# Supplementary material for: Phosphoproteomic analysis of the response to DNA damage in Trypanosoma brucei
Source: J Biol Chem. 2024 Aug 14;300(9):107657. doi: 10.1016/j.jbc.2024.107657 (PMC11408851; doi:10.1016/j.jbc.2024.107657)
Supplement: Supplementary dataset 1 [file mmc6.xlsx]

## Sheet: Significantly changing sites
Supplementary dataset 1:	Significantly changing phosphosites in 1HR and VSGup
Key:
I	Induced
UI	Uninduced
GeneDB ID	Phosphosrylated site	Gene acronym	Description	Log2 Fold Change I/UI 1HR	1HR Fold Change I/UI	1HR significance I/UI ratio	Log 2 Fold Change I/UI VSGup	VSGup Fold Change I/UI	VSGup significance ratio I/UI ratio	Localization probability
Tb927.9.10960	S5		ATP-dependent DEAD/H RNA helicase, putative	9.19621	586.595	1.7124e-79			1	0.993464
Tb927.10.1630	S27	ABCE1	atp-binding cassette sub-family e member 1	8.424	342.519	9.7752e-67			1	1
Tb927.3.1110	S356	PIFTA1	Putative intraflagellar transport protein A1	3.65157	12.5671	4.42421e-16	-2.91594	0.1325	0.54198	0.986853
Tb927.3.1110	S355	PIFTA1	Putative intraflagellar transport protein A1	3.44573	1.89625	0.6413	-2.736	0.157197	0.439628	0.99928
Tb927.7.5240	S294	FAZ21	Flagellum attachment zone protein 21	3.35248	1.21428	0.111611	0.92381	1.64	0.893255	0.999999
Tb927.10.5880	S598	CAP67	Proteophosphoglycan, putative	3.3521	1.19797	0.632721	-1.3357	0.4885	0.13241	0.999973
Tb927.11.9400	S846		hypothetical protein, conserved	2.93576	7.65159	0.535876	-2.31955	0.232995	0.43128	0.978219
Tb927.8.4170	S165	MRD1	RNA-binding protein, putative	2.91594	7.54719	0.616815			1	1
Tb927.1.2100	S285	CALP1.1	Calpain-like protein 1.1	2.88331	7.37841	0.99379	-1.177	0.4444	0.527518	0.952452
Tb927.11.11600	S259		hypothetical protein, conserved	2.84197	7.16998	0.466545			1	0.958672
Tb927.7.5450	S343	LPN	lipin	2.73626	6.66347	0.12145	-0.4656	0.754429	0.45241	0.982178
Tb927.1.2100	S14	CALP1.1	Calpain-like protein 1.1	2.72146	6.5954	0.322953			1	0.999886
Tb927.3.3130	S1216	POMP24	Present in the outer mitochondrial membrane proteome 24	2.68138	6.41469	0.126467	0.375846	1.29762	0.24261	1
Tb927.1.4310	S61	FAZ2	Flagellum attachment zone protein 2	2.64729	6.26489	0.195971			1	0.999973
Tb927.10.5950	T195	NEK17	Serine/threonine-protein kinase NEK17, putative	2.61873	6.14291	0.613622	0.11533	1.83	0.716546	0.99193
Tb927.10.5950	S197	NEK17	Serine/threonine-protein kinase NEK17, putative	2.61873	6.14291	0.613622	0.11533	1.83	0.698115	0.997822
Tb927.11.9130	S43	RPA1	Replication factor A protein 1	2.6888	6.12992	0.96983	0.767824	1.727	0.641131	0.97135
Tb927.2.4230	S517		NUP-1 protein, putative	2.58957	6.19193	0.853	-2.75419	0.14822	0.546197	0.993771
Tb927.9.8880	S373		actin B	2.5717	5.93879	0.15444	0.628447	1.54592	0.24486	0.999988
Tb927.11.15120	S77		hypothetical protein, conserved	2.46837	5.53418	0.318323	-1.7294	0.333516	0.97119	0.999713
Tb927.4.3510	S26		DNA-directed RNA polymerase subunit, putative	2.44276	5.43688	0.759735	-1.5216	0.348299	0.17829	0.971492
Tb927.4.3510	S31		DNA-directed RNA polymerase subunit, putative	2.44276	5.43688	0.759735	-2.15316	0.22482	0.284461	0.996319
Tb927.7.2650	S178	CAP51V	hypothetical protein, conserved	2.43568	5.41193	0.23596	-0.55693	0.67976	0.234281	0.999934
Tb927.2.4050	S61		hypothetical protein, conserved	2.4347	5.46519	0.836854			1	0.996117
Tb927.7.2940	S133		histone H2A, putative	2.4358	5.39111	0.2283	0.977243	1.9687	0.133924	1
Tb927.7.2940	T131		histone H2A, putative	2.4358	5.39111	0.2283	0.977243	1.9687	0.133924	1
Tb927.7.810	T114		hypothetical protein, conserved	2.41816	5.34489	0.919485			1	0.9699
Tb927.1.4310	S228	FAZ2	Flagellum attachment zone protein 2	2.41473	5.3322	0.923322			1	1
Tb927.1.4310	S229	FAZ2	Flagellum attachment zone protein 2	2.41473	5.3322	0.923322			1	1
Tb927.6.3720	S522		hypothetical protein, conserved	2.4792	5.37863	0.56922	-2.41565	0.187424	0.399146	0.965565
Tb927.3.1110	S364	PIFTA1	Putative intraflagellar transport protein A1	2.3633	5.1445	0.17436	-4.5448	0.428429	9.9817e-25	0.999468
Tb927.3.3130	S1178	POMP24	Present in the outer mitochondrial membrane proteome 24	2.36	5.13374	0.781423	0.88528	1.84685	0.46853	0.999999
Tb927.1.2100	S77	CALP1.1	Calpain-like protein 1.1	2.35459	5.11449	0.439226	0.341986	1.26752	0.19613	0.99669
Tb927.10.10010	S85	MRT4	mRNA turnover protein 4 homolog, putative	2.33825	5.56889	0.59314	1.3774	2.598	0.338947	0.986663
Tb927.3.4900	T212		tRNA isopentenyltransferase, putative	2.3137	4.96127	0.279925	-5.21341	0.269536	9.2386e-16	1
Tb927.3.4900	Y29		tRNA isopentenyltransferase, putative	2.3137	4.96127	0.279925	-5.21341	0.269536	9.2386e-16	1
Tb927.4.2080	S329	CC2D	Coiled-coil and C2 domain-containing protein	2.28738	4.88169	0.388594	-0.77212	0.585622	0.58417	1
Tb927.9.14030	S372		hypothetical protein, conserved	2.26661	4.81191	0.14623	0.459851	1.3754	0.245392	0.972678
Tb927.10.16100	S13		FK56-binding protein (FKBP)-type peptidyl-prolyl isomerase, putative	2.222	4.61855	0.142754	-2.27697	0.263364	0.2697	0.999983
Tb927.1.4310	S456	FAZ2	Flagellum attachment zone protein 2	2.185	4.53169	0.474188	-1.84368	0.278612	0.547822	0.9998
Tb927.7.810	S1144		hypothetical protein, conserved	2.16672	4.49142	0.1917	-2.6897	0.23833	0.17535	0.999188
Tb927.10.4860	T162		hypothetical protein, conserved	2.13659	4.39721	0.71944	2.59522	6.42812	0.88388	0.983771
Tb927.1.2100	S81	CALP1.1	Calpain-like protein 1.1	2.1695	4.37796	0.334948	1.11417	2.16474	0.277646	0.999438
Tb927.1.4310	S535	FAZ2	Flagellum attachment zone protein 2	2.1645	4.36335	0.462652	-0.19188	0.927197	0.84753	1
Tb927.1.2100	S13	CALP1.1	Calpain-like protein 1.1	2.117	4.2876	0.2952	0.121679	1.88334	0.686868	0.999389
Tb927.1.4310	S451	FAZ2	Flagellum attachment zone protein 2	2.939	4.26954	0.884346	-1.21414	0.431299	0.38875	0.976313
Tb927.1.4310	S452	FAZ2	Flagellum attachment zone protein 2	2.939	4.26954	0.884346	-1.21414	0.431299	0.38875	0.994743
Tb927.1.4310	S453	FAZ2	Flagellum attachment zone protein 2	2.939	4.26954	0.884346	-1.21414	0.431299	0.38875	0.998446
Tb927.10.16100	T9		FK56-binding protein (FKBP)-type peptidyl-prolyl isomerase, putative	2.7139	4.22914	0.96153	-2.79586	0.144	0.68571	0.95686
Tb927.1.2100	S292	CALP1.1	Calpain-like protein 1.1	2.5662	4.16152	0.118437	-0.23916	0.847272	0.62981	0.99977
Tb927.6.4710	T553		calmodulin, putative	2.556	4.15569	0.186317	-0.493256	0.714199	0.411662	0.999381
Tb927.10.11780	S289		hypothetical protein, conserved	2.4457	4.12553	0.633931	0.79699	1.7364	0.999367	0.99998
Tb927.9.2470	S695	NOP86	nucleolar protein	2.451	4.11399	0.828379	-1.5927	0.332193	0.313466	0.999998
Tb927.11.10650	S276	AP3B3	Adaptor protein complex AP-3 subunit beta-3	2.3974	4.11171	0.333192	-0.594923	0.662798	0.21976	1
Tb927.7.6610	S78		hypothetical protein, conserved	2.3136	4.87927	0.12862	0.135141	1.98214	0.685642	1
Tb927.11.14970	S561		hypothetical protein, conserved	2.2453	4.68594	0.476698			1	1
Tb927.8.7970	T29		hypothetical protein	2.14	4.38818	0.14513	-0.241697	0.84575	0.685819	1
Tb927.6.1730	S1274		hypothetical protein, conserved	1.97247	3.92439	0.2843	-2.474	0.24918	0.37816	0.999999
Tb927.7.2650	T173	CAP51V	hypothetical protein, conserved	1.92979	3.89997	0.214532	1.1171	2.163	0.915975	1
Tb927.8.7650	T6		amino acid transporter, putative	1.872	3.66397	0.119876	0.596363	1.51193	0.13577	0.993937
Tb927.11.3700.2	S6		Uncharacterised ACR, YagE family COG1723, putative, unspecified product	1.85364	3.61419	0.47286	-0.286445	0.81992	0.61785	1
Tb927.10.11780	S293		hypothetical protein, conserved	1.8386	3.57529	0.276841	0.79699	1.7364	0.999367	0.999999
Tb927.8.6280	Y92		cyclophilin-type peptidyl-prolyl cis-trans isomerase, putative	1.81476	3.51811	0.146336	-2.43799	0.184546	0.67189	1
Tb927.10.8060	S237	SET8	SET domain containing protein, putative	1.879	3.4842	0.671865	-0.598675	0.663616	0.47869	1
Tb927.9.1750	S4437		Fibronectin type III domain containing protein, putative	1.79739	3.47598	0.391348	0.196985	1.14633	0.564742	0.999173
Tb927.6.3330	S254		hypothetical protein, conserved	1.78772	3.45269	0.138998	-1.33975	0.395891	0.1689	0.97335
Tb927.11.4400	S18		hypothetical protein, conserved	1.76222	3.3922	0.4219	-0.927716	0.52569	0.233697	0.993937
Tb927.8.3100	S419	CRN12	coronin, putative	1.7686	3.38985	0.8294	-2.79947	0.143645	2.2416e-16	1
Tb927.10.11780	S292		hypothetical protein, conserved	1.75975	3.38639	0.596769	0.79699	1.7364	0.999367	0.999994
Tb927.8.2860	S2		hypothetical protein, conserved	1.7364	3.3312	0.273888	0.18182	1.1343	0.652385	0.987979
Tb927.3.1630	S12	CK1	casein kinase 1, putative	1.7226	3.33647	0.689412			1	0.957546
Tb927.11.14560	S22	CPSF16	Cleavage and polyadenylation specificity factor CPSF16, putative	1.7212	3.29715	0.861418	1.4215	2.59294	0.623576	0.99993
Tb927.11.11600	S586		hypothetical protein, conserved	1.71392	3.28597	0.196	-0.228774	0.85336	0.648561	1
Tb927.7.2660	S288	ZC3H2	zinc finger protein family member, putative	1.7911	3.2696	0.522734	1.55493	2.93819	0.31159	0.983499
Tb927.11.15140	S82	CAP62	bilobe region protein, putative	1.69929	3.24741	0.912665			1	1
Tb927.8.3100	S42	CRN12	coronin, putative	1.6948	3.23575	0.13153	-0.18497	0.881998	0.67752	1
Tb927.8.4460	S95		Domain of Unknown Function (DUF142), putative	1.6969	3.22812	0.13592	0.475299	1.33	0.9422	1
Tb927.8.3710	S52	SNIP	3'-5' exonuclease	1.68724	3.22424	0.34337	0.566474	1.489	0.19837	0.99995
Tb927.7.3560	S973	CMF7	Component of motile flagella 7	1.6845	3.21429	0.47584			1	1
Tb927.7.5930	S39	PAD1	Protein Associated with Differentiation 1	1.68334	3.21176	0.592256	0.933119	1.994	0.583732	0.999998
Tb927.11.1200	S26		hypothetical protein, conserved	1.67654	3.19664	0.61194			1	0.97394
Tb927.10.16100	S3		FK56-binding protein (FKBP)-type peptidyl-prolyl isomerase, putative	1.6736	3.19964	0.152515	-3.77893	0.728499	7.69915e-29	0.999852
Tb927.10.16100	S2		FK56-binding protein (FKBP)-type peptidyl-prolyl isomerase, putative	1.6736	3.19964	0.2437	-3.77893	0.728499	7.2249e-24	0.99981
Tb927.10.3700	S261	AMPKG	AMP-activated protein kinase, gamma regulatory subunit	1.67252	3.18779	0.687296			1	0.997218
Tb927.4.2920	S269		hypothetical protein, conserved	1.67197	3.18649	0.126238	0.375512	1.2973	0.24617	0.999989
Tb927.7.2940	S113		histone H2A, putative	1.65782	3.15539	0.432564	0.469157	1.38434	0.23139	1
Tb927.3.1010	S381	CAP64	hypothetical protein, conserved	1.6564	3.15229	0.197877	0.37778	1.2378	0.33899	0.999927
Tb927.10.14010	T393	rp2	tubulin cofactor C domain-containing protein RP2	1.64759	3.13398	0.17145	-4.9317	0.327651	0.3328	1
Tb927.10.5310	S525	AMPKa1	SNF1-related protein kinases, putative	1.63115	3.97598	0.294498			1	0.998438
Tb927.1.4310	S41	FAZ2	Flagellum attachment zone protein 2	1.6232	3.81914	0.21229	-1.82317	0.282599	0.18271	0.997467
Tb927.9.10870	S9		hypothetical protein, conserved	1.62298	3.816	0.315278	-0.75575	0.95227	0.983634	0.999999
Tb927.4.4510	S1236		protein phosphatase 2C, putative	1.662	3.4419	0.517952	-0.439324	0.737489	0.366813	0.99729
Tb927.11.12640	S641		PH domain containing protein, putative	1.63	3.31496	0.255943	-0.99358	0.5223	0.463292	1
Tb927.9.3130	T358		hypothetical protein, conserved	1.59445	3.19794	0.695943	0.86242	1.616	0.745313	0.99564
Tb927.9.3130	S356		hypothetical protein, conserved	1.59445	3.19794	0.695943	0.177344	1.13817	0.595579	0.99776
Tb927.1.4310	S341	FAZ2	Flagellum attachment zone protein 2	1.58333	2.99667	0.286979			1	0.999786
Tb927.10.16100	S6		FK56-binding protein (FKBP)-type peptidyl-prolyl isomerase, putative	1.57928	2.98827	0.54343	-3.31833	0.124971	0.77385	0.999858
Tb927.11.4400	S157		hypothetical protein, conserved	1.57313	2.9755	0.929471	1.56555	2.95993	0.282654	0.999998
Tb927.6.1730	S1271		hypothetical protein, conserved	1.5693	2.96767	0.49443	0.132774	1.964	0.585999	0.999949
Tb927.1.4310	S264	FAZ2	Flagellum attachment zone protein 2	1.56886	2.96672	0.589386	-1.15165	0.451115	0.2897	0.999999
Tb927.3.4710	S292	FAZ23	Flagellum attachment zone protein 23	1.56599	2.96867	0.32286	-0.46292	0.754562	0.334661	1
Tb927.2.4520	S1158		hypothetical protein, conserved	1.56423	2.9572	0.19277	-0.16646	0.891598	0.938716	0.99944
Tb927.6.3100	S22	IFT46	Intraflagellar transport complex B protein 46 C terminal, putative	1.54597	2.92339	0.96281	0.84524	1.79742	0.788667	0.99992
Tb927.8.3590	S41		hypothetical protein, conserved	1.54424	2.91654	0.113199			1	0.96464
Tb927.9.5730	S397		nucleosome assembly protein-like protein	1.5444	2.917	0.373989	-2.15386	0.224716	0.3936	1
Tb927.7.810	S1137		hypothetical protein, conserved	1.54265	2.91329	0.66757			1	0.99999
Tb927.7.3970	S197		hypothetical protein, conserved	1.54191	2.9118	0.119896			1	0.99992
Tb927.9.7690	T137		SUMO-interacting motif-containing protein	1.5312	2.88899	0.477291	-0.28178	0.86563	0.769624	1
Tb927.1.4310	S598	FAZ2	Flagellum attachment zone protein 2	1.52957	2.887	0.411654	-1.43932	0.368742	0.31599	0.999984
Tb927.11.9400	S817		hypothetical protein, conserved	1.52266	2.87323	0.43828	-1.18692	0.43924	0.653276	1
Tb927.1.2100	S348	CALP1.1	Calpain-like protein 1.1	1.49513	2.8189	0.51552	0.569199	1.4837	0.4163	0.999948
Tb927.9.1750	S161		Fibronectin type III domain containing protein, putative	1.49488	2.81848	0.641935	-0.5435	0.68634	0.246958	1
Tb927.10.3540	S42	RPA31	hypothetical protein, conserved	1.49211	2.81387	0.92739	-1.38873	0.381984	0.314388	0.96812
Tb927.3.1990	S36	TTC29	Tetratricopeptide repeat, putative	1.48779	2.84592	0.1454			1	0.99959
Tb927.7.5940	T577	PAD2	Protein Associated with Differentiation	1.47586	2.78149	0.75141	0.31242	1.21127	0.846849	1
Tb927.11.9400	S878		hypothetical protein, conserved	1.47576	2.78131	0.162684	-0.4896	0.71693	0.322286	1
Tb927.8.7650	S8		amino acid transporter, putative	1.4755	2.78825	0.143339	0.745452	1.6765	0.191126	0.999155
Tb927.10.6550	S151		Poly(ADP-ribose) polymerase and DNA-Ligase Zn-finger region/Zinc-finger (CX5CX6HX5H) motif containing protein, putative	1.47212	2.77429	0.178549	0.37868	1.29963	0.327855	0.99986
Tb927.7.2650	S21	CAP51V	hypothetical protein, conserved	1.46785	2.76694	0.6147	-1.13638	0.4549	0.112339	1
Tb927.11.9130	S5	RPA1	Replication factor A protein 1	1.46744	2.76538	0.19148	0.38638	1.368	0.293996	0.999999
Tb927.8.3590	T4		hypothetical protein, conserved	1.45639	2.74428	0.16663	-0.352835	0.97584	0.957995	0.973765
Tb927.1.4710	T177		hypothetical protein, conserved	1.44191	2.71684	0.24765	-0.275821	0.825981	0.812667	1
Tb927.9.2470	S692	NOP86	nucleolar protein	1.43744	2.78398	0.168649	-1.93517	0.261494	0.348274	0.999999
Tb927.10.11140	S1529		hypothetical protein, conserved	1.43365	2.71293	0.61163	-0.31693	0.8113	0.783435	0.999575
Tb927.10.11140	T153		hypothetical protein, conserved	1.43365	2.71293	0.61163	-0.31693	0.8113	0.783435	0.999575
Tb927.10.14770	T6	AKB1	Associated kinase of Tb14-3-3	1.43333	2.76937	0.175517	0.596321	1.422	0.74397	0.999497
Tb927.8.7610	S21	AATP1	amino acid transporter 1, putative	1.43146	2.6972	0.238582	0.14978	1.19428	0.63369	1
Tb927.11.10200	S263		hypothetical protein, conserved	1.4393	2.69625	0.187435			1	0.999938
Tb927.11.3920	S94		hypothetical protein, conserved	1.42369	2.68278	0.193738	0.229588	1.17256	0.44943	0.995399
Tb927.11.3920	S93		hypothetical protein, conserved	1.42369	2.68278	0.232724	0.121944	1.88222	0.6946	0.996984
Tb927.7.1060	S177	FYRP	ISWI complex protein	1.41986	2.6756	0.267622			1	0.999999
Tb927.9.8330	S44	FAZ39	hypothetical protein	1.4188	2.65899	0.22678			1	0.994818
Tb927.7.6190	S2		Ring finger domain containing protein, putative	1.473	2.65243	0.2521			1	0.992852
Tb927.4.420	S2313	TOR2	phosphatidylinositol 4-kinase, putative	1.4223	2.64398	0.296			1	1
Tb927.11.11600	S642		hypothetical protein, conserved	1.4152	2.6418	0.33614	-1.23555	0.424686	0.62552	1
Tb927.4.2750	S6		hypothetical protein, conserved	1.41	2.6392	0.223986	-1.12977	0.456989	0.1242	0.962187
Tb927.11.8950	T575	LRRP1	leucine rich repeat	1.39479	2.62953	0.144154	-0.497323	0.784275	0.3458	0.999393
Tb927.7.810	S1118		hypothetical protein, conserved	1.39193	2.6243	0.289946	-0.45296	0.735698	0.619816	0.99997
Tb927.11.8450	S4		Amastin surface glycoprotein, putative	1.3897	2.61998	0.343334			1	0.999888
Tb927.4.1680	S114	ZC3H1	ZFP family member, putative	1.38692	2.6152	0.22234			1	0.988113
Tb927.4.1890	S8		hypothetical protein, conserved	1.38344	2.68897	0.253678	-1.1672	0.464349	0.152891	0.999982
Tb927.8.5380	S2	UFM1	ubiquitin fold modifier protein, putative	1.37562	2.59479	0.351244	0.536152	1.45996	0.1388	1
Tb927.11.16650	T125		hypothetical protein, conserved	1.37412	2.59298	0.235512			1	0.999744
Tb927.11.9400	T844		hypothetical protein, conserved	1.371	2.5865	0.328989	-0.389694	0.973352	0.975269	0.998897
Tb927.3.4590	S217		hypothetical protein, conserved	1.3716	2.58499	0.239377			1	0.999959
Tb927.3.4590	S22		hypothetical protein, conserved	1.3716	2.58499	0.239377			1	0.999893
Tb927.10.8590	S74	FTZC	flagellum transition zone component	1.37	2.58476	0.336661	0.584	1.499	0.163227	0.962267
Tb927.9.9140	S284		hypothetical protein, conserved	1.36983	2.58441	0.331676	-0.58133	0.66836	0.32577	0.996112
Tb927.5.1950	S21		hypothetical protein, conserved	1.36821	2.58157	0.374652	-0.128724	0.914645	0.914719	0.999147
Tb927.1.4310	T37	FAZ2	Flagellum attachment zone protein 2	1.36474	2.5753	0.291264	-0.38412	0.875313	0.483721	0.999936
Tb927.1.4310	S311	FAZ2	Flagellum attachment zone protein 2	1.36429	2.5745	0.292228	0.14888	1.18999	0.537593	0.999837
Tb927.6.5110	S38	DDB1	damage-specific DNA binding protein, putative	1.36396	2.57397	0.24264			1	0.98271
Tb927.10.15310	S378		hypothetical protein, conserved	1.36379	2.57364	0.183396	-0.539415	0.688499	0.336467	0.99973
Tb927.1.4310	S536	FAZ2	Flagellum attachment zone protein 2	1.36149	2.56954	0.117988	-0.36839	0.77469	0.334257	1
Tb927.7.6640	S28		hypothetical protein, conserved	1.3595	2.55838	0.95497	0.993783	1.9914	0.183994	0.989253
Tb927.11.5100	S819		hypothetical protein, conserved	1.34392	2.53842	0.4182	-0.25735	0.982322	0.943785	1
Tb927.11.5100	S82		hypothetical protein, conserved	1.34392	2.53842	0.4182	-0.25735	0.982322	0.943785	1
Tb927.8.990	S133	RBP33	RNA-binding protein 33 (RNA-binding motif protein 33)	1.3392	2.52979	0.271735			1	0.979124
Tb927.5.2620	S53		hypothetical protein, conserved	1.33725	2.52669	0.18911	0.51557	1.42461	0.24479	0.999673
Tb927.11.10650	S279	AP3B3	Adaptor protein complex AP-3 subunit beta-3	1.32268	2.51333	0.5764	-0.292793	0.816322	0.556365	0.999999
Tb927.10.16100	S1		FK56-binding protein (FKBP)-type peptidyl-prolyl isomerase, putative	1.3237	2.49731	0.1559			1	0.99985
Tb927.1.4310	S531	FAZ2	Flagellum attachment zone protein 2	1.31985	2.49642	0.1559	-0.599222	0.661984	0.979925	1
Tb927.10.360	S92		hypothetical protein, conserved	1.3194	2.49532	0.323292			1	0.995125
Tb927.10.360	S94		hypothetical protein, conserved	1.3194	2.49532	0.323292			1	0.99975
Tb927.7.6190	S2		Ring finger domain containing protein, putative	1.31811	2.49339	0.288117			1	0.999991
Tb927.1.2100	S315	CALP1.1	Calpain-like protein 1.1	1.3929	2.4782	0.159919	-0.226932	0.854451	0.586664	0.999997
Tb927.6.1730	S1272		hypothetical protein, conserved	1.3883	2.47745	0.277876	0.132774	1.964	0.585999	0.999982
Tb927.10.12130	S62	TZP88	Ubiquitin family, putative	1.3778	2.47563	0.493552	1.41332	2.66349	0.12913	0.999939
Tb927.7.810	T1117		hypothetical protein, conserved	1.3673	2.47382	0.512365	-0.53423	0.695452	0.53858	0.993245
Tb927.7.3210	S438		Pseudokinase, putative	1.3229	2.46623	0.22689	0.866479	1.619	0.744622	0.999872
Tb927.4.1480	S62	SNM1	DNA cross-link repair protein pso2/snm1	1.29784	2.45866	0.31427	0.384492	1.35453	0.367589	0.993554
Tb927.4.1480	S623	SNM1	DNA cross-link repair protein pso2/snm1	1.29784	2.45866	0.31427	0.384492	1.35453	0.367589	0.967421
Tb927.8.3770	Y192	MPK1	Mitogen-activated protein kinase 1, putative	1.28942	2.4443	0.17935	0.822281	1.7682	0.374592	0.99133
Tb927.6.4760	S261		T-complex protein 11, putative	1.28795	2.44188	0.332977			1	1
Tb927.5.2000	S284		hypothetical protein	1.28522	2.43719	0.3379	0.821792	1.76763	0.64541	0.99979
Tb927.8.7970	S292		hypothetical protein	1.2878	2.42973	0.5376	-1.29442	0.477392	0.412943	1
Tb927.7.6340	S13		hypothetical protein, conserved	1.2848	2.4292	0.66971	-0.379323	0.9745	0.962742	0.981528
Tb927.10.15870	S195		RNA binding protein, putative	1.27989	2.42825	0.331459	-0.75813	0.591312	0.34593	0.997336
Tb927.7.5940	S324	PAD2	Protein Associated with Differentiation	1.27864	2.42612	0.666662	0.933799	1.913	0.126982	1
Tb927.11.13940	T187		ubiquitin-conjugating enzyme E2, putative	1.27644	2.42245	0.59995	0.762854	1.543	0.799834	0.98217
Tb927.10.15290	S169		tubulin binding cofactor c, putative	1.2751	2.42495	0.552435	-0.27399	0.827543	0.545227	1
Tb927.3.890	S77		hypothetical protein, conserved	1.2765	2.41272	0.621731	0.28383	1.2174	0.438388	0.999997
Tb927.1.4310	S324	FAZ2	Flagellum attachment zone protein 2	1.2676	2.47671	0.715337	-1.1548	0.449128	0.19733	1
Tb927.11.330	S79	MLP1	Myosin-like protein 1	1.26315	2.41923	0.261542			1	1
Tb927.7.6340	S17		hypothetical protein, conserved	1.26225	2.3987	0.928859	0.195348	1.14532	0.499522	0.99424
Tb927.9.2470	S697	NOP86	nucleolar protein	1.26195	2.3982	0.28746	1.37884	2.65919	0.81611	0.999997
Tb927.10.2130	S644		Vps51/Vps67, putative	1.25912	2.3935	0.26698			1	0.97249
Tb927.3.1010	S35	CAP64	hypothetical protein, conserved	1.25743	2.39695	0.21426	0.742315	1.52877	0.69786	1
Tb927.10.14010	S397	rp2	tubulin cofactor C domain-containing protein RP2	1.25532	2.38729	0.989893	-4.9317	0.327651	0.179157	0.963635
Tb927.10.13960	S8	PF2	paralyzed flagella protein 2	1.25435	2.3856	0.686923	0.219463	1.16431	0.534322	0.996985
Tb927.11.3970	S592		hypothetical protein, conserved	1.25151	2.3895	0.698889	-0.862163	0.941993	0.961871	0.999998
Tb927.4.1690	S86		Retinal Maintenance, putative	1.24385	2.3683	0.23595	-0.641941	0.648517	0.19287	0.999997
Tb927.10.840	S613	FAZ6	Flagellum attachment zone protein 6	1.23683	2.35682	0.169178			1	0.999696
Tb927.11.2290	S346		hypothetical protein, conserved	1.23364	2.3516	0.12564	-0.475595	0.719171	0.32721	0.99978
Tb927.11.2290	S345		hypothetical protein, conserved	1.23364	2.3516	0.578245	-0.475595	0.719171	0.392228	0.999759
Tb11.1220	S3		hypothetical protein	1.22946	2.34479	0.249356	-0.371478	0.772992	0.329545	0.999923
Tb927.4.4700	S48		hypothetical protein, conserved	1.22639	2.33988	0.813168	0.549423	1.46353	0.187414	1
Tb927.1.2100	S2	CALP1.1	Calpain-like protein 1.1	1.2259	2.33773	0.1328	0.267596	1.23823	0.343993	1
Tb927.10.15280	T446		Domain of Unknown Function (DUF142), putative	1.2246	2.33696	0.42525			1	0.98342
Tb927.7.5430	S42		hypothetical protein, conserved	1.22225	2.33313	0.428817	-0.4924	0.966592	0.9668	0.992328
Tb927.7.2480	S212	PAR42	Parvulin 42	1.2276	2.33695	0.431236			1	0.992834
Tb927.11.14020	S86	NRBD2	nuclear RNA binding domain 2	1.2276	2.33695	0.959237	1.22897	2.344	0.138255	0.966323
Tb927.11.9400	T795		hypothetical protein, conserved	1.21891	2.32778	0.16734	-0.1597	0.911899	0.83271	0.998753
Tb927.11.3890	S42		N(2), N(2)-dimethylguanosine tRNA methyltransferase, putative	1.21195	2.31655	0.932299	0.278461	1.21293	0.4539	0.997669
Tb927.9.11030	S34	PKAC2	cAMP-dependent protein kinase catalytic subunit 2	1.217	2.3145	0.447874	0.21257	1.1587	0.55515	0.958296
Tb927.10.2880	S2565	FAZ26	Voltage-dependent calcium channel subunit, putative	1.2914	2.312	0.862866	1.3921	2.5512	0.671221	0.999998
Tb927.1.2100	S352	CALP1.1	Calpain-like protein 1.1	1.2864	2.3112	0.278834	0.326882	1.2543	0.21454	0.999982
Tb927.8.2620	S159		SUMO-interacting motif-containing protein	1.2696	2.38568	0.331537	0.6973	1.61414	0.13315	0.999982
Tb927.8.2620	S161		SUMO-interacting motif-containing protein	1.2696	2.38568	0.331537	0.6973	1.61414	0.13315	1
Tb927.1.4310	T337	FAZ2	Flagellum attachment zone protein 2	1.247	2.34893	0.284739			1	1
Tb927.3.4180	S294		hypothetical protein	1.238	2.32366	0.435612	1.3873	2.64995	0.811279	0.9581
Tb927.7.2280	S13		hypothetical protein, conserved	1.19963	2.29688	0.95348	0.532965	1.4469	0.13289	1
Tb927.11.8920	S363	CEP12B	Centrosomal protein of 12 kDa, putative	1.19283	2.28673	0.351475	-1.94636	0.259476	0.73353	1
Tb927.11.7470	S77		hypothetical protein, conserved	1.19238	2.28529	0.479566			1	1
Tb927.7.5700	S281	pATOM36	peripherally associated ATOM36	1.18498	2.27362	0.492891	1.3231	2.45296	0.624752	0.998274
Tb927.8.2620	T357		SUMO-interacting motif-containing protein	1.18218	2.26919	0.219987	0.42614	1.34363	0.369129	0.98593
Tb927.10.3390	S431		predicted TLD domain protein	1.18174	2.26852	0.1919	-0.445676	0.734242	0.43731	1
Tb927.8.1050	S267		SUMO-interacting motif-containing protein	1.1885	2.26714	0.4748	0.67726	1.6	0.934921	0.99797
Tb927.4.2300	S13		hypothetical protein, conserved	1.1755	2.25876	0.479954	-0.111118	0.925873	0.944913	0.999669
Tb927.8.2070	S32	POMP39-1	Present in the outer mitochondrial membrane proteome 39-1	1.17249	2.25439	0.118341	0.528871	1.4428	0.156667	0.9965
Tb927.11.370	S742	RAP1	repressor activator protein 1	1.1712	2.25341	0.34134	0.67768	1.5239	0.291388	1
Tb927.9.14470	S945		ubiquitin carboxyl-terminal hydrolase, putative	1.16896	2.2485	0.257416	2.2385	4.69415	0.996687	0.999999
Tb927.7.3740	S273		SUMO-interacting motif-containing protein	1.16633	2.24443	0.34893	-0.648824	0.6378	0.714374	0.978632
Tb927.7.1400	S368	TAC6	Tripartite Attachment Complex Protein 6	1.16472	2.2419	0.127984			1	1
Tb927.3.1010	S571	CAP64	hypothetical protein, conserved	1.16466	2.24184	0.35114	0.885487	1.63322	0.655845	0.999959
Tb927.7.580	S362		GTP-binding protein, putative	1.16163	2.23714	0.273864	-0.125919	0.91643	0.835776	0.999999
Tb927.1.2100	S358	CALP1.1	Calpain-like protein 1.1	1.15659	2.2293	0.36597	0.546265	1.46322	0.481575	1
Tb927.8.7650	S21		amino acid transporter, putative	1.15627	2.22884	0.122558	0.784588	1.72263	0.77376	1
Tb927.6.820	S96	PUF4	Pumilio homology domain family member 4	1.1553	2.22736	0.239924	0.488824	1.43352	0.1894	1
Tb927.6.820	S1	PUF4	Pumilio homology domain family member 4	1.1553	2.22736	0.239924	0.488824	1.43352	0.1894	1
Tb927.11.14070	S861	RDK1	Repressor of differentiation kinase 1	1.15277	2.22344	0.13693			1	0.96739
Tb927.2.5860	T65		hypothetical protein, conserved	1.15134	2.22122	0.248167	0.7173	1.6247	0.253864	1
Tb927.2.5860	S58		hypothetical protein, conserved	1.15134	2.22122	0.248167	0.7161	1.6257	0.252133	1
Tb927.7.5660	S568	pDC2	Outer dynein arm docking complex protein 2, putative	1.14666	2.21473	0.31475	-0.631891	0.645333	0.219473	0.98744
Tb927.8.1550	T628	PFC3	paraflagellar rod component, putative	1.14516	2.21177	0.261549	0.232538	1.17493	0.512458	1
Tb927.1.2100	S7	CALP1.1	Calpain-like protein 1.1	1.14143	2.25996	0.395351	0.81986	1.7435	0.46414	1
Tb927.11.210	S191		hypothetical protein, conserved	1.1419	2.24149	0.267589	0.116897	1.844	0.713486	0.999992
Tb927.3.1020	S184	FAZ13	Flagellum attachment zone protein 13	1.13462	2.19567	0.16696	-0.59656	0.723899	0.36518	0.999992
Tb927.8.7970	S285		hypothetical protein	1.13396	2.19463	0.344976	-0.115379	0.92314	0.85876	0.999945
Tb927.5.2820	S46	NEK6	Serine/threonine-protein kinase NEK6, putative	1.13389	2.1945	0.161379	0.27589	1.26322	0.339412	1
Tb927.11.880	S16	CYPA	cyclophilin a	1.13356	2.19399	0.288462	0.67768	1.5239	0.91359	0.999995
Tb927.9.6360	T4		hypothetical protein, conserved	1.13166	2.19118	0.14282	-0.26928	0.866389	0.7452	1
Tb927.10.6550	S168		Poly(ADP-ribose) polymerase and DNA-Ligase Zn-finger region/Zinc-finger (CX5CX6HX5H) motif containing protein, putative	1.13119	2.19393	0.111435	-0.265449	0.83194	0.824462	0.998786
Tb927.1.4310	S625	FAZ2	Flagellum attachment zone protein 2	1.12433	2.18282	0.148733	-0.911696	0.53156	0.197961	1
Tb927.3.3300	S387	FAZ19	Flagellum attachment zone protein 19	1.12287	2.1778	0.289676			1	0.974512
Tb927.10.2880	T74	FAZ26	Voltage-dependent calcium channel subunit, putative	1.12287	2.1778	0.61744	0.914794	1.8853	0.292155	0.992532
Tb927.5.1680	T962		hypothetical protein, conserved	1.12234	2.177	0.12237	0.18182	1.1343	0.599819	0.978763
Tb927.7.7000	T359		hook complex protein, conserved	1.12148	2.17575	0.16299	0.638398	1.5566	0.173815	0.95864
Tb927.9.1980	S317		hypothetical protein, conserved	1.11956	2.17287	0.175318	0.26267	1.14435	0.833318	1
Tb927.9.1750	S1595		Fibronectin type III domain containing protein, putative	1.11843	2.17116	0.154284	0.11533	1.83	0.67836	1
Tb927.9.1790	S118		hypothetical protein, conserved	1.11523	2.1663	0.29997	0.191689	1.14212	0.58659	1
Tb927.9.1790	T116		hypothetical protein, conserved	1.11523	2.1663	0.29997	0.191689	1.14212	0.58659	1
Tb927.9.12290	S132	PEX19	Peroxin 19	1.1131	2.16399	0.49282	-0.64574	0.956232	0.966852	0.999941
Tb927.6.4620	T155		hypothetical protein, conserved	1.1688	2.15379	0.18852	0.114367	1.825	0.624282	1
Tb927.8.1590	S353	upl3	ubiquitin-protein ligase, putative	1.138	2.14924	0.5269	0.347666	1.27253	0.293716	1
Tb927.7.3540	T1		hypothetical protein, conserved	1.9936	2.1426	0.196754	0.246955	1.1867	0.397924	0.999912
Tb927.3.1900	S799		conserved protein, unknown function	1.9754	2.13989	0.182972	-3.19456	0.192299	0.413742	1
Tb927.7.1110	S226		asparagine synthetase a, putative	1.9579	2.13739	0.18749	1.32354	2.52795	0.15887	0.958356
Tb927.6.4740	S173		importin-alpha re-exporter protein, putative	1.943	2.1347	0.139811			1	0.97842
Tb927.10.14090	S522		transporter, putative	1.9336	2.13374	0.14376	0.31545	1.2444	0.331677	1
Tb927.11.15140	S43	CAP62	bilobe region protein, putative	1.939	2.13335	0.52734	-0.22497	0.85827	0.643497	1
Tb927.3.2050	S1367	MiRF172	Minicircle replication factor 172	1.8515	2.1216	0.343261	0.542234	1.38338	0.873855	1
Tb927.3.2050	T137	MiRF172	Minicircle replication factor 172	1.8515	2.1216	0.343261	0.542234	1.38338	0.873855	1
Tb927.4.2370	S535		hypothetical protein, conserved	1.8481	2.12196	0.196589	0.462157	1.3776	0.126711	0.989465
Tb927.8.6210	S672	PI3K	phosphatidylinositol 3-kinase, putative	1.8379	2.1196	0.199918			1	1
Tb927.8.800	S1564		Domain of unknown function (DUF3437), putative	1.8195	2.1169	0.44155	0.29676	1.22784	0.32411	0.98646
Tb927.10.14930	S213	ZC3H39	Zinc finger CCCH domain-containing protein 39	1.8127	2.1159	0.186246			1	0.983374
Tb927.10.2880	S672	FAZ26	Voltage-dependent calcium channel subunit, putative	1.811	2.1142	0.55231	0.66953	1.47547	0.79699	0.984924
Tb927.8.3000	T488		hypothetical protein, conserved	1.7881	2.11229	0.188753	-0.241	0.868855	0.826954	0.9999
Tb927.3.1830	S37		hypothetical protein, conserved	1.784	2.11169	0.553851	0.287591	1.22643	0.519383	0.99997
Tb927.11.5750	S522	TZP13.8	SUMO-interacting motif-containing protein	1.7752	2.11452	0.723977	0.88835	1.85113	0.89794	1
Tb927.11.2140	T7		cyclic nucleotide-binding domain containing protein, putative	1.7492	2.16653	0.73515			1	0.971492
Tb927.7.3970	S51		hypothetical protein, conserved	1.7444	2.15945	0.469129	0.367495	1.25817	0.94247	0.999998
Tb927.10.2930	T38		hypothetical protein, conserved	1.7245	2.13168	0.228845	-0.135428	0.913998	0.81843	1
Tb927.9.8330	S198	FAZ39	hypothetical protein	1.7238	2.129	0.212482	0.11894	1.85383	0.692926	0.999193
Tb927.10.15700	S174		hypothetical protein, conserved	1.7128	2.11297	0.25588	0.296428	1.229	0.32222	0.999866
Tb927.10.15300	S836		Calcium/calmodulin-dependent protein kinase kinase, putative	1.6798	2.96496	0.576346			1	0.972669
Tb927.9.13380	S148	ATG24	Autophagy-related protein 24	1.6578	2.93313	0.212448	0.75491	1.637	0.183612	1
Tb927.11.15680	S2		hypothetical protein, conserved	1.695	2.86349	0.24389	0.893518	1.85776	0.52994	1
Tb927.10.2930	S638		hypothetical protein, conserved	1.681	2.86124	0.766845	-0.489281	0.712384	0.5689	0.99999
Tb927.11.9400	S882		hypothetical protein, conserved	1.5984	2.84738	0.245387	-0.175338	0.885562	0.733245	0.993512
Tb927.11.9400	S885		hypothetical protein, conserved	1.5984	2.84738	0.152497	-1.54191	0.343435	0.55115	0.999969
Tb927.1.2100	T354	CALP1.1	Calpain-like protein 1.1	1.5735	2.81154	0.5977	0.4174	1.32113	0.135496	0.999449
Tb927.8.8140	S471		small GTP-binding rab protein, putative	1.5527	2.78179	0.23164	-0.86387	0.994311	0.919159	0.999998
Tb927.8.7760	S226		hypothetical protein, conserved	1.5457	2.77993	0.233468	0.412836	1.33133	0.284243	0.999795
Tb927.9.4000	T28		hypothetical protein, conserved	1.5325	2.75199	0.254437	0.495695	1.5	0.13921	0.99984
Tb927.9.1750	S1594		Fibronectin type III domain containing protein, putative	1.4935	2.69597	0.234142	-0.46937	0.72228	0.256299	1
Tb927.7.2650	S174	CAP51V	hypothetical protein, conserved	1.3977	2.559	0.64855	0.199625	1.1484	0.413913	1
Tb927.9.6360	S225		hypothetical protein, conserved	1.3668	2.51512	0.74839	0.85953	1.74833	0.7536	1
Tb927.11.6220	S313	PAT7	Palmitoyl acyltransferase 7	1.3661	2.51417	0.252263	0.18625	1.78214	0.66745	1
Tb927.10.2880	S1439	FAZ26	Voltage-dependent calcium channel subunit, putative	1.3464	2.48624	0.178252	-0.438327	0.73799	0.323121	0.992588
Tb927.4.3970	T9		hypothetical protein, conserved	1.347	2.47793	0.76428	0.357496	1.28123	0.34529	0.999999
Tb927.6.1710	S45		hypothetical protein, conserved	1.3267	2.45869	0.24156	-1.622	0.47897	0.68476	0.986213
Tb927.1.4310	S593	FAZ2	Flagellum attachment zone protein 2	1.321	2.44999	0.67295	-0.91827	0.531881	0.97545	0.999998
Tb11.02.5050b.1	S384		protein kinase, putative	1.341	2.42647	0.773186	0.248171	1.18774	0.567278	0.999922
Tb927.9.8990	S188		Ankyrin repeats (3 copies), putative	1.2977	2.41699	0.679399	-0.319154	0.815398	0.412851	1
Tb927.11.210	T195		hypothetical protein, conserved	1.285	2.39922	0.66857	0.116897	1.844	0.713486	0.999391
Tb927.9.7180	S6		adenosine monophosphate deaminase, putative	1.2744	2.3844	0.26871	-0.34166	0.899128	0.637866	1
Tb927.9.8880	S369		actin B	1.2687	2.37599	0.86286	0.628447	1.54592	0.24486	0.95616
Tb927.11.3510	S8		hypothetical protein, conserved	1.2638	2.36968	0.89611	-0.635741	0.643612	0.11344	1
Tb927.11.3510	S7		hypothetical protein, conserved	1.2638	2.36968	0.89611	-0.796153	0.9464	0.934485	1
Tb927.8.6360	S867		SPRY domain containing protein, putative	1.263	2.36794	0.249774	0.3997	1.31861	0.298748	1
Tb927.10.5880	S64	CAP67	Proteophosphoglycan, putative	1.269	2.36497	0.687233	-1.3845	0.38499	0.13728	0.985836
Tb927.11.2890	S314		hypothetical protein, conserved	1.2552	2.35693	0.445178			1	1
Tb927.11.2890	T39		hypothetical protein, conserved	1.2552	2.35693	0.445178			1	1
Tb927.8.1840	S68		Sec7 domain containing protein, putative	1.2545	2.35594	0.188551	-0.24682	0.86773	0.74413	0.99919
Tb927.9.1600	S32	TZP182	hypothetical protein, conserved	1.2148	2.33836	0.277265			1	0.995795
Tb927.11.12560	S427		hypothetical protein	1.256	2.28763	0.257382	0.57211	1.4213	0.17362	1
Tb927.6.1920	S324		hypothetical protein, conserved	1.15	2.29289	0.748621	-0.878387	0.99393	0.93592	0.999999
Tb927.10.840	S1689	FAZ6	Flagellum attachment zone protein 6	1.1414	2.19699	0.81385			1	0.983587
Tb927.10.840	S1692	FAZ6	Flagellum attachment zone protein 6	1.1414	2.19699	0.81385			1	0.995262
Tb927.6.3720	S527		hypothetical protein, conserved	1.1371	2.19967	0.288521			1	0.999893
Tb927.8.5090	S1472	RPA1	DNA-directed RNA polymerase I largest subunit	1.192	2.15196	0.319735	-0.267288	0.8388	0.646566	1
Tb927.6.3670	S42	PFC8	paraflagellar rod component, putative	1.791	2.19957	0.82981			1	0.997274
Tb927.9.1880	S257		WD domain, G-beta repeat, putative	1.641	2.89592	0.941214	-0.122837	0.91838	0.851924	0.998746
Tb927.11.2290	S351		hypothetical protein, conserved	1.511	2.79652	0.278862	0.1414	1.127	0.674291	0.999932
Tb927.8.7480	S49		hypothetical protein, conserved	1.72	2.99838	0.38218	-1.15656	0.448589	0.12772	0.99863
Tb927.11.1220	S719		hypothetical protein, conserved	0.99899	1.99863	0.313621	-0.374449	0.7714	0.523913	0.999824
Tb927.11.1220	S72		hypothetical protein, conserved	0.99899	1.99863	0.313621	-0.374449	0.7714	0.523913	0.999362
Tb927.11.1220	S716		hypothetical protein, conserved	0.99899	1.99863	0.313621	0.15129	1.115	0.65835	0.99991
Tb927.7.3540	S13		hypothetical protein, conserved	0.99797	1.99716	0.244657	0.36891	1.259	0.796799	0.985272
Tb927.8.5170	S29		hypothetical protein, conserved	0.996678	1.99543	0.85939			1	0.957737
Tb927.9.7820	S628	KKIP11	hypothetical protein, conserved	0.994652	1.9926	0.31788	-0.498451	0.966446	0.942625	0.955251
Tb927.8.7820	S266		'Cold-shock' DNA-binding domain containing protein, putative	0.993566	1.99114	0.59591	1.443	2.64689	0.174386	0.998287
Tb927.7.2650	S17	CAP51V	hypothetical protein, conserved	0.992623	1.9898	0.84927	0.8194	1.74345	0.46451	1
Tb927.11.9220	S886	RPN2	proteasome regulatory non-ATP-ase subunit 2	0.99737	1.9872	0.355622	0.856966	1.61214	0.686792	0.986225
Tb927.10.2880	T675	FAZ26	Voltage-dependent calcium channel subunit, putative	0.9911	1.98621	0.255721	-0.12371	0.917838	0.8524	0.998846
Tb927.8.4940	T85		hypothetical protein, conserved	0.987394	1.98266	0.33336	0.21759	1.15998	0.564659	1
Tb927.6.3520	S143		Uncharacterised ACR, YagE family COG1723, putative	0.98683	1.988	0.78856	-0.189483	0.87692	0.721873	0.999791
Tb927.10.15290	S258		tubulin binding cofactor c, putative	0.984917	1.9792	0.337645	0.528871	1.4428	0.156667	0.986799
Tb927.11.13360	T485		AAA ATPase, putative	0.98448	1.97862	0.529272			1	0.98833
Tb927.9.8350	S519	FAZ27	hypothetical protein, conserved	0.984261	1.9783	0.11921	0.75292	1.68523	0.121946	1
Tb927.5.1010	T627		hypothetical protein, conserved	0.982145	1.97543	0.79217	-0.556627	0.67989	0.385545	0.999982
Tb927.11.16890	S1539	FLAM7	Tetratricopeptide-like helical domain containing protein	0.98464	1.974	0.341234	0.783666	1.7215	0.12353	1
Tb927.7.810	S111		hypothetical protein, conserved	0.97761	1.96925	0.1124	-0.273413	0.82736	0.78339	0.98441
Tb927.1.4310	S417	FAZ2	Flagellum attachment zone protein 2	0.97739	1.96892	0.251323	-0.619537	0.658798	0.243538	1
Tb927.10.970	S589		Tetratricopeptide repeat, putative	0.97695	1.9683	0.3225			1	1
Tb927.3.1900	S787		conserved protein, unknown function	0.973795	1.96496	0.388348	0.131985	1.95837	0.741444	1
Tb927.8.1590	S1448	upl3	ubiquitin-protein ligase, putative	0.972619	1.9624	0.258445	0.615981	1.5326	0.1968	0.999997
Tb927.10.3480	S176		hypothetical protein, conserved	0.971295	1.966	0.92997			1	0.999894
Tb927.4.1750	T259		hypothetical protein, conserved	0.971295	1.966	0.365423			1	0.967921
Tb927.4.2170	T95		hypothetical protein, conserved	0.97486	1.95956	0.56824			1	1
Tb927.10.7290	S52	FLAM2	Flagellar Member 2	0.969896	1.9587	0.1526	0.921284	1.89383	0.375542	1
Tb927.7.3550	S634	WCB	cytoskeleton associated protein, putative	0.969749	1.9585	0.89118	-0.254978	0.838	0.53415	0.999971
Tb927.2.3020	S2	CMF76	Component of motile flagella 76	0.96854	1.95622	0.1665	0.11898	1.79928	0.632326	1
Tb927.9.4680	S237	EIF4A1	Eukaryotic initiation factor 4A-1	0.96854	1.95622	0.28879	0.549916	1.46445	0.211322	0.997966
Tb927.11.8080	S33		btb/poz domain containing protein, putative	0.96739	1.95533	0.1466	1.8662	3.64571	0.34383	0.997787
Tb927.11.8080	T38		btb/poz domain containing protein, putative	0.96739	1.95533	0.1466	1.8662	3.64571	0.34383	0.993545
Tb927.7.3550	S623	WCB	cytoskeleton associated protein, putative	0.965766	1.95312	0.44729	0.268554	1.246	0.342487	0.999999
Tb927.11.9400	S61		hypothetical protein, conserved	0.965766	1.95312	0.571813	0.816123	1.582	0.753171	0.965732
Tb927.9.8330	S23	FAZ39	hypothetical protein	0.965323	1.95256	0.841163	0.66223	1.5823	0.11738	0.969491
Tb927.11.10650	S781	AP3B3	Adaptor protein complex AP-3 subunit beta-3	0.9666	1.94623	0.855215	0.23842	1.1797	0.525822	1
Tb927.11.11600	S48		hypothetical protein, conserved	0.96363	1.9458	0.928661	-0.837661	0.559552	0.17971	1
Tb927.7.5050	S855		hypothetical protein, conserved	0.95836	1.944	0.589416	-0.199454	0.986274	0.93758	0.999999
Tb927.11.13180	S61	POMP1	Present in the outer mitochondrial membrane proteome 1	0.957618	1.94217	0.393944	0.844546	1.7957	0.768285	1
Tb927.10.12510	S45		P-type H+-ATPase, putative	0.95723	1.9413	0.18148	0.34961	1.26661	0.364935	0.999939
Tb927.10.13110	S8	LC7	Outer arm dynein light chain 7	0.955387	1.94	0.97516			1	1
Tb927.7.7000	S366		hook complex protein, conserved	0.954866	1.9384	0.39996	-0.64739	0.638471	0.16114	1
Tb927.10.13250	S982		hypothetical protein, conserved	0.95293	1.93581	0.878926	0.34556	1.27229	0.384912	0.959895
Tb927.9.4420	S347		Beat-regulation protein	0.95916	1.934	0.436573	0.73836	1.65965	0.147912	0.999997
Tb927.10.15310	S39		hypothetical protein, conserved	0.948975	1.9356	0.398544	-1.42364	0.372776	0.173637	0.995628
Tb927.10.15310	S31		hypothetical protein, conserved	0.948975	1.9356	0.398544	-1.42364	0.372776	0.173637	0.995637
Tb927.9.2075	S35	FAZ44	hypothetical protein	0.945683	1.92615	0.3214	-0.69684	0.655342	0.19351	0.97572
Tb927.9.2075	T351	FAZ44	hypothetical protein	0.945683	1.92615	0.3214	-0.69684	0.655342	0.19351	0.994524
Tb927.8.1300	S326		hypothetical protein, conserved	0.9458	1.9252	0.112371	-0.156386	0.89727	0.867544	0.955454
Tb927.9.6360	S2		hypothetical protein, conserved	0.944184	1.92413	0.148187	0.428142	1.3455	0.164588	1
Tb927.8.3680	S475	KKT4	kinetoplastid kinetochore protein 4	0.943284	1.92293	0.418124	0.1853	1.13331	0.522963	1
Tb927.10.4820	S267		hypothetical protein, conserved	0.942758	1.9222	0.627975			1	1
Tb927.10.940	S23		hypothetical protein, conserved	0.9428	1.91896	0.11468			1	1
Tb927.8.7980	S231	VP2	Pyrophosphate-energized vacuolar membrane proton pump 2, putative	0.93994	1.91846	0.433673	0.95813	1.87362	0.439573	0.998693
Tb927.8.7970	S275		hypothetical protein	0.93976	1.9173	0.11836	-1.16718	0.445299	0.89388	0.999936
Tb927.4.2080	S332	CC2D	Coiled-coil and C2 domain-containing protein	0.93742	1.91514	0.133391	0.4858	1.3948	0.12215	1
Tb927.10.14480	S231		hypothetical protein, conserved	0.9357	1.9119	0.32954	0.195474	1.14513	0.464482	0.9712
Tb927.3.1900	S365		conserved protein, unknown function	0.93475	1.9115	0.158471	-0.328562	0.79633	0.45388	1
Tb927.1.2100	S324	CALP1.1	Calpain-like protein 1.1	0.933195	1.99516	0.14432	0.716157	1.64282	0.19595	0.999987
Tb927.7.6640	S453		hypothetical protein, conserved	0.933195	1.99516	0.43211	0.277271	1.21193	0.38592	0.999424
Tb927.10.1810	S12	RBX1	RING-H2 zinc finger, putative	0.93927	1.96562	0.482756	0.412619	1.33114	0.38941	1
Tb927.10.13740	S443	FAZ35	synaptotagmin, putative	0.929791	1.95312	0.95386	-0.522364	0.696236	0.45329	0.956257
Tb927.10.10590	S39		histone H2B, putative	0.92486	1.89851	0.339889	0.318114	1.2467	0.381638	1
Tb927.8.4780	S23	FLAM3	Flagellar Member 3	0.924784	1.8984	0.417126	0.851199	1.84	0.415369	1
Tb927.5.1680	S169		hypothetical protein, conserved	0.924632	1.8982	0.1782	0.621431	1.53844	0.361196	0.999629
Tb927.9.8350	S523	FAZ27	hypothetical protein, conserved	0.924176	1.89761	0.17625	-0.712811	0.611318	0.729931	1
Tb927.11.6820	S467		hypothetical protein, conserved	0.92372	1.89742	0.5385	-0.966955	0.99332	0.94873	0.999978
Tb11.v5.0568.1	S21		hypothetical protein, conserved	0.923339	1.8965	0.51331	0.358621	1.2822	0.223195	0.999997
Tb927.8.3590	S16		hypothetical protein, conserved	0.922883	1.89592	0.421	-0.341793	0.789648	0.5781	0.999968
Tb927.1.2100	S99	CALP1.1	Calpain-like protein 1.1	0.921817	1.8945	0.465612	0.45775	1.32484	0.232879	0.99972
Tb927.11.12540	S11		leucine-rich repeat protein (LRRP), putative	0.919531	1.89153	0.42796	-1.5613	0.339125	0.151917	0.999865
Tb927.11.12540	T111		leucine-rich repeat protein (LRRP), putative	0.919531	1.89153	0.42796	-1.5613	0.339125	0.151917	0.999997
Tb927.9.2420	S65		hypothetical protein, conserved	0.919455	1.89147	0.47114	-0.731877	0.621223	0.365824	0.959685
Tb927.9.2760	S391	EB1	EB1-like C-terminal motif containing protein, putative	0.91747	1.88887	0.463857	0.567351	1.48183	0.129712	0.999499
Tb927.11.1090	S4789	ClpGM6	calpain-like protein, putative	0.917241	1.88853	0.51669	0.517528	1.43153	0.765776	0.955623
Tb927.11.1110.1	S487		calpain, putative	0.917241	1.88853	0.354728	0.517528	1.43153	0.765776	0.955623
Tb927.11.210	S194		hypothetical protein, conserved	0.916782	1.8879	0.99693	0.116897	1.844	0.713486	0.999392
Tb927.11.1740	S791	IFT88	intraflagellar transport protein 88	0.916477	1.88755	0.697628	0.51248	1.42653	0.242996	1
Tb927.11.1740	S79	IFT88	intraflagellar transport protein 88	0.916477	1.88755	0.43428	0.51248	1.42653	0.242996	1
Tb927.1.1750	S38		conserved protein, unknown function	0.91546	1.887	0.1988			1	0.967541
Tb927.4.2990	S11		hypothetical protein, conserved	0.912497	1.88235	0.124452			1	0.999314
Tb927.3.4970	S455		hypothetical protein, conserved	0.912267	1.88249	0.11252	0.886823	1.85	0.464174	0.999986
Tb927.11.14970	S599		hypothetical protein, conserved	0.911577	1.88116	0.16392	1.449	2.64658	0.17466	0.998822
Tb927.11.5260	S167		SWI/SNF-related matrix-associated actin-dependent regulator of chromatin subfamily A-like protein, putative	0.91426	1.87964	0.11893			1	0.999945
Tb927.1.4310	T327	FAZ2	Flagellum attachment zone protein 2	0.98813	1.87751	0.496529	0.276913	1.2116	0.329971	1
Tb927.1.4310	S355	FAZ2	Flagellum attachment zone protein 2	0.97429	1.8757	0.515315	-0.12538	0.91698	0.836468	0.999158
Tb927.1.4310	S357	FAZ2	Flagellum attachment zone protein 2	0.97429	1.8757	0.515315	-0.12538	0.91698	0.836468	0.999928
Tb927.4.1540	S8	POMP27	NAD dependent epimerase/dehydratase family, putative	0.95736	1.87353	0.51992	0.63385	1.55174	0.23282	1
Tb11.1220	S4		hypothetical protein	0.94426	1.8718	0.117897	-0.34849	0.78545	0.364836	0.999923
Tb927.11.5640	S475		hypothetical protein, conserved	0.94118	1.87145	0.127724			1	0.995715
Tb927.1.4310	S577	FAZ2	Flagellum attachment zone protein 2	0.93115	1.87995	0.118542	0.826599	1.7735	0.35772	1
Tb927.11.2140	S72		cyclic nucleotide-binding domain containing protein, putative	0.9645	1.86695	0.114748			1	0.999955
Tb927.3.1770	S745		leucine-rich repeat protein (LRRP), putative	0.898324	1.8639	0.115529			1	0.953875
Tb927.10.450	S467	CMF62	Component of motile flagella 62	0.896698	1.8618	0.16776	0.58733	1.42281	0.14895	0.982552
Tb927.8.6660	S596	PFC1	paraflagellar rod component, putative	0.894294	1.85879	0.122951	-0.27544	0.866125	0.62795	1
Tb927.10.8440	S279	THT1-	glucose transporter 1B	0.892585	1.8565	0.582858	0.597126	1.51272	0.535851	0.999889
Tb927.11.7010	S57		Calcium/calmodulin-dependent protein kinase kinase, putative	0.89258	1.85645	0.432125	-0.299862	0.81234	0.545971	0.999773
Tb927.7.2120	S233		hypothetical protein, conserved	0.89188	1.8555	0.132652	0.32782	1.256	0.424577	1
Tb927.8.7970	T16		hypothetical protein	0.891419	1.855	0.49195	0.141433	1.1316	0.55142	0.993769
Tb927.11.15680	T17		hypothetical protein, conserved	0.891186	1.85472	0.541169	0.192447	1.14272	0.643337	1
Tb927.8.2590	S41	BBP6	Basal body protein	0.889863	1.85315	0.18668	0.45628	1.372	0.131381	0.979691
Tb927.4.3120	S881		hook complex protein, conserved	0.887915	1.855	0.53398			1	0.999975
Tb927.3.1630	S7	CK1	casein kinase 1, putative	0.886511	1.8487	0.22153	0.59291	1.49997	0.93716	0.997388
Tb927.6.1140	S357	ALG9	dolichyl-P-Man:GDP-Man5GlcNAc2-PP-dolichyl alpha-1,2-mannosyltransferase, putative	0.885652	1.8476	0.62684	0.75186	1.6839	0.168788	0.99964
Tb927.1.1530	S319		STE group serine/threonine-protein kinase, putative	0.88495	1.84676	0.11111			1	0.998542
Tb927.11.6050	S1424		Flagellar-associated PapD-like, putative	0.88276	1.8439	0.111922	-0.294	0.8179	0.5696	0.99556
Tb927.11.6050	S1427		Flagellar-associated PapD-like, putative	0.88276	1.8439	0.111922	-0.294	0.8179	0.5696	0.996591
Tb927.11.6050	T1428		Flagellar-associated PapD-like, putative	0.88276	1.8439	0.111922	-0.294	0.8179	0.5696	0.998833
Tb927.9.10400	S9		hypothetical protein, conserved	0.881978	1.84293	0.129321	-0.36395	0.886599	0.434914	1
Tb927.3.1200.2	S569		hypothetical protein, conserved	0.881351	1.843	0.615262	-0.687985	0.62722	0.14752	1
Tb927.10.7000	S42	TZP37	hypothetical protein, conserved	0.87976	1.84299	0.121943			1	0.992847
Tb927.10.940	S196		hypothetical protein, conserved	0.879549	1.83987	0.8694	-1.71696	0.341892	0.189879	1
Tb927.9.1980	S311		hypothetical protein, conserved	0.879157	1.83932	0.13815	-0.16444	0.89252	0.756333	1
Tb927.6.4750	S87		hypothetical protein, conserved	0.87978	1.8392	0.596753	-0.1128	0.926578	0.869442	1
Tb927.10.7290	S61	FLAM2	Flagellar Member 2	0.878529	1.8385	0.21843	0.78585	1.63425	0.236384	1
Tb927.6.1160	S6		leucine-rich repeat protein (LRRP), putative	0.878451	1.83844	0.138165			1	0.999971
Tb927.11.6050	S1451		Flagellar-associated PapD-like, putative	0.873183	1.8317	0.241774	-0.764493	0.588662	0.131618	1
Tb927.8.7970	S272		hypothetical protein	0.87326	1.83154	0.29586	-0.886566	0.549748	0.52483	0.999978
Tb927.9.7690	S5		SUMO-interacting motif-containing protein	0.872238	1.83529	0.24335	0.349252	1.2739	0.24917	0.999994
Tb927.7.3330	S2133	FAZ1	Flagellar attachment zone protein 1	0.867738	1.8248	0.49626	0.758815	1.69212	0.87344	0.99646
Tb927.8.7970	S277		hypothetical protein	0.866948	1.82386	0.137438	-2.5698	0.169464	0.59675	0.999914
Tb927.8.5890	S212	ASF1B	histone chaperone ASF1B	0.865681	1.8222	0.5975	-0.44548	0.73434	0.5313	1
Tb927.8.5890	S214	ASF1B	histone chaperone ASF1B	0.865681	1.8222	0.5975	-0.37826	0.76949	0.69996	1
Tb927.4.3420	S562	WEE1	wee1-like protein kinase	0.865523	1.82252	0.12714	0.534261	1.44821	0.272952	0.951193
Tb927.3.1200.2	T564		hypothetical protein, conserved	0.86548	1.82143	0.471974	0.49637	1.35	0.766558	1
Tb927.11.14920	S3242		hypothetical protein, conserved	0.863146	1.81958	0.119493	-1.6939	0.476524	0.16254	0.998321
Tb927.11.1080	S484	NOP6	Nucleolar protein 6	0.86526	1.81572	0.679274	0.963388	1.67423	0.854163	1
Tb927.11.5620	S261		SUMO-interacting motif-containing protein	0.85997	1.81557	0.51288	0.667211	1.58896	0.98845	0.999996
Tb927.1.2100	S291	CALP1.1	Calpain-like protein 1.1	0.857264	1.8116	0.666445	0.457962	1.37365	0.1132	0.99996
Tb927.11.15680	S1		hypothetical protein, conserved	0.85599	1.8138	0.67714	0.51451	1.4285	0.615149	1
Tb927.11.6460	S887		hypothetical protein, conserved	0.852319	1.85462	0.894545	0.44527	1.358	0.316195	0.99611
Tb927.1.4310	S49	FAZ2	Flagellum attachment zone protein 2	0.848638	1.88476	0.71828	-1.65963	0.316523	0.68261	0.997939
Tb927.3.2440	T376	AEK1	AGC essential kinase 1	0.846794	1.7985	0.13396			1	0.999187
Tb927.1.4310	S334	FAZ2	Flagellum attachment zone protein 2	0.845912	1.79746	0.75285	-0.392819	0.76164	0.414544	1
Tb927.6.3670	S322	PFC8	paraflagellar rod component, putative	0.84543	1.79683	0.52377	-0.643435	0.99555	0.96727	0.989714
Tb11.v5.0452.1	S2		GTPase activating protein, putative	0.84254	1.79265	0.135763	-2.89776	0.13418	0.975343	0.999999
Tb927.11.15730	S193		cyclic nucleotide-binding domain containing protein, putative	0.841893	1.79245	0.128143	0.755742	1.6885	0.76436	1
Tb927.6.1780	S6	MAPK4	mitogen activated protein kinase 4, putative	0.841168	1.7915	0.154486	0.524164	1.43811	0.184789	0.99998
Tb927.10.5890	T662		Galactose oxidase, central domain containing protein, putative	0.84685	1.79927	0.934645			1	0.985936
Tb927.10.12820	S431		hypothetical protein, conserved	0.838831	1.78863	0.693892	0.829119	1.77661	0.882	0.999494
Tb927.8.7090	S766		Component of IIS longevity pathway SMK-1, putative	0.837782	1.78732	0.57116			1	0.995889
Tb927.8.6790	S1297		hypothetical protein, conserved	0.83762	1.788	0.156113	0.751721	1.68382	0.645988	0.999994
Tb927.8.6790	S131		hypothetical protein, conserved	0.83762	1.788	0.156113	0.4962	1.413	0.3485	0.99469
Tb927.3.5020	S198	FLAM6	Flagellar Member 6	0.836732	1.786	0.26743	0.2621	1.18227	0.9984	0.993328
Tb927.7.990	S2	J31	chaperone protein DnaJ, putative	0.8365	1.78511	0.951178	0.39118	1.31142	0.37251	0.999998
Tb927.8.2620	S359		SUMO-interacting motif-containing protein	0.835843	1.7849	0.156932	-1.87128	0.273338	0.47946	0.99941
Tb927.11.10210	S118		hypothetical protein, conserved	0.835762	1.7848	0.13727	-0.287489	0.982716	0.87772	1
Tb927.10.8590	S737	FTZC	flagellum transition zone component	0.83561	1.78463	0.952616			1	0.998315
Tb927.5.1500.1	S2	#	hypothetical protein, conserved	0.834226	1.78293	0.138783			1	0.99987
Tb927.9.7690	S2		SUMO-interacting motif-containing protein	0.83392	1.7825	0.748378	0.58274	1.497	0.485418	0.999996
Tb927.7.3210	S441		Pseudokinase, putative	0.83374	1.7823	0.959262	0.295253	1.22712	0.45956	1
Tb927.7.3550	S121	WCB	cytoskeleton associated protein, putative	0.833578	1.783	0.156859	-0.135332	0.914629	0.786911	1
Tb927.4.1430	S41		hypothetical protein, conserved	0.83239	1.782	0.139636	0.14255	1.12999	0.72773	1
Tb927.11.16890	S772	FLAM7	Tetratricopeptide-like helical domain containing protein	0.831472	1.77958	0.563447	-0.29343	0.99855	0.958381	0.991638
Tb927.3.1910	S39	SLBP1	Histone RNA hairpin-binding protein RNA-binding domain containing protein, putative	0.8394	1.7788	0.69114			1	0.977251
Tb927.8.2070	S29	POMP39-1	Present in the outer mitochondrial membrane proteome 39-1	0.829444	1.77739	0.28578	0.528871	1.4428	0.845278	0.953887
Tb927.4.1000	S15		hypothetical protein, conserved	0.828875	1.7763	0.14877	0.881978	1.84293	0.351118	0.987787
Tb927.4.1000	S147		hypothetical protein, conserved	0.828875	1.7763	0.14877	1.2683	2.38299	0.38397	0.95768
Tb927.10.3700	S276	AMPKG	AMP-activated protein kinase, gamma regulatory subunit	0.82837	1.77565	0.133923			1	0.956893
Tb927.6.3330	S251		hypothetical protein, conserved	0.82863	1.77532	0.979768	-0.2661	0.834742	0.829988	0.969571
Tb927.11.7300	S493		major facilitator superfamily, putative	0.827982	1.77525	0.141229			1	1
Tb927.11.11600	S645		hypothetical protein, conserved	0.82725	1.77435	0.79285	-1.58545	0.333227	0.954179	1
Tb927.10.12030	S164		hypothetical protein, conserved	0.826925	1.77394	0.61453	0.66732	1.58813	0.763883	1
Tb927.11.10560	S418	EIF4G4	eukaryotic translation initiation factor 4 gamma 4	0.825786	1.77255	0.58313			1	0.982994
Tb927.9.8990	S19		Ankyrin repeats (3 copies), putative	0.825134	1.7717	0.16288	-0.319154	0.815398	0.412851	1
Tb927.4.5000	S472	FAZ28	TerD domain containing protein, putative	0.822934	1.769	0.162984			1	1
Tb927.4.5000	S474	FAZ28	TerD domain containing protein, putative	0.822934	1.769	0.162984			1	1
Tb927.8.1280	S157		hypothetical protein, conserved	0.82157	1.7667	0.1556	-0.65815	0.65717	0.471612	0.98869
Tb927.3.1900	S43		conserved protein, unknown function	0.82158	1.7656	0.621697			1	0.988774
Tb927.3.1900	T363		conserved protein, unknown function	0.819341	1.7646	0.83484	-0.567746	0.674674	0.274582	1
Tb927.3.1900	S792		conserved protein, unknown function	0.819259	1.7645	0.11226			1	0.999163
Tb927.10.940	S2		hypothetical protein, conserved	0.818769	1.76393	0.164974	-1.71696	0.341892	0.189879	1
Tb927.11.12480	S151	KKIP7	Kinetochore interacting phosphatase 7	0.817951	1.76294	0.138462	0.14965	1.19332	0.633777	0.97877
Tb927.11.15120	S565		hypothetical protein, conserved	0.816477	1.76113	0.1227	0.47467	1.38963	0.117686	0.995855
Tb927.11.15730	S196		cyclic nucleotide-binding domain containing protein, putative	0.815493	1.7599	0.3735	0.286999	1.22997	0.426649	1
Tb927.8.3910	T56		thymidylate kinase, putative	0.812786	1.75664	0.147318	0.23352	1.17572	0.529971	0.99128
Tb927.3.1900	T415		conserved protein, unknown function	0.8132	1.75364	0.16966	-0.14995	0.913982	0.89338	0.999996
Tb927.7.5660	S564	pDC2	Outer dynein arm docking complex protein 2, putative	0.89661	1.7528	0.17211	0.211954	1.148	0.82556	0.99999
Tb927.7.3210	S42		Pseudokinase, putative	0.89167	1.7522	0.16963			1	0.99816
Tb927.11.6820	T463		hypothetical protein, conserved	0.88673	1.7516	0.862692	-0.39424	0.768912	0.412696	0.999947
Tb927.11.13340	S55		hypothetical protein, conserved	0.88179	1.76	0.142853	-0.751856	0.94922	0.992322	0.999568
Tb927.10.14520	S392	BBP52	Basal body protein	0.8554	1.7478	0.374846	0.54127	1.45415	0.786555	1
Tb927.2.2950	S169		Nop14-like family, putative	0.8554	1.7478	0.772843	-1.773	0.3629	0.19748	1
Tb927.6.3150	S283		Hydin	0.8521	1.74741	0.16588	0.13489	1.974	0.66655	0.99863
Tb927.9.9690	S31		hypothetical protein, conserved	0.84797	1.7469	0.329251	0.178874	1.13233	0.495612	0.98997
Tb927.11.2140	S62		cyclic nucleotide-binding domain containing protein, putative	0.83558	1.74544	0.331877	0.136716	1.994	0.682669	1
Tb927.9.2140	S616		calcium/calmodulin-dependent protein kinase, putative	0.82152	1.74372	0.784335	0.43377	1.32262	0.369	0.999993
Tb927.11.9400	S797		hypothetical protein, conserved	0.81324	1.7427	0.891658	-1.25422	0.419222	0.11477	0.97631
Tb927.11.16610	S371		zinc-finger of a C2HC-type, putative	0.81241	1.7426	0.787449	0.173128	1.12754	0.62297	0.992649
Tb927.7.1920	S74	PFC5	paraflagellar rod component, putative	0.81159	1.74254	0.14673	0.24742	1.18162	0.569118	0.996516
Tb927.7.1920	S78	PFC5	paraflagellar rod component, putative	0.81159	1.74254	0.14673	0.24742	1.18162	0.569118	0.998944
Tb927.9.2075	S246	FAZ44	hypothetical protein	0.797594	1.7382	0.14773			1	0.981454
Tb927.9.2075	T241	FAZ44	hypothetical protein	0.797594	1.7382	0.14773			1	0.968341
Tb927.3.1010	S567	CAP64	hypothetical protein, conserved	0.797262	1.7378	0.18284	0.358171	1.2818	0.177946	1
Tb927.10.3700	S2	AMPKG	AMP-activated protein kinase, gamma regulatory subunit	0.79713	1.73753	0.75423	0.186247	1.13782	0.583133	0.999971
Tb927.7.5660	T571	pDC2	Outer dynein arm docking complex protein 2, putative	0.795767	1.73663	0.899648	0.72779	1.65612	0.24618	0.995218
Tb927.10.840	S853	FAZ6	Flagellum attachment zone protein 6	0.795684	1.73592	0.914416	0.342158	1.24692	0.81858	1
Tb927.1.4310	T36	FAZ2	Flagellum attachment zone protein 2	0.79561	1.73583	0.9356	-0.115734	0.992121	0.945426	0.999977
Tb927.9.2140	T636		calcium/calmodulin-dependent protein kinase, putative	0.795518	1.73575	0.91593	0.43377	1.32262	0.18838	0.99982
Tb927.11.3400	S33	FAZ41	hypothetical protein, conserved	0.793272	1.73342	0.92429	0.161565	1.1185	0.55638	0.999862
Tb927.10.850	S21		hook complex protein, conserved	0.792772	1.7324	0.45961	0.2271	1.1653	0.443414	0.999992
Tb927.11.6600	S99		conserved protein, unknown function	0.79772	1.73	0.863669	0.132121	1.92	0.88745	0.998247
Tb927.7.3550	S618	WCB	cytoskeleton associated protein, putative	0.79689	1.72994	0.921529	0.177795	1.12461	0.834243	1
Tb927.3.3300	S69	FAZ19	Flagellum attachment zone protein 19	0.79272	1.72945	0.923345	0.357721	1.28149	0.178431	0.99427
Tb927.4.4370.1	S288	#	hypothetical protein, conserved	0.787767	1.72643	0.15237	-0.531644	0.96382	0.912614	0.999999
Tb927.1.1750	S279		conserved protein, unknown function	0.78798	1.7256	0.949954	-0.21493	0.869651	0.73621	1
Tb927.1.1750	S281		conserved protein, unknown function	0.78798	1.7256	0.949954	-0.21493	0.869651	0.73621	1
Tb927.1.1750	S283		conserved protein, unknown function	0.78798	1.7256	0.949954	-0.715122	0.95164	0.932594	1
Tb927.3.3300	S397	FAZ19	Flagellum attachment zone protein 19	0.786513	1.72493	0.187693	-0.33338	0.795351	0.5497	1
Tb927.6.3520	S231		Uncharacterised ACR, YagE family COG1723, putative	0.785843	1.72499	0.423746	0.138552	1.17997	0.63355	0.999995
Tb927.6.3520	S232		Uncharacterised ACR, YagE family COG1723, putative	0.785843	1.72499	0.423746	0.138552	1.17997	0.63355	0.999996
Tb927.7.3740	S27		SUMO-interacting motif-containing protein	0.7859	1.7232	0.946149	0.99735	1.87874	0.273113	0.999999
Tb927.10.14520	S311	BBP52	Basal body protein	0.784588	1.72263	0.114864	0.351855	1.27625	0.24582	0.999999
Tb11.1220	T5		hypothetical protein	0.7841	1.7219	0.189456	0.39736	1.3168	0.139663	0.999923
Tb927.5.1950	S216		hypothetical protein, conserved	0.783247	1.73	0.89363	0.316775	1.22225	0.85732	0.998639
Tb927.9.12290	S2	PEX19	Peroxin 19	0.782828	1.72513	0.378559	0.54163	1.41833	0.17691	1
Tb927.7.6290	S634	KIF9A	kinesin, putative	0.782576	1.722	0.722653	-0.872582	0.9414	0.923292	0.99957
Tb927.8.3100	S414	CRN12	coronin, putative	0.78142	1.71884	0.191294	-2.61945	0.16273	0.154888	1
Tb927.11.5000	S15	DNAI1	Dynein intermediate chain 1, axonemal	0.7831	1.7175	0.1927	-0.241799	0.845691	0.55653	1
Tb927.7.3740	T382		SUMO-interacting motif-containing protein	0.78142	1.7173	0.95424	-0.254139	0.99824	0.916739	0.998816
Tb927.10.8440	S524	THT1-	glucose transporter 1B	0.779638	1.71677	0.192548	1.76	2.13668	0.192222	1
Tb927.4.3740	S99	FAZ1	flagellar attachment zone protein 1	0.776694	1.71325	0.18618			1	1
Tb927.10.14470	S418	IFT14	intraflagellar transport protein 14	0.7762	1.71244	0.987147	0.154324	1.11293	0.524813	0.999975
Tb927.11.15120	S575		hypothetical protein, conserved	0.77543	1.71172	0.16314			1	0.961154
Tb927.10.8270	S1	EIF3C-2	eukaryotic translation initiation factor 3 subunit c	0.77593	1.71134	0.18695	0.333882	1.2643	0.373591	0.99872
Tb927.11.3910	S45		hypothetical protein, conserved	0.774418	1.715	0.883722	-0.364218	0.77689	0.714114	0.992919
Tb927.11.3910	S46		hypothetical protein, conserved	0.774418	1.715	0.883722	-0.364218	0.77689	0.714114	0.992919
Tb927.11.3910	S49		hypothetical protein, conserved	0.774418	1.715	0.883722	-0.364218	0.77689	0.714114	0.993668
Tb927.11.14450	S557		hypothetical protein, conserved	0.774165	1.712	0.163698			1	0.999998
Tb927.11.14450	S562		hypothetical protein, conserved	0.774165	1.712	0.163698			1	0.998888
Tb927.11.2860	S43		hypothetical protein, conserved	0.77238	1.78296	0.4639	0.6154	1.53165	0.4754	0.999995
Tb927.3.1560	S274	TIF2	TRF-Interacting Factor 2	0.772139	1.778	0.78298	0.758559	1.6918	0.87487	0.999469
Tb927.9.5520	S61		ubiquitin carboxyl-terminal hydrolase, putative	0.771717	1.7735	0.179	0.52971	1.443	0.156516	1
Tb927.11.5640	S687		hypothetical protein, conserved	0.77279	1.756	0.19935	0.32524	1.23332	0.245619	0.99996
Tb927.10.570	S1633		Sec8 exocyst complex component specific domain containing protein, putative	0.769772	1.75382	0.161153	0.151859	1.11114	0.692411	1
Tb927.8.3000	S466		hypothetical protein, conserved	0.768756	1.73856	0.85323	0.68525	1.5247	0.16798	0.999841
Tb927.11.14970	S477		hypothetical protein, conserved	0.768671	1.737	0.166135	-0.234	0.86874	0.73759	0.986568
Tb927.11.3500	S735		Dpy-3 motif containing protein, putative	0.768333	1.73352	0.19536	0.37312	1.26249	0.852686	0.9717
Tb927.11.13360	S14		AAA ATPase, putative	0.768248	1.73217	0.95454	0.131721	1.956	0.63973	0.998339
Tb927.9.2390	S96		hypothetical protein, conserved	0.765365	1.6998	0.22921	0.47415	1.39	0.11976	0.999999
Tb927.8.2450	S26	AMPKB	5'-AMP-activated protein kinase subunit beta	0.765195	1.6996	0.918939			1	1
Tb927.9.2140	S74		calcium/calmodulin-dependent protein kinase, putative	0.763667	1.69786	0.164218	0.63951	1.5578	0.117817	1
Tb927.7.3550	S64	WCB	cytoskeleton associated protein, putative	0.763327	1.69745	0.427459	-1.4294	0.373469	0.932223	0.999354
Tb927.10.14490	S32		hypothetical protein, conserved	0.763242	1.69735	0.15453	0.27453	1.29297	0.35449	1
Tb927.10.8180	T1195		hypothetical protein, conserved	0.761711	1.69553	0.981659	0.425459	1.343	0.156298	1
Tb927.7.3550	S614	WCB	cytoskeleton associated protein, putative	0.7613	1.69472	0.492928	0.924781	1.66295	0.7318	0.999985
Tb927.6.3090	S127	XMAP215	microtubule associated protein xmap215	0.76434	1.69415	0.19479	-0.35633	0.78424	0.61976	0.99657
Tb927.6.1920	S18		hypothetical protein, conserved	0.759752	1.6932	0.886616			1	0.997979
Tb927.9.8350	S47	FAZ27	hypothetical protein, conserved	0.759326	1.6927	0.195393	0.293959	1.22618	0.41632	0.991747
Tb927.10.3530	S122		hypothetical protein, conserved	0.759326	1.6927	0.94193	0.956949	1.94123	0.2412	0.982561
Tb927.8.1840	S1967		Sec7 domain containing protein, putative	0.758474	1.69173	0.17731	-0.18799	0.92736	0.913386	0.994234
Tb927.9.4370	S35		GTPase activating protein, putative	0.757962	1.69113	0.835429	0.253142	1.1918	0.55743	0.999245
Tb927.9.5730	S382		nucleosome assembly protein-like protein	0.755144	1.68785	0.21596	-1.9947	0.251298	0.598527	0.999962
Tb927.9.13290	S15		hypothetical protein, conserved	0.754888	1.68756	0.11115	-0.48754	0.713242	0.314554	0.964778
Tb927.9.13290	S18		hypothetical protein, conserved	0.754888	1.68756	0.11115	-0.48754	0.713242	0.314554	0.988634
Tb927.8.3770	T19	MPK1	Mitogen-activated protein kinase 1, putative	0.75365	1.68654	0.211769	0.656268	1.57658	0.1996	0.997937
Tb927.10.850	S826		hook complex protein, conserved	0.753433	1.6858	0.965477	-0.421496	0.74665	0.65262	0.982364
Tb927.10.2880	T827	FAZ26	Voltage-dependent calcium channel subunit, putative	0.752749	1.68548	0.198996	0.222928	1.168	0.525227	0.999868
Tb927.11.15740	S15		hypothetical protein, conserved	0.752663	1.68494	0.968588	0.37611	1.29293	0.3356	0.98665
Tb927.8.2450	T232	AMPKB	5'-AMP-activated protein kinase subunit beta	0.748891	1.68553	0.21132	0.2459	1.18512	0.516412	0.991644
Tb927.8.2450	T236	AMPKB	5'-AMP-activated protein kinase subunit beta	0.748891	1.68553	0.21132	0.2459	1.18512	0.516412	0.984362
Tb927.11.15100	T338		Tb5.2	0.74787	1.67845	0.472162	-0.53726	0.689192	0.266275	0.987253
Tb927.11.10540	S122		hypothetical protein, conserved	0.745539	1.67665	0.231			1	1
Tb927.11.10540	S125		hypothetical protein, conserved	0.745539	1.67665	0.231			1	1
Tb927.9.6560	S422		NAK family pseudokinase, putative	0.74485	1.67582	0.23387	0.77593	1.71134	0.1814	0.987557
Tb927.9.6560	S423		NAK family pseudokinase, putative	0.74485	1.67582	0.161	0.77593	1.71134	0.1814	0.987447
Tb927.11.13340	S271		hypothetical protein, conserved	0.743817	1.67465	0.546296	-0.133634	0.9978	0.94979	0.99996
Tb927.11.5000	S75	DNAI1	Dynein intermediate chain 1, axonemal	0.74373	1.6745	0.177544	0.645794	1.56461	0.193375	0.994198
Tb927.5.2090	S823	KIN2A	kinesin, putative	0.742351	1.6729	0.55156	0.121811	1.88999	0.69324	1
Tb927.11.11880	S118		conserved protein	0.741575	1.67218	0.1772	-0.736413	0.622986	0.237567	0.99927
Tb927.4.2500	S83	EIF2AK2	eukaryotic translation initiation factor 2-alpha kinase 2	0.74142	1.6718	0.133826			1	0.995617
Tb927.8.4320	S467		hypothetical protein, conserved	0.74453	1.67735	0.25862			1	0.999995
Tb927.2.370	T432	RHS1	retrotransposon hot spot protein 1 (RHS1), putative	0.7417	1.673	0.963611	0.196355	1.1458	0.46288	0.981877
Tb927.10.630	S392		hypothetical protein, conserved	0.738725	1.66875	0.26841			1	0.999992
Tb927.9.2980	S2		hypothetical protein, conserved	0.738119	1.668	0.135361	0.456386	1.37214	0.241714	1
Tb927.11.13360	T15		AAA ATPase, putative	0.736994	1.6667	0.178126	0.251325	1.193	0.487324	0.99851
Tb927.7.810	T148		hypothetical protein, conserved	0.733528	1.66271	0.182376			1	0.991586
Tb927.5.1680	T1435		hypothetical protein, conserved	0.733181	1.66233	0.51356	0.535754	1.4497	0.222934	0.977469
Tb927.5.1680	S1438		hypothetical protein, conserved	0.733181	1.66233	0.11968	0.5685	1.429	0.198324	0.959335
Tb927.3.3170	S27		SUMO-interacting motif-containing protein	0.732226	1.66123	0.138151	-0.858253	0.551621	0.1224	0.99687
Tb927.3.3170	S268		SUMO-interacting motif-containing protein	0.732226	1.66123	0.138151	-0.94239	0.52372	0.87236	0.996144
Tb927.11.10200	S73		hypothetical protein, conserved	0.731531	1.66419	0.587267	0.34511	1.235	0.38539	0.99994
Tb927.7.6950	S74		hypothetical protein, conserved	0.729618	1.6582	0.95873	0.488515	1.43	0.264946	0.997292
Tb927.9.8330	S32	FAZ39	hypothetical protein	0.7284	1.65686	0.212758			1	1
Tb927.8.1540	S522		hypothetical protein, conserved	0.725872	1.6539	0.96743			1	1
Tb927.7.2140	S211	ZC3H18	zinc finger protein family member, putative	0.725698	1.65375	0.123737	-0.34583	0.78687	0.532482	0.999999
Tb927.10.13250	S985		hypothetical protein, conserved	0.724126	1.6519	0.54224	0.39888	1.31122	0.2883	0.996868
Tb927.11.1380	S1278		Right handed beta helix region/Periplasmic copper-binding protein (NosD), putative	0.722816	1.65431	0.546257	-0.1425	0.9928	0.865828	1
Tb927.11.1380	S1275		Right handed beta helix region/Periplasmic copper-binding protein (NosD), putative	0.722816	1.65431	0.546257	-0.1425	0.9928	0.913741	1
Tb927.6.3150	S3171		Hydin	0.722379	1.64995	0.19744	0.57851	1.4854	0.19792	0.9964
Tb927.6.3150	S3175		Hydin	0.722379	1.64995	0.19744	0.958569	1.687	0.666864	0.98766
Tb927.7.1400	S367	TAC6	Tripartite Attachment Complex Protein 6	0.72454	1.64775	0.99819	-0.148639	0.989752	0.921631	1
Tb927.10.2440	S63	MCA4	Metacaspase-4	0.71942	1.6465	0.189225	1.7223	3.29489	0.9914	0.999998
Tb927.10.2440	T56	MCA4	Metacaspase-4	0.71942	1.6465	0.189225	1.7223	3.29489	0.9914	0.999853
Tb927.9.2630	S1817		hypothetical protein, conserved	0.719227	1.6463	0.111159	-0.578284	0.66976	0.39814	0.972494
Tb927.10.840	S1687	FAZ6	Flagellum attachment zone protein 6	0.718964	1.646	0.117822	0.743472	1.67421	0.937349	0.999985
Tb927.7.3610	S65		hypothetical protein, conserved	0.718175	1.646	0.188454	0.314174	1.2433	0.333243	0.999961
Tb927.7.3610	S67		hypothetical protein, conserved	0.718175	1.646	0.188454	0.314174	1.2433	0.333243	0.999645
Tb927.4.5380	S64	CFAP43	Cilia- and flagella-associated protein 43	0.716596	1.64331	0.993994	0.119954	1.86721	0.761541	0.96175
Tb927.5.1330	S33		hypothetical protein, conserved	0.71642	1.644	0.11983	0.138814	1.19996	0.678718	0.999979
Tb927.11.3990	T236		hypothetical protein, conserved	0.716245	1.64294	0.189538	0.36793	1.295	0.3582	0.99631
Tb927.8.5050	S659		OTU-like cysteine protease, putative	0.716157	1.64282	0.64298	0.446362	1.3626	0.121498	0.999996
Tb927.8.4830	S222	U1-7K	u1 small nuclear ribonucleoprotein 7 kDa	0.71586	1.64245	0.11159	0.884246	1.8458	0.346738	0.999981
Tb927.11.3110	S77		hypothetical protein, conserved	0.715718	1.64234	0.19142	0.474774	1.38975	0.32352	1
Tb927.8.7760	S229		hypothetical protein, conserved	0.714751	1.6412	0.11635	0.523161	1.43715	0.87388	0.999861
Tb927.11.10650	T782	AP3B3	Adaptor protein complex AP-3 subunit beta-3	0.714487	1.649	0.113315	-0.152388	0.89976	0.849688	1
Tb927.7.2520	S14		Uncharacterised protein family UPF66, putative	0.7122	1.63835	0.222287	0.186374	1.13792	0.582938	1
Tb927.7.2520	S18		Uncharacterised protein family UPF66, putative	0.7122	1.63835	0.222287	0.186374	1.13792	0.582938	1
Tb927.9.4420	S272		Beat-regulation protein	0.71223	1.639	0.11547	0.434668	1.3516	0.158712	1
Tb927.11.6810	S15	TTL	tubulin-tyrsoine ligase-like protein, putative	0.71173	1.63629	0.22351			1	1
Tb927.11.6810	S155	TTL	tubulin-tyrsoine ligase-like protein, putative	0.71173	1.63629	0.22351			1	1
Tb927.11.3990	S98		hypothetical protein, conserved	0.78231	1.6338	0.194775			1	0.999345
Tb927.8.7650	S34		amino acid transporter, putative	0.77966	1.6335	0.123349	0.5849	1.49493	0.18883	1
Tb927.10.5960	S16		engulfment and cell motility domain 2, putative	0.75934	1.63124	0.15114	-0.235777	0.983793	0.99826	1
Tb927.10.15290	S558		tubulin binding cofactor c, putative	0.73987	1.62945	0.136511	-0.56375	0.996176	0.891751	0.99999
Tb927.3.4970	S113		hypothetical protein, conserved	0.73987	1.62945	0.16596	-0.27694	0.82534	0.719418	0.999998
Tb927.10.2340	S2		SNARE domain containing protein, putative	0.72746	1.6276	0.693317	0.695727	1.61974	0.282423	1
Tb927.1.3300	S4		Myotubularin-related protein, putative	0.71593	1.6263	0.136723	0.37895	1.23792	0.286141	0.998247
Tb927.11.6790	S113	NOP89	Nucleolar protein 89	0.71239	1.62595	0.119515	-0.561537	0.67758	0.28379	1
Tb927.7.3550	S636	WCB	cytoskeleton associated protein, putative	0.699196	1.6236	0.256334	-0.569693	0.673761	0.117221	1
Tb927.11.8320	S425		hypothetical protein, conserved	0.698841	1.62323	0.17945	-0.44326	0.735591	0.317311	0.999821
Tb927.10.14210	S143	TFB5	TFIIH basal transcription factor subunit	0.698485	1.6228	0.199726	-0.569115	0.674314	0.373739	0.999925
Tb927.10.14210	T147	TFB5	TFIIH basal transcription factor subunit	0.698485	1.6228	0.199726	-0.569115	0.674314	0.373739	0.999995
Tb927.1.4310	T629	FAZ2	Flagellum attachment zone protein 2	0.696884	1.63	0.258362	-0.46579	0.754412	0.2824	1
Tb927.10.13370	S2		dynein light chain Tctex-type, putative	0.69676	1.628	0.2768			1	0.999326
Tb927.10.8240	S5	CIF4	hypothetical protein, conserved	0.694925	1.61883	0.21816	0.233765	1.1759	0.512312	0.987361
Tb927.4.3970	S354		hypothetical protein, conserved	0.694212	1.61844	0.12291	1.288	2.39965	0.434863	1
Tb927.3.1670	S132	CFAP251	hypothetical protein, conserved	0.69266	1.61623	0.734232	-0.363642	0.777214	0.395579	1
Tb927.1.4310	S896	FAZ2	Flagellum attachment zone protein 2	0.69182	1.6153	0.142288	0.452912	1.36883	0.2225	1
Tb927.7.2120	S236		hypothetical protein, conserved	0.691624	1.61516	0.738297	0.549817	1.4639	0.73871	1
Tb927.1.750	S692		Metal-binding domain-containing protein	0.689568	1.61286	0.23616			1	0.999999
Tb927.4.2920	S6		hypothetical protein, conserved	0.689389	1.61264	0.143686	-1.6733	0.477213	0.59557	0.95775
Tb927.6.4420	S85		tRNA (Guanine-1)-methyltransferase, putative	0.68921	1.61243	0.24498			1	0.982884
Tb927.10.350	S72	BBP59	protein kinase PK4, putative	0.68912	1.6123	0.113761			1	0.962866
Tb927.8.7610	T36	AATP1	amino acid transporter 1, putative	0.68846	1.612	0.23757	1.5589	2.79348	0.125396	1
Tb927.9.6360	S3		hypothetical protein, conserved	0.687598	1.616	0.1465	-0.4275	0.971263	0.982255	1
Tb927.7.7240	S52		leucine-rich repeat protein (LRRP), putative	0.68759	1.61538	0.25384			1	0.994393
Tb927.8.3870	S192	NOP127	Nucleolar protein 127	0.687419	1.614	0.266781	-0.1628	0.893783	0.72639	1
Tb927.7.6640	S546		hypothetical protein, conserved	0.68672	1.696	0.13466	0.254231	1.1927	0.364723	1
Tb927.11.3920	S95		hypothetical protein, conserved	0.685895	1.687	0.13549	0.131721	1.956	0.692112	0.989496
Tb927.11.17000	S97	AIR9	AIR9-like protein	0.685626	1.684	0.763528			1	1
Tb927.3.1990	S433	TTC29	Tetratricopeptide repeat, putative	0.68437	1.67797	0.146628	0.535754	1.4497	0.86479	0.999974
Tb927.11.14270	S162		STE group serine/threonine-protein kinase, putative	0.683472	1.66119	0.162956	0.68684	1.629	0.1877	1
Tb927.2.5870	S361		hypothetical protein, conserved	0.683382	1.659	0.115851	0.629846	1.5474	0.42775	1
Tb927.2.5870	S363		hypothetical protein, conserved	0.683382	1.659	0.115851	0.629846	1.5474	0.42775	0.999998
Tb927.11.11600	S639		hypothetical protein, conserved	0.682843	1.65373	0.775472	-0.53668	0.68939	0.34485	1
Tb927.10.15770	S2	TZP51	hypothetical protein, conserved	0.682393	1.64799	0.29298	-0.249668	0.841899	0.711586	1
Tb927.1.4310	T919	FAZ2	Flagellum attachment zone protein 2	0.68684	1.629	0.15878	0.643311	1.45639	0.766813	0.999999
Tb927.8.7520	S627		aminopeptidase, putative	0.68594	1.628	0.15936	0.511974	1.42619	0.79588	0.996532
Tb927.9.1880	S278		WD domain, G-beta repeat, putative	0.68144	1.623	0.699964	-0.141637	0.9649	0.79126	0.999989
Tb927.7.3550	T95	WCB	cytoskeleton associated protein, putative	0.679514	1.61613	0.273956	0.265917	1.22471	0.29896	1
Tb927.2.5010	S9		Meiotic cell cortex C-terminal pleckstrin homology, putative	0.678973	1.69997	0.24278	0.31458	1.2432	0.43674	0.986898
Tb927.10.9570	T149	PFC14	paraflagellar rod component, putative	0.677982	1.59993	0.211979	0.53935	1.4533	0.18582	1
Tb927.3.3750	S13	PFC7	paraflagellar rod component, putative	0.67735	1.5992	0.13982	-0.378878	0.974829	0.972694	0.999417
Tb927.8.5050	S213		OTU-like cysteine protease, putative	0.676628	1.5984	0.151255	0.37363	1.296	0.22842	1
Tb927.11.11860	S356		leucine-rich repeat protein (LRRP), putative	0.675184	1.59684	0.154431	0.77878	1.6334	0.257197	1
Tb927.11.16650	S219		hypothetical protein, conserved	0.674732	1.59632	0.21397	0.52697	1.449	0.182667	0.989854
Tb927.11.12560	S56		hypothetical protein	0.673737	1.5952	0.155377	-0.225143	0.855512	0.634525	1
Tb927.11.7660.1	S16	#	hypothetical protein	0.673466	1.59493	0.21289			1	0.9648
Tb927.10.3390	S424		predicted TLD domain protein	0.672833	1.59424	0.12152	-0.445676	0.734242	0.43731	1
Tb927.10.15700	S297		hypothetical protein, conserved	0.672199	1.5935	0.121848	0.27136	1.269	0.338374	1
Tb927.7.2420	Y277	GSK3A	glycogen synthase kinase-3 alpha, putative	0.671927	1.5932	0.12733	0.222557	1.1668	0.52864	0.991625
Tb927.10.5450	S2	NLP	ISWI complex protein	0.671112	1.5923	0.827499	-0.111518	0.9923	0.944418	1
Tb927.7.6180	S22		hypothetical protein, conserved	0.6784	1.592	0.14359	-0.21558	0.8612	0.672845	1
Tb927.11.6790	S111	NOP89	Nucleolar protein 89	0.669753	1.59859	0.135316	-0.561537	0.67758	0.28379	1
Tb927.7.3550	S116	WCB	cytoskeleton associated protein, putative	0.66927	1.59258	0.745374	0.1432	1.14238	0.59466	0.999937
Tb927.2.370	S445	RHS1	retrotransposon hot spot protein 1 (RHS1), putative	0.668755	1.58975	0.746515	0.315218	1.2442	0.29354	0.999983
Tb927.11.3250	S491	OADbeta	dynein heavy chain, putative	0.66828	1.5889	0.284613	-1.33253	0.397713	0.121539	0.999985
Tb927.11.3250	S489	OADbeta	dynein heavy chain, putative	0.66828	1.5889	0.284613	-1.33253	0.397713	0.121539	0.999985
Tb927.7.920	S7	IAD5-1	Inner arm dynein 5-1	0.667937	1.5888	0.12933	-1.22918	0.42656	0.248642	0.98761
Tb927.11.1740	S61	IFT88	intraflagellar transport protein 88	0.66632	1.587	0.172449			1	1
Tb927.8.1590	S3236	upl3	ubiquitin-protein ligase, putative	0.665848	1.58655	0.1668	-0.149697	0.914398	0.79294	1
Tb927.7.3740	S25		SUMO-interacting motif-containing protein	0.664392	1.58492	0.161588	0.662125	1.46487	0.86364	1
Tb927.9.4370	S32		GTPase activating protein, putative	0.664119	1.58463	0.147415	0.435949	1.35285	0.267827	0.99949
Tb927.3.1900	T421		conserved protein, unknown function	0.66328	1.58363	0.864124	0.24614	1.186	0.377581	0.99482
Tb927.10.8530	S52	THT2A	glucose transporter 2A	0.662844	1.58325	0.289514	0.349478	1.275	0.18749	1
Tb927.7.3550	S1162	WCB	cytoskeleton associated protein, putative	0.662752	1.584	0.28962	0.289362	1.223	0.263972	0.999788
Tb927.10.2950	S32		hypothetical protein, conserved	0.66257	1.5829	0.22154	0.944933	1.92599	0.286724	1
Tb927.7.3550	S74	WCB	cytoskeleton associated protein, putative	0.66472	1.586	0.291775	0.244644	1.18484	0.333273	1
Tb927.8.7970	S45		hypothetical protein	0.6616	1.58115	0.16456	0.445621	1.36192	0.11112	1
Tb927.11.16890	S6	FLAM7	Tetratricopeptide-like helical domain containing protein	0.659651	1.57974	0.1556	-0.274375	0.999	0.91792	0.999737
Tb927.7.3560	S27	CMF7	Component of motile flagella 7	0.659194	1.57921	0.255591	0.546561	1.466	0.168352	0.99997
Tb927.8.6660	S599	PFC1	paraflagellar rod component, putative	0.65892	1.57892	0.293261	0.18821	1.1392	0.436433	0.999849
Tb11.v5.0902.1	S129	#	hypothetical protein, conserved	0.657914	1.5778	0.793145	0.121413	1.878	0.75995	0.963784
Tb927.3.4840	S37		ubiquitin carboxyl-terminal hydrolase, putative	0.65791	1.5769	0.151585	0.32875	1.23363	0.48111	0.997692
Tb927.4.3330	S21		EF-hand domain pair, putative	0.654711	1.57436	0.94944	0.86337	1.64522	0.862559	0.96143
Tb927.11.15730	S464		cyclic nucleotide-binding domain containing protein, putative	0.65416	1.5737	0.153351	0.55653	1.47711	0.117858	1
Tb927.3.4970	S542		hypothetical protein, conserved	0.65148	1.57737	0.133639	0.63436	1.55194	0.151255	0.999964
Tb927.11.12840	S64		Domain of unknown function (DUF4486), putative	0.65581	1.56983	0.134127	0.297837	1.2293	0.299957	0.999993
Tb927.7.7100	S22		hypothetical protein	0.6529	1.5692	0.181822	-0.342933	0.9766	0.97231	0.99785
Tb927.7.7100	T214		hypothetical protein	0.6529	1.5692	0.181822	-0.342933	0.9766	0.97231	0.997797
Tb927.8.4460	S523		Domain of Unknown Function (DUF142), putative	0.649845	1.569	0.146111	0.346758	1.2717	0.35794	0.999999
Tb927.10.15610	S317		zinc finger protein, putative	0.648373	1.5674	0.135434	0.79772	1.73	0.122294	1
Tb927.11.1740	S77	IFT88	intraflagellar transport protein 88	0.648281	1.5673	0.936854	-1.59553	0.339643	0.38181	1
Tb927.3.5040	S234		hypothetical protein, conserved	0.64897	1.568	0.13978	0.25897	1.19593	0.46748	0.982886
Tb927.11.370	S744	RAP1	repressor activator protein 1	0.6485	1.567	0.33855	0.391768	1.31225	0.144446	1
Tb927.2.5440	S472		hypothetical protein, conserved	0.647821	1.5668	0.23976	-0.2371	0.868322	0.775971	0.995473
Tb927.7.7240	S77		leucine-rich repeat protein (LRRP), putative	0.645794	1.56461	0.232294	0.215617	1.16124	0.536218	0.99719
Tb927.7.3970	S113		hypothetical protein, conserved	0.64556	1.5638	0.851494	-0.179989	0.882797	0.728511	1
Tb927.3.1560	S256	TIF2	TRF-Interacting Factor 2	0.643579	1.5622	0.159855	1.27995	2.42836	0.42771	0.999959
Tb927.11.8950	S544	LRRP1	leucine rich repeat	0.643579	1.5622	0.229251	0.438719	1.35543	0.282447	0.972728
Tb927.10.2880	S1459	FAZ26	Voltage-dependent calcium channel subunit, putative	0.64211	1.56622	0.968368	-0.124818	0.91712	0.87454	0.999222
Tb927.1.1880	S1347		WD4 repeat-containing protein	0.64436	1.55882	0.23131			1	0.99999
Tb927.1.1880	S1351		WD4 repeat-containing protein	0.64436	1.55882	0.23131			1	0.999858
Tb927.11.11210	S226	PFC17	paraflagellar rod component, putative	0.64436	1.55882	0.23131			1	0.999996
Tb927.3.1010	T292	CAP64	hypothetical protein, conserved	0.64251	1.55864	0.14323	0.51719	1.4159	0.1158	0.992817
Tb927.11.6530	S7		hypothetical protein, conserved	0.63951	1.5578	0.1444	0.31734	1.246	0.46583	0.999827
Tb927.11.6530	S5		hypothetical protein, conserved	0.63951	1.5578	0.144499	0.31734	1.246	0.32941	0.999941
Tb927.4.2920	S886		hypothetical protein, conserved	0.638676	1.5569	0.175562	-0.17669	0.884782	0.74653	0.99974
Tb927.11.6050	S1454		Flagellar-associated PapD-like, putative	0.6377	1.556	0.994977	-1.1873	0.493556	0.4929	1
Tb927.11.9400	T841		hypothetical protein, conserved	0.636915	1.55545	0.14237	0.11497	1.79688	0.633178	1
Tb927.5.2950	S41	CMF3	Component of motile flagella 3	0.636358	1.55443	0.146262	-0.887149	0.943615	0.983442	1
Tb927.7.3330	T15	FAZ1	Flagellar attachment zone protein 1	0.63578	1.55374	0.146627	-0.575314	0.671142	0.284276	0.999986
Tb927.8.3870	S193	NOP127	Nucleolar protein 127	0.635337	1.55335	0.316465	-0.49448	0.713554	0.179984	1
Tb927.8.3870	S594	NOP127	Nucleolar protein 127	0.6345	1.5524	0.317311	-0.217843	0.859855	0.65468	0.999998
Tb927.8.3870	S595	NOP127	Nucleolar protein 127	0.6345	1.5524	0.317311	-0.226156	0.854997	0.588258	1
Tb927.8.3870	S596	NOP127	Nucleolar protein 127	0.6345	1.5524	0.317311	-0.29528	0.864821	0.62293	1
Tb927.4.3420	S559	WEE1	wee1-like protein kinase	0.63385	1.55174	0.272683	0.534261	1.44821	0.272952	0.99941
Tb927.11.3280	S641	KIN13-5	Kinesin-13 5, putative	0.633664	1.55153	0.318156	0.139339	1.11437	0.538246	1
Tb927.10.3310	S525	CMF76b	Component of motile flagella 76b	0.633571	1.55143	0.234954			1	0.99955
Tb927.7.3550	S595	WCB	cytoskeleton associated protein, putative	0.633385	1.55123	0.318439	-0.118899	0.928916	0.82487	1
Tb927.10.14520	S366	BBP52	Basal body protein	0.633292	1.55113	0.235114			1	0.996782
Tb927.9.11100	T324	PKAC1	cAMP-dependent protein kinase catalytic subunit 1	0.633292	1.55113	0.318533	0.43486	1.32272	0.133974	0.994984
Tb927.11.1220	S676		hypothetical protein, conserved	0.63313	1.55839	0.235274	0.249991	1.1892	0.51648	0.999956
Tb927.1.4050	S248		ser/thr protein phosphatase, putative	0.63282	1.5498	0.144818	1.46289	2.75661	0.111537	1
Tb11.v5.0636.1	S394	#	C-terminal motor kinesin, putative	0.63183	1.54953	0.27497			1	1
Tb927.11.1110.1	T37	#	calpain, putative	0.629846	1.5474	0.23712			1	0.998976
Tb927.11.1090	T1688	ClpGM6	calpain-like protein, putative	0.629846	1.5474	0.23712	0.997664	1.716	0.724197	0.998976
Tb927.1.4310	S319	FAZ2	Flagellum attachment zone protein 2	0.6297	1.54652	0.13794	-0.29345	0.86493	0.6942	1
Tb927.11.11210	S78	PFC17	paraflagellar rod component, putative	0.6297	1.54652	0.15436	0.357271	1.28147	0.22473	0.999456
Tb927.2.5870	S1154		hypothetical protein, conserved	0.628447	1.54592	0.237912			1	0.99878
Tb927.2.5870	S1152		hypothetical protein, conserved	0.628447	1.54592	0.237912	0.949423	1.93112	0.63379	0.992553
Tb927.4.1750	T159		hypothetical protein, conserved	0.62767	1.54517	0.238399	0.21389	1.15719	0.544148	0.99739
Tb927.8.7970	S446		hypothetical protein	0.623867	1.54115	0.172525	0.664574	1.58512	0.77559	0.972371
Tb927.8.840	S689		hypothetical protein, conserved	0.622837	1.53994	0.151262	0.336969	1.26311	0.37546	0.999998
Tb927.11.8160	S41		dynein heavy chain, putative	0.622743	1.53983	0.173269	-0.743497	0.59729	0.1858	0.994522
Tb927.7.5920	S152	MST	mercaptopyruvate sulfurtransferase, putative	0.622649	1.5397	0.28481			1	0.997935
Tb927.8.7220	S5	TLK2	tousled-like kinase II	0.622556	1.53965	0.247796			1	0.998914
Tb927.3.4270	S71		hypothetical protein, conserved	0.622462	1.53951	0.16219			1	1
Tb927.6.1920	T249		hypothetical protein, conserved	0.622274	1.5393	0.247988			1	0.9998
Tb927.10.15290	S1612		tubulin binding cofactor c, putative	0.621899	1.5389	0.17734	0.18651	1.13835	0.5692	0.999597
Tb927.7.6890	T229		methyltransferase domain containing protein, putative	0.621524	1.5385	0.3361	0.798389	1.56914	0.67717	1
Tb927.10.14340	S331		hypothetical protein, conserved	0.621243	1.5382	0.192716	-0.33139	0.79546	0.447835	1
Tb927.5.2470	S17		hypothetical protein, conserved	0.62155	1.538	0.969665	0.37153	1.2937	0.311513	0.993364
Tb927.9.10790	T277		hypothetical protein	0.62493	1.53745	0.155385	-0.647354	0.638452	0.177676	0.978673
Tb927.8.1540	S68		hypothetical protein, conserved	0.6223	1.5369	0.193656	0.23677	1.17838	0.371655	1
Tb927.8.1540	S676		hypothetical protein, conserved	0.6223	1.5369	0.193656	0.183963	1.13613	0.46627	1
Tb927.1.4310	S412	FAZ2	Flagellum attachment zone protein 2	0.619836	1.53675	0.224	0.36232	1.25579	0.838766	0.98426
Tb927.10.5310	T464	AMPKa1	SNF1-related protein kinases, putative	0.618145	1.53494	0.164642	-0.141685	0.964598	0.967527	1
Tb927.11.13320	S144		hypothetical protein, conserved	0.616546	1.53321	0.22287			1	0.998334
Tb927.10.840	S1167	FAZ6	Flagellum attachment zone protein 6	0.615699	1.53232	0.154844	0.569686	1.48425	0.172938	0.999992
Tb927.6.620	S1143		hypothetical protein, conserved	0.615228	1.53186	0.166432	0.97429	1.8757	0.152141	0.999155
Tb927.6.620	T114		hypothetical protein, conserved	0.615228	1.53186	0.166432	0.951812	1.93436	0.275886	0.956312
Tb927.9.2075	S113	FAZ44	hypothetical protein	0.6143	1.535	0.159239			1	0.97776
Tb927.10.840	S1652	FAZ6	Flagellum attachment zone protein 6	0.613815	1.53352	0.179268	0.473423	1.3884	0.22695	1
Tb927.5.3620	S431		kinetoplastid-specific dual specificity phosphatase, putative	0.612494	1.5289	0.16145	0.184217	1.13622	0.656377	0.998973
Tb927.1.3250	S176		Domain of unknown function (DUF4456), putative	0.61222	1.5284	0.157165	0.62368	1.54842	0.837897	0.991978
Tb927.1.3250	S981		Domain of unknown function (DUF4456), putative	0.611361	1.5277	0.1297	0.442227	1.35875	0.232572	1
Tb927.3.3300	S475	FAZ19	Flagellum attachment zone protein 19	0.69377	1.52563	0.343365	-0.226594	0.854652	0.587358	1
Tb927.10.14320	S236	FAZ9	Flagellum attachment zone protein 9	0.6889	1.525	0.2573			1	0.951185
Tb927.1.4310	S259	FAZ2	Flagellum attachment zone protein 2	0.68336	1.5245	0.257631	-0.3422	0.8988	0.627122	0.999941
Tb927.11.15120	S625		hypothetical protein, conserved	0.6852	1.5242	0.197211	0.135666	1.986	0.69415	0.999158
Tb927.5.3630	S343		hypothetical protein, conserved	0.67863	1.52413	0.159822	0.376179	1.2979	0.348595	0.969569
Tb927.11.710	S62		SCAMP family, putative	0.67768	1.5239	0.1639	-0.775342	0.584252	0.161579	0.999997
Tb927.11.3920	S575		hypothetical protein, conserved	0.66916	1.52361	0.1452	0.2271	1.1653	0.532232	1
Tb927.11.12540	S86		leucine-rich repeat protein (LRRP), putative	0.66537	1.52262	0.19833	0.272979	1.28326	0.355727	1
Tb927.11.15140	S38	CAP62	bilobe region protein, putative	0.66253	1.52233	0.346697	0.495593	1.49916	0.886888	0.999933
Tb927.11.12980	S265		hypothetical protein, conserved	0.66253	1.52233	0.2893	0.33793	1.23779	0.885195	0.962227
Tb927.1.4310	S667	FAZ2	Flagellum attachment zone protein 2	0.66158	1.52228	0.162338	1.25223	2.38293	0.11541	0.967149
Tb927.11.6220	S316	PAT7	Palmitoyl acyltransferase 7	0.65874	1.52195	0.2486	-0.169956	0.88887	0.744219	0.98568
Tb927.11.5620	S265		SUMO-interacting motif-containing protein	0.64925	1.529	0.263	-0.495959	0.799169	0.476278	0.96395
Tb927.2.1820	S292		CAMK/CAMKL family protein kinase, putative	0.64546	1.52519	0.29341			1	0.99513
Tb927.8.3700	S1167		hypothetical protein, conserved	0.63217	1.51912	0.16283	0.293253	1.22543	0.417361	0.999998
Tb927.9.5730	S393		nucleosome assembly protein-like protein	0.62742	1.51869	0.35468	-0.243762	0.844542	0.552578	1
Tb927.10.11680	S966	VCL2	Voltage-gated Chloride channel Like 2	0.62552	1.51842	0.21297	-0.756511	0.99477	0.899385	0.99891
Tb927.9.13060	S412		btb/poz domain containing protein, putative	0.6277	1.51793	0.16659	0.577828	1.49264	0.21113	1
Tb11.v5.0467.1	T93	#	hypothetical protein, conserved	0.61411	1.5172	0.175112	-0.44185	0.73619	0.435516	0.999998
Tb927.8.7100	S2	ACC	acetyl-CoA carboxylase	0.6131	1.51681	0.212319	1.16839	2.24767	0.598587	0.999492
Tb927.10.840	S859	FAZ6	Flagellum attachment zone protein 6	0.6841	1.51664	0.1213	0.25544	1.1937	0.383846	1
Tb927.10.6210	S156		TPR repeat, putative	0.665	1.5164	0.167395	0.39986	1.28116	0.8431	0.999961
Tb927.10.6210	S157		TPR repeat, putative	0.665	1.5164	0.167395	0.39986	1.28116	0.8431	0.99982
Tb927.10.2880	S745	FAZ26	Voltage-dependent calcium channel subunit, putative	0.598746	1.5144	0.165765	0.483571	1.39823	0.19366	0.999973
Tb927.11.4400	S158		hypothetical protein, conserved	0.598556	1.51422	0.297763	1.56555	2.95993	0.282654	0.999998
Tb927.1.3880	S54		Fusaric acid resistance protein-like, putative	0.597793	1.5134	0.26596	-1.11798	0.467385	0.999925	0.96889
Tb927.8.7970	T6		hypothetical protein	0.597126	1.51272	0.166838	1.712	2.98948	0.17517	0.999996
Tb927.11.11500	S229		cyclin dependent kinase-binding protein, putative	0.596649	1.51224	0.256859			1	1
Tb927.11.980	S958	NUP158	Nucleoporin NUP158	0.596649	1.51224	0.265915	-0.113426	0.924393	0.92413	0.997852
Tb927.10.5450	S652	NLP	ISWI complex protein	0.596554	1.51215	0.29923	-0.911717	0.938762	0.967275	0.997791
Tb927.11.14970	T511		hypothetical protein, conserved	0.594453	1.599	0.25825	0.347779	1.2726	0.45498	1
Tb927.4.2730	S665		kinesin, putative	0.593975	1.594	0.258499			1	0.965437
Tb927.10.2880	S2559	FAZ26	Voltage-dependent calcium channel subunit, putative	0.593593	1.59236	0.214856	0.133827	1.97236	0.567394	0.999449
Tb927.10.8530	T526	THT2A	glucose transporter 2A	0.593497	1.589	0.36519	0.548634	1.4628	0.472674	1
Tb927.9.2140	S641		calcium/calmodulin-dependent protein kinase, putative	0.59336	1.58743	0.112225	0.842778	1.79353	0.83944	1
Tb927.10.9640	S33		hypothetical protein, conserved	0.592636	1.58	0.172439	0.171591	1.1263	0.618184	1
Tb927.11.790	S447		AGC/RSK family serine/threonine kinase, putative	0.592541	1.57926	0.268869	0.976584	1.96785	0.23972	1
Tb927.10.15700	S173		hypothetical protein, conserved	0.592445	1.578	0.28968	-0.56248	0.67734	0.19281	0.974575
Tb927.11.8300	S36		hypothetical protein, conserved	0.592349	1.577	0.21887	0.462681	1.37814	0.235958	0.999998
Tb927.9.13380	S156	ATG24	Autophagy-related protein 24	0.5953	1.558	0.27324			1	0.994524
Tb927.3.1010	S575	CAP64	hypothetical protein, conserved	0.59243	1.55535	0.36499	-0.3997	0.758389	0.29428	0.999999
Tb927.8.3630	S296	FT2	folate transporter, putative	0.59147	1.55413	0.195916	-0.663374	0.6314	0.27387	0.955228
Tb927.10.2920	S97		SUMO-interacting motif-containing protein	0.588133	1.53359	0.174983	0.141694	1.132	0.567847	1
Tb927.10.2920	T911		SUMO-interacting motif-containing protein	0.588133	1.53359	0.174983	0.141694	1.132	0.567847	1
Tb927.8.8000	S344		hypothetical protein, conserved	0.587749	1.529	0.366858	-0.434	0.972451	0.988149	1
Tb927.11.6460	S221		hypothetical protein, conserved	0.586885	1.52195	0.262882	-0.236843	0.848624	0.756298	0.988757
Tb927.7.7320	S669		hypothetical protein, conserved	0.58651	1.51646	0.273255	0.429643	1.34692	0.29148	1
Tb927.9.8330	S242	FAZ39	hypothetical protein	0.586212	1.513	0.17424	2.3749	4.95219	0.214921	1
Tb927.11.4450	S24	ALBA2	ALBA-Domain Protein	0.585636	1.57415	0.116761	0.56324	1.47463	0.115666	1
Tb927.8.6660	T6	PFC1	paraflagellar rod component, putative	0.585539	1.55995	0.369314	0.187261	1.1386	0.437932	0.999911
Tb927.11.5550	S92	POLQ	DNA polymerase theta	0.58497	1.49914	0.177937	0.392757	1.3129	0.311853	1
Tb927.8.2590	S381	BBP6	Basal body protein	0.582941	1.4979	0.178759	0.278461	1.21293	0.514155	1
Tb927.8.6660	S593	PFC1	paraflagellar rod component, putative	0.582845	1.49785	0.131531	0.192825	1.143	0.494814	1
Tb927.7.5570	S23	MOB1A	cell cycle associated protein MOB1-A	0.582556	1.4975	0.372645	0.2989	1.1566	0.394577	1
Tb927.11.6050	S1455		Flagellar-associated PapD-like, putative	0.58127	1.49615	0.132612	-0.764493	0.588662	0.131618	1
Tb927.11.12840	S18		Domain of unknown function (DUF4486), putative	0.58821	1.49572	0.266671	0.211954	1.148	0.87597	1
Tb927.7.3540	S124		hypothetical protein, conserved	0.58145	1.495	0.133317	0.78442	1.7224	0.138771	1
Tb927.4.1690	S83		Retinal Maintenance, putative	0.5849	1.49493	0.375459	0.16531	1.12142	0.5272	1
Tb927.8.5010	T599	PFR2-5	Paraflagellar rod protein 2-5	0.579566	1.4944	0.226784	0.62398	1.442	0.859698	1
Tb927.4.3510	S2		DNA-directed RNA polymerase subunit, putative	0.57854	1.4933	0.12117			1	1
Tb927.7.3550	S122	WCB	cytoskeleton associated protein, putative	0.578118	1.49295	0.22819	-0.333534	0.793591	0.388798	1
Tb927.11.3400	S3	FAZ41	hypothetical protein, conserved	0.577731	1.49258	0.18268	0.174944	1.12214	0.8469	0.998421
Tb927.8.2860	S456		hypothetical protein, conserved	0.577634	1.4924	0.18268	-0.749693	0.594731	0.13984	0.978914
Tb927.5.3380	S263		ADG2, putative	0.577441	1.49229	0.18298			1	0.999994
Tb927.5.3380	T259		ADG2, putative	0.577441	1.49229	0.18298			1	0.999977
Tb927.11.1090	S1664	ClpGM6	calpain-like protein, putative	0.576377	1.492	0.135839	0.27136	1.269	0.316588	1
Tb927.6.3810.1	S57	#	hypothetical protein, conserved	0.575216	1.48995	0.31517	-1.4871	0.483428	0.18857	0.979169
Tb927.6.3810.1	T6	#	hypothetical protein, conserved	0.575216	1.48995	0.31517	-1.4871	0.483428	0.18857	0.972738
Tb927.5.4110	S49		hypothetical protein, conserved	0.575216	1.48995	0.31517	-0.35617	0.78127	0.64852	0.993451
Tb927.10.13740	S447	FAZ35	synaptotagmin, putative	0.574538	1.48925	0.123577	-0.165968	0.891333	0.85134	0.999822
Tb927.8.1050	S1481		SUMO-interacting motif-containing protein	0.57245	1.48736	0.317311	0.686344	1.6924	0.147973	0.9993
Tb927.6.1110	S791		ubiquitin carboxyl-terminal hydrolase, putative	0.572114	1.48675	0.283896	-0.97696	0.512598	0.543624	1
Tb927.1.2100	S75	CALP1.1	Calpain-like protein 1.1	0.569686	1.48425	0.387228	0.159371	1.11681	0.494959	1
Tb927.11.6690	T77		NEK family Serine/threonine-protein kinase, putative	0.569686	1.48425	0.126653	0.59913	1.562	0.18185	0.998469
Tb927.11.6690	T81		NEK family Serine/threonine-protein kinase, putative	0.569686	1.48425	0.126653	0.37164	1.2925	0.392967	1
Tb927.7.4020	T676		protein phosphatase 2C, putative	0.568713	1.4832	0.196991	0.483364	1.398	0.28252	0.99176
Tb927.11.13270	S13		hypothetical protein, conserved	0.568519	1.48341	0.141218	-0.728861	0.633891	0.663229	1
Tb927.10.15700	S149		hypothetical protein, conserved	0.568129	1.4826	0.188567			1	0.955159
Tb927.9.5620	S398		hypothetical protein, conserved	0.56832	1.4825	0.3266	-0.34112	0.78998	0.74597	0.999389
Tb927.9.5620	T42		hypothetical protein, conserved	0.56832	1.4825	0.3266	-0.34112	0.78998	0.74597	0.999148
Tb927.4.2300	S374		hypothetical protein, conserved	0.567837	1.4823	0.23777	0.428893	1.34622	0.135194	0.999996
Tb927.2.5870	S1445		hypothetical protein, conserved	0.566961	1.4814	0.287775	0.287827	1.22811	0.457458	0.987665
Tb927.11.15730	S199		cyclic nucleotide-binding domain containing protein, putative	0.566279	1.487	0.213825	0.24284	1.1827	0.567116	1
Tb927.10.14340	S334		hypothetical protein, conserved	0.566182	1.48668	0.189895	0.31242	1.21127	0.86328	1
Tb927.11.8950	T391	LRRP1	leucine rich repeat	0.56472	1.47914	0.143877	-0.336446	0.79199	0.491698	1
Tb927.11.3710	S12		hypothetical protein, conserved	0.563646	1.478	0.23198	0.222186	1.1665	0.417315	0.999236
Tb927.8.1790	S2		hypothetical protein, conserved	0.563646	1.478	0.215871	0.375846	1.29762	0.262996	1
Tb927.11.15120	S63		hypothetical protein, conserved	0.563451	1.4778	0.21623	-0.243711	0.844575	0.628695	0.999697
Tb927.7.6640	S684		hypothetical protein, conserved	0.562572	1.4769	0.131271	-0.18923	0.927284	0.879723	0.973327
Tb927.10.5260	S96	TZP125	C2 domain containing protein, putative	0.562377	1.47672	0.21453			1	0.979297
Tb927.11.15120	S17		hypothetical protein, conserved	0.56284	1.47644	0.131592	-0.46174	0.7262	0.384916	1
Tb927.6.1800	S165		protein phosphatase 2C, putative	0.56179	1.477	0.191564	0.828389	1.59163	0.75186	1
Tb927.8.3870	S191	NOP127	Nucleolar protein 127	0.56132	1.47563	0.396913	-0.468332	0.7228	0.2627	1
Tb927.11.14270	S11		STE group serine/threonine-protein kinase, putative	0.56715	1.47547	0.2456	-0.923797	0.52712	0.16919	0.999886
Tb927.1.2100	S11	CALP1.1	Calpain-like protein 1.1	0.56324	1.47463	0.243854	-0.169355	0.889242	0.71	0.999481
Tb927.11.9660.1	S141	#	Zinc finger, C3HC4 type (RING finger), putative	0.56128	1.47442	0.279883			1	0.998285
Tb927.8.5010	S18	PFR2-5	Paraflagellar rod protein 2-5	0.559932	1.4742	0.24619	0.314639	1.24375	0.397756	1
Tb927.4.1750	T181		hypothetical protein, conserved	0.559443	1.47371	0.133342	0.11898	1.79928	0.731982	0.999997
Tb927.5.3030	T114	IFT121	Intraflagellar transport protein 121	0.558855	1.474	0.14856	-0.21375	0.86232	0.68312	0.99866
Tb927.10.9640	T332		hypothetical protein, conserved	0.55817	1.47244	0.241889	0.462576	1.37817	0.1264	1
Tb927.8.1080	S25	CETN2	centrin, putative	0.55817	1.47244	0.328297	0.33882	1.23222	0.91634	0.998282
Tb927.8.1080	S27	CETN2	centrin, putative	0.55817	1.47244	0.328297	0.79724	1.56827	0.775345	0.972418
Tb927.11.16890	S767	FLAM7	Tetratricopeptide-like helical domain containing protein	0.554343	1.4685	0.249346	0.32542	1.2488	0.286213	1
Tb927.5.1730	S21	ISP	Ecotin-like protein	0.55336	1.4675	0.24619	0.19268	1.14249	0.4772	0.999612
Tb927.11.6350	S87	BDF7	AAA ATPase, putative	0.55366	1.46725	0.332295			1	0.994344
Tb11.0840	S24		hypothetical protein	0.55277	1.4669	0.137845	0.598556	1.51422	0.1162	1
Tb927.11.720	S27	CAP3	hypothetical protein, conserved	0.55277	1.4669	0.137845	0.598556	1.51422	0.1162	1
Tb927.5.1660	S133	PDP	pyruvate dehydrogenase phosphatase, putative	0.552377	1.4665	0.24698	0.24118	1.18193	0.51782	1
Tb927.10.2950	T1147		hypothetical protein, conserved	0.551196	1.4653	0.2955	-0.32618	0.817798	0.639916	0.999983
Tb927.2.2720	S193	FlaK	STE/STE7 protein kinase, putative	0.5565	1.4647	0.247396	0.82855	1.7759	0.429474	1
Tb927.10.850	T647		hook complex protein, conserved	0.549916	1.46445	0.245	0.325962	1.25353	0.318956	0.979162
Tb927.11.3700.2	T2	#	Uncharacterised ACR, YagE family COG1723, putative, unspecified product	0.549817	1.4639	0.243647	0.513592	1.42762	0.9361	1
Tb927.11.13450	T44		hypothetical protein, conserved	0.549718	1.4638	0.243732	-0.15418	0.98937	0.985678	1
Tb927.9.10640	S226		synaptojanin (N-terminal domain), putative	0.54962	1.46371	0.2675	0.545474	1.4595	0.175932	0.99815
Tb927.9.10640	T224		synaptojanin (N-terminal domain), putative	0.54962	1.46371	0.319	0.545474	1.4595	0.175932	0.999999
Tb927.7.6640	S689		hypothetical protein, conserved	0.549324	1.4634	0.2468	0.46863	1.3258	0.173163	1
Tb927.1.4310	S617	FAZ2	Flagellum attachment zone protein 2	0.54928	1.464	0.2189	0.152378	1.1114	0.77784	0.989646
Tb927.6.2840	S42	RIO2	Serine/threonine-protein kinase RIO2, putative	0.548437	1.46254	0.254	-1.38885	0.38187	0.332669	1
Tb927.10.14470	S181	IFT14	intraflagellar transport protein 14	0.547252	1.4613	0.245856	0.573278	1.48794	0.67859	1
Tb927.9.9030	S6		hypothetical protein, conserved	0.547252	1.4613	0.2124	-0.772259	0.5855	0.26918	0.999382
Tb927.11.1090	S1936	ClpGM6	calpain-like protein, putative	0.546561	1.466	0.26927	0.115699	1.835	0.66381	1
Tb927.2.3990	S142		GRIP-related Arf-binding domain containing protein, putative	0.546166	1.46215	0.21323	0.49147	1.32795	0.294615	0.984318
Tb927.11.3390	S2844		Concanavalin A-like lectin/glucanases superfamily/SPRY domain/HECT-domain (ubiquitin-transferase), putative	0.545968	1.46	0.25814	0.28392	1.1554	0.618387	0.999742
Tb927.3.3300	S123	FAZ19	Flagellum attachment zone protein 19	0.545474	1.4595	0.41559	-0.585864	0.666252	0.16354	0.999998
Tb927.11.1080	S487	NOP6	Nucleolar protein 6	0.545474	1.4595	0.247395	0.13355	1.93	0.8455	1
Tb927.6.2860	S26		WD domain, G-beta repeat, putative	0.543991	1.45828	0.248684	0.374524	1.263	0.829163	0.966566
Tb927.11.17000	S491	AIR9	AIR9-like protein	0.543892	1.45792	0.29555			1	0.999145
Tb927.11.11600	S498		hypothetical protein, conserved	0.543496	1.45751	0.41796	0.647761	1.4532	0.86197	1
Tb927.10.2880	S2562	FAZ26	Voltage-dependent calcium channel subunit, putative	0.543397	1.45742	0.29521	-0.22655	0.86895	0.71659	0.987165
Tb927.10.2880	S2561	FAZ26	Voltage-dependent calcium channel subunit, putative	0.543397	1.45742	0.23275	-0.476298	0.71882	0.278136	0.985595
Tb927.5.3370	S435		hypothetical protein	0.54256	1.45653	0.253387	0.6862	1.5248	0.128551	1
Tb927.10.14500	S73		hypothetical protein, conserved	0.54219	1.457	0.233135	-1.8917	0.269489	0.928276	0.999997
Tb927.8.5230	S28	PPI	peptidyl-prolyl cis-trans isomerase, putative	0.541812	1.4558	0.291942			1	0.999915
Tb927.8.3590	S35		hypothetical protein, conserved	0.541614	1.45564	0.145633	0.486251	1.48179	0.1979	1
Tb927.1.2100	S87	CALP1.1	Calpain-like protein 1.1	0.54119	1.455	0.26189	0.619836	1.53675	0.49316	1
Tb927.8.1540	T517		hypothetical protein, conserved	0.5492	1.45495	0.341937			1	0.999947
Tb927.8.8140	S365		small GTP-binding rab protein, putative	0.5492	1.45495	0.161412	0.3319	1.23384	0.27952	1
Tb11.1220	S22		hypothetical protein	0.53973	1.45374	0.2351	0.657274	1.578	0.87636	1
Tb927.11.2570	S38		hypothetical protein, conserved	0.537743	1.4517	0.424899	-0.61368	0.653562	0.895842	0.99743
Tb927.3.4710	S417	FAZ23	Flagellum attachment zone protein 23	0.536849	1.45835	0.21572	0.381553	1.26874	0.82818	1
Tb927.5.1700	S4	RPA2	replication Factor A 28 kDa subunit, putative	0.53665	1.45625	0.215131	0.86235	1.81763	0.657145	0.97999
Tb927.2.4060	S164	IC138	Dynein intermediate chain 138	0.53653	1.45126	0.2112	-0.572995	0.67222	0.234554	1
Tb927.11.5370	S637		hypothetical protein, conserved	0.535356	1.4493	0.256283	0.359634	1.28313	0.326318	0.999174
Tb927.11.5370	S636		hypothetical protein, conserved	0.535356	1.4493	0.216219	0.359634	1.28313	0.45935	0.999174
Tb927.4.3420	S593	WEE1	wee1-like protein kinase	0.53558	1.44947	0.258986	-0.195732	0.87313	0.73337	0.996388
Tb927.10.5960	S11		engulfment and cell motility domain 2, putative	0.534759	1.44871	0.212225	0.159888	1.11724	0.532152	1
Tb927.10.5960	S17		engulfment and cell motility domain 2, putative	0.534759	1.44871	0.212225	0.288181	1.222	0.424884	1
Tb927.8.2380	S478	ABCG5	ABC transporter, putative	0.53446	1.4484	0.21252	0.752149	1.6843	0.777244	0.999995
Tb927.4.4950	S79	NOP61	Nucleolar protein 61	0.534161	1.449	0.212724	-1.2665	0.498486	0.11693	1
Tb927.7.5470	T51	POMP36	Present in the outer mitochondrial membrane proteome 36	0.53462	1.4484	0.23983	0.229711	1.17263	0.538392	1
Tb927.5.630	S386		acidic phosphatase, putative	0.533862	1.4478	0.217481	0.765195	1.6996	0.43165	0.999926
Tb927.1.4400	S22		hypothetical protein, conserved	0.533763	1.44773	0.222521	-0.285988	0.821797	0.81146	0.96574
Tb927.10.6960	T196		hypothetical protein, conserved	0.533663	1.4476	0.297418			1	1
Tb927.8.6810	S114		STE/STE11 serine/threonine-protein kinase, putative	0.532965	1.4469	0.213614	-0.232583	0.851198	0.73535	0.98215
Tb927.6.2860	S22		WD domain, G-beta repeat, putative	0.532467	1.44644	0.241173	0.71771	1.62652	0.54711	0.997554
Tb927.11.3700.2	S261	#	Uncharacterised ACR, YagE family COG1723, putative, unspecified product	0.532167	1.447	0.241426	0.253626	1.1922	0.5532	0.98263
Tb927.1.4280	S179		hypothetical protein, conserved	0.5377	1.44476	0.299379			1	0.98546
Tb927.11.8950	S579	LRRP1	leucine rich repeat	0.53271	1.44425	0.22534	-0.64345	0.641822	0.22334	0.999893
Tb927.10.8180	S1193		hypothetical protein, conserved	0.53171	1.44414	0.169842	-0.269398	0.981519	0.946648	1
Tb927.11.9400	S559		hypothetical protein, conserved	0.53171	1.44414	0.31654	-0.56941	0.67786	0.244872	0.955257
Tb927.10.450	S369	CMF62	Component of motile flagella 62	0.53171	1.44414	0.31654	0.1956	1.14523	0.499128	0.999996
Tb927.10.3350	S32		major facilitator superfamily, putative	0.529971	1.44392	0.21646	0.2364	1.15162	0.486652	0.999751
Tb927.11.11600	S54		hypothetical protein, conserved	0.529871	1.4439	0.43451	-1.1899	0.438579	0.27272	1
Tb927.1.1890	S115		Replication Factor C Subunit 1-related protein	0.529371	1.4433	0.333			1	1
Tb927.10.240	S199	PEX14	peroxin 14, putative	0.529171	1.444	0.317311	-0.2264	0.855	0.632868	1
Tb927.10.240	S197	PEX14	peroxin 14, putative	0.529171	1.444	0.317311	0.858936	1.81372	0.454335	1
Tb927.10.240	S24	PEX14	peroxin 14, putative	0.529171	1.444	0.317311	-0.2264	0.855	0.632868	1
Tb927.10.240	S196	PEX14	peroxin 14, putative	0.529171	1.444	0.317311	0.858936	1.81372	0.72679	1
Tb927.8.1590	S1444	upl3	ubiquitin-protein ligase, putative	0.528871	1.4428	0.221733	0.615981	1.5326	0.1968	0.993726
Tb927.1.1750	S39		conserved protein, unknown function	0.528371	1.4423	0.226662			1	0.971649
Tb927.4.1800	S217	MRPL3	Mitochondrial ribosomal protein L3	0.528371	1.4423	0.35284			1	0.999992
Tb11.v5.0194.1	S464	#	hypothetical protein, conserved	0.528271	1.4422	0.217415	0.376735	1.29849	0.323131	1
Tb927.4.4810	S192		hypothetical protein, conserved	0.527771	1.44171	0.3142	-0.867594	0.548695	0.298	0.999975
Tb927.4.4810	S193		hypothetical protein, conserved	0.527771	1.44171	0.3142	-0.867594	0.548695	0.298	0.999916
Tb927.10.14490	T75		hypothetical protein, conserved	0.527671	1.44168	0.22723	-0.12538	0.91698	0.9871	1
Tb927.7.2140	S27	ZC3H18	zinc finger protein family member, putative	0.527371	1.44133	0.15661	0.395721	1.31568	0.2827	0.999734
Tb927.1.2120	S49	CALP1.3	Calpain-like protein CALP1.3	0.52687	1.448	0.27568	0.236829	1.1784	0.371451	1
Tb927.6.4710	S491		calmodulin, putative	0.52657	1.44534	0.246184	0.48645	1.46719	0.267284	0.95328
Tb927.1.4310	S51	FAZ2	Flagellum attachment zone protein 2	0.52669	1.44188	0.224146	-0.222292	0.9848	0.97939	0.99719
Tb927.6.4710	S487		calmodulin, putative	0.52669	1.44188	0.15742	-0.354686	0.782398	0.536746	0.994346
Tb927.6.4710	S486		calmodulin, putative	0.52669	1.44188	0.15742	-0.439265	0.737512	0.36688	0.998796
Tb927.11.710	S65		SCAMP family, putative	0.525267	1.4392	0.266475	-0.251934	0.83977	0.616249	0.999998
Tb927.11.9060	S199	J72	DnaJ domain containing protein, putative	0.52567	1.43947	0.277472	-0.283948	0.821343	0.525926	0.99999
Tb927.10.550	S293		hypothetical protein, conserved	0.523361	1.4373	0.248941			1	0.99981
Tb927.3.2730	S148		SUMO-interacting motif-containing protein	0.522658	1.4366	0.34922	0.328837	1.25647	0.47162	0.999988
Tb927.3.2730	S141		SUMO-interacting motif-containing protein	0.522658	1.4366	0.34922	0.328837	1.25647	0.47162	0.999988
Tb927.8.6660	T478	PFC1	paraflagellar rod component, putative	0.521855	1.43582	0.25243	0.65494	1.5215	0.169975	0.99971
Tb927.9.5520	S57		ubiquitin carboxyl-terminal hydrolase, putative	0.521553	1.4355	0.28988	0.161823	1.1187	0.692382	0.98916
Tb927.10.970	S68		Tetratricopeptide repeat, putative	0.52649	1.43465	0.269592	-0.632338	0.645138	0.138637	0.99988
Tb927.11.10090	S1		hypothetical protein, conserved	0.52246	1.4342	0.28233	0.344828	1.27	0.239372	0.999967
Tb927.8.7940	S1198		receptor-type adenylate cyclase GRESAG 4, putative	0.5245	1.434	0.251813	0.313362	1.24263	0.465873	0.999993
Tb927.5.500	S762		hypothetical protein, conserved	0.519944	1.4339	0.233242	0.98447	1.9785	0.172349	0.997936
Tb927.2.100	S439	RHS1	retrotransposon hot spot protein 1 (RHS1), putative	0.519441	1.4334	0.37139	-0.326985	0.977595	0.883335	0.99798
Tb927.3.2475	S71		hypothetical protein	0.519139	1.434	0.283421	0.584482	1.49955	0.586621	1
Tb927.8.5050	S695		OTU-like cysteine protease, putative	0.518938	1.43297	0.252777	2.18498	4.54725	0.323617	0.991984
Tb927.9.2470	T421	NOP86	nucleolar protein	0.517729	1.4317	0.326632	-0.54473	0.96299	0.914397	1
Tb927.2.4710	S89	RRM1	RNA-binding protein, putative	0.517628	1.4316	0.284951	0.27732	1.2117	0.382	1
Tb927.8.3870	S184	NOP127	Nucleolar protein 127	0.517124	1.432	0.18513	0.189287	1.14274	0.475815	0.988144
Tb927.6.3720	S519		hypothetical protein, conserved	0.516419	1.43436	0.32771	0.774165	1.712	0.124567	0.999996
Tb927.11.3500	S64		Dpy-3 motif containing protein, putative	0.516116	1.44	0.273789	0.398241	1.31799	0.181639	0.992837
Tb927.8.1550	S768	PFC3	paraflagellar rod component, putative	0.51615	1.43	0.255335	0.426533	1.344	0.155598	0.981399
Tb927.8.1550	S766	PFC3	paraflagellar rod component, putative	0.51615	1.43	0.255335	-0.18258	0.98746	0.92453	0.972619
Tb927.10.8590	S114	FTZC	flagellum transition zone component	0.515813	1.4298	0.362427			1	0.996458
Tb927.10.970	S449		Tetratricopeptide repeat, putative	0.515612	1.42965	0.255689	0.324926	1.25262	0.4545	0.956382
Tb927.1.2100	S319	CALP1.1	Calpain-like protein 1.1	0.51541	1.42943	0.452463	0.539454	1.39	0.741426	0.99971
Tb927.1.4310	S633	FAZ2	Flagellum attachment zone protein 2	0.51541	1.42943	0.28727	-0.56322	0.67679	0.164914	1
Tb927.1.4310	S632	FAZ2	Flagellum attachment zone protein 2	0.51541	1.42943	0.28727	-0.66144	0.95519	0.963471	1
Tb927.1.2100	T321	CALP1.1	Calpain-like protein 1.1	0.51484	1.42881	0.27512	0.149266	1.14395	0.81755	0.998825
Tb927.6.3100	S179	IFT46	Intraflagellar transport complex B protein 46 C terminal, putative	0.51473	1.4287	0.453352	0.18257	1.13454	0.448277	0.999985
Tb927.10.8780	S986		AAA domain containing protein, putative	0.51451	1.4285	0.288135	0.162468	1.11921	0.58361	1
Tb927.6.3240	S171	BILBO2	hypothetical protein, conserved	0.513491	1.42753	0.183571	0.81295	1.75685	0.11246	0.99965
Tb927.7.4060	S1		cysteine peptidase, Clan CA, family C2, putative	0.51386	1.428	0.235572	0.6663	1.523	0.16376	0.951598
Tb927.7.7000	S711		hook complex protein, conserved	0.512783	1.4268	0.167319	0.382391	1.33538	0.197382	1
Tb927.10.2380	S117		Tetratricopeptide repeat, putative	0.51248	1.42653	0.23427	0.468635	1.3838	0.284163	0.99997
Tb927.9.2390	S99		hypothetical protein, conserved	0.511974	1.42619	0.456792	0.464564	1.37993	0.1847	1
Tb927.10.15430	S45		Ankyrin repeats (3 copies), putative	0.51861	1.42493	0.458199	-0.144457	0.947198	0.76643	1
Tb927.11.16560	S97	NST2	Nucleotide sugar transporter 2	0.51861	1.42493	0.291871	0.479571	1.338	0.76146	1
Tb927.11.1840	S4	CAP46	hypothetical protein, conserved	0.51759	1.4248	0.291976	0.28125	1.2144	0.344653	0.995659
Tb927.8.1550	S58	PFC3	paraflagellar rod component, putative	0.51253	1.4243	0.36767	0.125122	1.96	0.6242	0.999955
Tb927.8.1550	S63	PFC3	paraflagellar rod component, putative	0.51253	1.4243	0.36767	0.125122	1.96	0.6242	0.999946
Tb927.8.1550	T6	PFC3	paraflagellar rod component, putative	0.51253	1.4243	0.36767	0.125122	1.96	0.6242	0.999934
Tb927.8.1550	S65	PFC3	paraflagellar rod component, putative	0.51253	1.4243	0.36767	-0.1198	0.99178	0.91984	0.976245
Tb927.9.9580	S155		tubulin tyrosine ligase protein, putative	0.59442	1.4235	0.238852	0.538538	1.4525	0.792164	1
Tb927.9.1750	S4452		Fibronectin type III domain containing protein, putative	0.59442	1.4235	0.367747	0.214498	1.16316	0.55274	1
Tb927.2.4230	S33		NUP-1 protein, putative	0.5937	1.424	0.233336	0.2226	1.1649	0.6178	0.994825
Tb927.7.1310	S126		hypothetical protein, conserved	0.58936	1.42333	0.23257	0.435415	1.3523	0.25548	0.999873
Tb927.6.3150	S1767		Hydin	0.58632	1.42275	0.279539	0.492126	1.34747	0.882553	1
Tb927.10.15310	S385		hypothetical protein, conserved	0.5853	1.4226	0.18788	-1.4194	0.373962	0.162292	0.999974
Tb927.10.11140	T1532		hypothetical protein, conserved	0.57719	1.42185	0.369194			1	0.999543
Tb927.11.4610	S218	PKA-R	protein kinase A regulatory subunit	0.57211	1.4213	0.282162	1.353	2.48996	0.16692	1
Tb927.10.15930	S111		pdz domain containing protein, putative	0.5685	1.429	0.281	0.138159	1.14999	0.659283	1
Tb927.10.15930	S114		pdz domain containing protein, putative	0.5685	1.429	0.281	0.138159	1.14999	0.659283	1
Tb927.11.8450	S37		Amastin surface glycoprotein, putative	0.55383	1.41951	0.28392	0.7815	1.53236	0.718871	0.98153
Tb927.9.1880	S255		WD domain, G-beta repeat, putative	0.5578	1.41928	0.19799	-0.573467	0.672	0.11461	0.99842
Tb927.7.7250	S531		Ankyrin repeats (3 copies), putative	0.54875	1.41944	0.317311			1	0.999977
Tb927.5.1500.1	S47	#	hypothetical protein, conserved	0.53756	1.41793	0.285457	0.28558	1.21892	0.317311	1
Tb927.11.11500	S52		cyclin dependent kinase-binding protein, putative	0.53654	1.4178	0.266349	-0.5632	0.678162	0.317311	1
Tb927.11.1090	S1432	ClpGM6	calpain-like protein, putative	0.53451	1.41765	0.283695	0.3864	1.314	0.258596	0.999876
Tb927.8.2070	S35	POMP39-1	Present in the outer mitochondrial membrane proteome 39-1	0.53349	1.41753	0.23653	0.523662	1.4376	0.13868	0.985375
Tb927.11.9400	T725		hypothetical protein, conserved	0.52942	1.41714	0.236829	0.8365	1.78511	0.243532	0.97643
Tb927.1.1020	S54		leucine-rich repeat-containing protein	0.5284	1.41724	0.192757	0.16531	1.12142	0.548531	1
Tb927.3.1190	S1844		hypothetical protein, conserved	0.52738	1.41696	0.339111	0.33674	1.2629	0.375683	0.99611
Tb927.3.3790	S2		hypothetical protein, conserved	0.51923	1.417	0.31183	0.134484	1.97714	0.5664	0.991261
Tb927.9.9690	T3		hypothetical protein, conserved	0.51719	1.4159	0.237811	0.33673	1.2576	0.364328	0.99551
Tb927.11.13450	S43		hypothetical protein, conserved	0.51414	1.41563	0.374519			1	1
Tb927.2.3000	S29		hypothetical protein, conserved	0.5394	1.4146	0.288688	-0.3925	0.762698	0.41565	0.991382
Tb927.8.6810	S98		STE/STE11 serine/threonine-protein kinase, putative	0.498966	1.41323	0.287326	0.441271	1.35789	0.279942	0.999959
Tb927.8.6810	T1		STE/STE11 serine/threonine-protein kinase, putative	0.498966	1.41323	0.287326	0.441271	1.35789	0.279942	0.998136
Tb927.4.2080	T613	CC2D	Coiled-coil and C2 domain-containing protein	0.498966	1.41323	0.287326	0.381948	1.33118	0.317311	1
Tb927.4.1750	T157		hypothetical protein, conserved	0.498251	1.41251	0.37728	0.11293	1.78	0.88953	0.979948
Tb927.11.14850	S288		hypothetical protein, conserved	0.497638	1.41199	0.322445	-1.98742	0.252189	0.611546	0.99697
Tb927.1.4280	T46		hypothetical protein, conserved	0.496718	1.41112	0.378515	0.51326	1.3628	0.878923	0.96752
Tb927.2.5950	S291		hypothetical protein, conserved	0.496718	1.41112	0.241857	0.185359	1.138	0.584499	0.99739
Tb927.8.6990	S85		hypothetical protein, conserved	0.4962	1.413	0.244586	-0.237537	0.98367	0.937455	0.959898
Tb927.10.14490	S18		hypothetical protein, conserved	0.49581	1.494	0.274177	0.29676	1.22784	0.32737	1
Tb927.8.4460	S842		Domain of Unknown Function (DUF142), putative	0.494672	1.49379	0.252476	0.167615	1.12321	0.516682	1
Tb927.8.4460	S381		Domain of Unknown Function (DUF142), putative	0.494672	1.49379	0.274554	0.262193	1.19933	0.4172	0.999118
Tb927.6.620	S825		hypothetical protein, conserved	0.49375	1.48126	0.244281	-0.83594	0.572922	0.162754	1
Tb927.9.14470	S725		ubiquitin carboxyl-terminal hydrolase, putative	0.493237	1.476	0.2921	-0.9362	0.93718	0.935747	0.997652
Tb927.8.4460	S518		Domain of Unknown Function (DUF142), putative	0.493135	1.47576	0.347264	0.459537	1.37514	0.238821	0.99991
Tb927.1.4310	T486	FAZ2	Flagellum attachment zone protein 2	0.492622	1.47	0.25449	-0.46658	0.72394	0.43715	0.999467
Tb927.11.14540	S162		hypothetical protein, conserved	0.4927	1.46424	0.18439	0.29542	1.224	0.421372	0.999998
Tb927.9.3130	T22		hypothetical protein, conserved	0.49194	1.463	0.184478	0.849199	1.81543	0.251313	1
Tb927.11.3180	S25		hypothetical protein, conserved	0.49182	1.4622	0.24829	0.276794	1.2115	0.472278	1
Tb927.3.1900	S45		conserved protein, unknown function	0.491699	1.46998	0.31276	-0.47478	0.753942	0.33358	0.999998
Tb927.3.4970	S1		hypothetical protein, conserved	0.491597	1.46395	0.312186	0.58733	1.42281	0.812611	0.999952
Tb927.1.4310	T64	FAZ2	Flagellum attachment zone protein 2	0.49878	1.453	0.297966			1	1
Tb927.11.7213	S11		Endoplasmic Reticulum-Golgi Intermediate Compartment (ERGIC)/Endoplasmic reticulum vesicle transporter, putative	0.49467	1.449	0.246981	0.159758	1.118	0.644493	0.999954
Tb927.11.7240	T18	DCR2	nexin-dynein regulatory complex 2	0.489954	1.44496	0.278933	0.73196	1.6599	0.99194	1
Tb927.3.3880	S2		hypothetical protein, conserved	0.48944	1.439	0.328327	0.224411	1.16832	0.52589	0.998484
Tb927.9.2075	S1443	FAZ44	hypothetical protein	0.488926	1.434	0.25261	-0.232991	0.983982	0.998674	1
Tb927.7.3540	S12		hypothetical protein, conserved	0.488618	1.43117	0.28181	0.123666	1.895	0.77441	0.965392
Tb927.10.14500	T19		hypothetical protein, conserved	0.48826	1.427	0.487364	0.36948	1.29153	0.16652	1
Tb927.7.3740	S165		SUMO-interacting motif-containing protein	0.487795	1.423	0.48792	0.31221	1.24165	0.23278	0.992311
Tb927.3.3750	S72	PFC7	paraflagellar rod component, putative	0.487795	1.423	0.2591	0.53653	1.45126	0.222684	0.98219
Tb927.10.14140	S11	PYK1	pyruvate kinase 1	0.487178	1.41738	0.252414	0.786847	1.7253	0.537829	0.999998
Tb927.8.6830	S181		kinesin, putative	0.48775	1.41632	0.3337	-0.42378	0.756611	0.672897	0.996867
Tb927.11.9400	S713		hypothetical protein, conserved	0.486869	1.41419	0.317311	-0.173726	0.886556	0.75165	1
Tb927.11.5470	S44		hypothetical protein, conserved	0.486766	1.41314	0.317423	0.23139	1.15124	0.43414	1
Tb927.10.2950	S151		hypothetical protein, conserved	0.48656	1.4117	0.38725	0.2584	1.1899	0.58159	0.973559
Tb927.8.6990	T87		hypothetical protein, conserved	0.485942	1.45161	0.353451	0.932897	1.668	0.735362	0.96555
Tb927.4.2920	S252		hypothetical protein, conserved	0.48475	1.3993	0.331756	1.19219	2.28499	0.5889	0.976436
Tb927.11.12450.1	S175	#	Bardet-Biedl syndrome 8 protein	0.48462	1.3992	0.331831			1	0.972838
Tb927.11.12450.1	T182	#	Bardet-Biedl syndrome 8 protein	0.48462	1.3992	0.331831			1	0.985118
Tb927.11.16610	S411		zinc-finger of a C2HC-type, putative	0.48462	1.3992	0.29264	-0.97444	0.589558	0.323792	0.998921
Tb927.10.2950	S1149		hypothetical protein, conserved	0.484499	1.4	0.262169	-0.472369	0.727857	0.4286	0.994282
Tb927.10.4320	S182		hypothetical protein, conserved	0.484396	1.39936	0.262269	0.243913	1.18422	0.38125	1
Tb927.10.4320	T183		hypothetical protein, conserved	0.484396	1.39936	0.262269	0.243913	1.18422	0.38125	1
Tb927.1.190	S444		retrotransposon hot spot protein (RHS, pseudogene), putative	0.483983	1.3986	0.49299	0.17438	1.12541	0.471868	0.973672
Tb927.11.5620	S438		SUMO-interacting motif-containing protein	0.483983	1.3986	0.34813	0.511772	1.42584	0.169927	0.99642
Tb927.10.15450	S68		hypothetical protein, conserved	0.483674	1.39838	0.299943			1	1
Tb927.10.840	S1719	FAZ6	Flagellum attachment zone protein 6	0.483468	1.39814	0.32131	0.182438	1.1348	0.469191	0.999995
Tb927.10.7230	S2377	FLAM1	Flagellar Member 1	0.482642	1.39732	0.388	-0.14778	0.97299	0.866576	1
Tb927.9.12990	S26		hypothetical protein, conserved	0.482332	1.397	0.3168	-0.378286	0.97412	0.9785	0.997217
Tb927.11.5750	S728	TZP13.8	SUMO-interacting motif-containing protein	0.48575	1.3953	0.21343	0.465922	1.3812	0.132753	1
Tb927.3.1290	T869	CUL4	cullin 4B, putative	0.48162	1.39493	0.392814			1	1
Tb927.8.3630	T35	FT2	folate transporter, putative	0.48162	1.39493	0.38651	0.364572	1.2875	0.216684	1
Tb927.11.7470	S86		hypothetical protein, conserved	0.479851	1.3946	0.38965	0.56542	1.4798	0.13985	0.989646
Tb927.8.4460	S519		Domain of Unknown Function (DUF142), putative	0.47924	1.39384	0.33852	0.37741	1.299	0.322383	0.999737
Tb927.10.5450	S29	NLP	ISWI complex protein	0.478713	1.3935	0.35974	-0.218783	0.85929	0.79635	0.999969
Tb927.9.7690	S132		SUMO-interacting motif-containing protein	0.47869	1.3934	0.3422			1	0.99999
Tb927.2.5870	S1458		hypothetical protein, conserved	0.478299	1.39312	0.26466	0.579277	1.49413	0.15262	1
Tb927.10.15310	S39		hypothetical protein, conserved	0.47892	1.39293	0.26793	-0.423178	0.74578	0.65829	1
Tb927.11.9260	S11		hypothetical protein, conserved	0.477574	1.39243	0.336963			1	0.999963
Tb927.8.4780	S2312	FLAM3	Flagellar Member 3	0.477366	1.3922	0.261322	0.324235	1.25238	0.32124	0.995825
Tb927.10.11780	S328		hypothetical protein, conserved	0.476745	1.39164	0.216682	0.44846	1.35748	0.1257	0.99929
Tb927.9.14480	S2		dynein-associated protein, putative	0.476537	1.3914	0.361646	0.197488	1.1467	0.6318	1
Tb927.10.15730	S337		SPRY domain/Ankyrin repeats (3 copies), putative	0.47619	1.39929	0.36211			1	0.995652
Tb927.9.9550	S11	ERBP2	conserved protein, unknown function	0.475292	1.392	0.39782	0.413919	1.33232	0.339982	0.979833
Tb927.2.4050	S967		hypothetical protein, conserved	0.47467	1.38963	0.397629	0.36446	1.2874	0.3626	0.999998
Tb927.8.7970	S157		hypothetical protein	0.474358	1.3893	0.55673	0.4253	1.34264	0.116266	1
Tb927.8.6660	T477	PFC1	paraflagellar rod component, putative	0.47415	1.39	0.55951	0.64922	1.56835	0.23337	0.999919
Tb927.7.1220	S84		hypothetical protein, conserved	0.473527	1.3885	0.264866	-0.52996	0.6926	0.411561	0.999581
Tb927.3.3780	S18	TXN1a	tryparedoxin 1a, putative	0.47176	1.38682	0.274665	0.36948	1.29153	0.314538	1
Tb927.11.11260	S42		hypothetical protein, conserved	0.47176	1.38682	0.4194	-0.529947	0.692582	0.467131	0.999954
Tb927.9.1880	S274		WD domain, G-beta repeat, putative	0.471656	1.38673	0.317311	-0.691945	0.953173	0.936789	0.999979
Tb927.8.8070	S42		conserved protein	0.471448	1.38654	0.273747	0.553346	1.39178	0.816688	0.999991
Tb927.11.15120	S67		hypothetical protein, conserved	0.471135	1.3862	0.275289	0.446549	1.31371	0.94496	0.99997
Tb927.9.7720	S1186		predicted tetratricopeptide repeat protein	0.471135	1.3862	0.3156	-0.29658	0.814182	0.789189	0.98497
Tb927.9.10450	S1215		hypothetical protein, conserved	0.4747	1.38553	0.342249			1	1
Tb927.1.4310	S269	FAZ2	Flagellum attachment zone protein 2	0.4733	1.38544	0.51112	0.154972	1.11349	0.5433	0.998744
Tb927.10.10280	S2178	MARP2	microtubule-associated protein, putative	0.47198	1.3853	0.511243	-0.115441	0.923196	0.832914	0.99915
Tb927.10.11360	S99	FAZ33	protein phosphatase 2A regulatory subunit, putative	0.469886	1.38523	0.276538	0.21112	1.1575	0.436944	0.972659
Tb927.11.11600	S583		hypothetical protein, conserved	0.469261	1.38441	0.336879	-1.6117	0.329696	0.36243	1
Tb927.3.3300	S219	FAZ19	Flagellum attachment zone protein 19	0.469157	1.38434	0.26894	0.681584	1.639	0.123613	1
Tb927.3.3300	T222	FAZ19	Flagellum attachment zone protein 19	0.469157	1.38434	0.26894	0.681584	1.639	0.123613	1
Tb927.9.12080	S27		hypothetical protein, conserved	0.46952	1.3842	0.275865	-0.555163	0.962252	0.991971	0.999925
Tb927.8.1480	S256		RAVE protein 1 C terminal, putative	0.468114	1.3833	0.343952	-0.321526	0.977962	0.953425	0.966526
Tb11.1220	T7		hypothetical protein	0.46781	1.383	0.514467	0.5661	1.357	0.749878	0.999999
Tb927.7.7360	Y57	CRK2	cdc2-related kinase 2	0.46728	1.38255	0.266653	-1.38813	0.382597	0.131856	0.999995
Tb927.7.7360	S56	CRK2	cdc2-related kinase 2	0.46728	1.38255	0.266653	-0.4125	0.757323	0.515618	1
Tb927.10.3820	S47		hypothetical protein, conserved	0.46728	1.38255	0.313873	-0.29862	0.86462	0.79235	0.9942
Tb927.10.3820	S48		hypothetical protein, conserved	0.46728	1.38255	0.313873	-0.29862	0.86462	0.79235	0.99415
Tb927.10.3820	S52		hypothetical protein, conserved	0.46728	1.38255	0.313873	-0.29862	0.86462	0.79235	0.981487
Tb927.3.4710	S377	FAZ23	Flagellum attachment zone protein 23	0.467175	1.3824	0.3739	0.425889	1.34346	0.277679	1
Tb927.3.4710	S381	FAZ23	Flagellum attachment zone protein 23	0.467175	1.3824	0.3739	0.425889	1.34346	0.277679	1
Tb927.10.10140	S32	PFC19	paraflagellar rod component, putative	0.466444	1.3817	0.516297	-0.37434	0.77355	0.33193	0.999959
Tb927.7.6640	S399		hypothetical protein, conserved	0.466444	1.3817	0.31457	0.346758	1.2717	0.294744	1
Tb927.4.4690	S223		hypothetical protein, conserved	0.465295	1.386	0.27921			1	1
Tb927.8.4780	S2333	FLAM3	Flagellar Member 3	0.464982	1.38313	0.518272	0.191942	1.14233	0.428746	0.998
Tb927.8.4780	T2332	FLAM3	Flagellar Member 3	0.464982	1.38313	0.518272	0.22231	1.16662	0.396221	0.998666
Tb927.7.5030	S198		hypothetical protein, conserved	0.464355	1.37974	0.33515	0.518593	1.36684	0.822629	1
Tb927.11.3920	S268		hypothetical protein, conserved	0.464145	1.3795	0.32588	0.865365	1.82185	0.685785	0.984554
Tb11.1220	S237		hypothetical protein	0.464145	1.3795	0.269393	-0.3457	0.78727	0.63924	0.99997
Tb927.11.15580	S116	TFL2	TFIIF-like transcription factor subunit 2	0.46441	1.37941	0.273764			1	1
Tb927.8.2860	S455		hypothetical protein, conserved	0.463832	1.37924	0.325415	-0.686452	0.621381	0.17925	0.993886
Tb927.2.4530	S52		hypothetical protein, conserved	0.46339	1.37874	0.317311			1	1
Tb927.9.6460	S77		hypothetical protein, conserved	0.46339	1.37874	0.274459	0.298893	1.23211	0.44286	0.997111
Tb927.1.4310	S364	FAZ2	Flagellum attachment zone protein 2	0.461529	1.37742	0.282591	-0.364942	0.776592	0.61632	0.978763
Tb927.11.2140	S681		cyclic nucleotide-binding domain containing protein, putative	0.469	1.37642	0.375533	0.629846	1.5474	0.11676	1
Tb927.11.3490	T497		hypothetical protein, conserved	0.46795	1.37632	0.328597	0.413486	1.33192	0.178379	0.999971
Tb927.8.3630	S33	FT2	folate transporter, putative	0.4669	1.3762	0.52493	0.221939	1.16636	0.372591	0.999999
Tb927.11.16130	T93	NDPK	nucleoside diphosphate kinase	0.4669	1.3762	0.375721	0.439676	1.3563	0.264239	0.999997
Tb927.7.6640	S562		hypothetical protein, conserved	0.46271	1.37582	0.286279	0.3244	1.2518	0.26564	0.999987
Tb927.5.3240	S3		hypothetical protein, conserved	0.46271	1.37582	0.37698	-0.24229	0.84545	0.749196	1
Tb927.7.1240	S139		Sphingosine kinase	0.459851	1.3754	0.23327	0.236952	1.17852	0.39251	1
Tb927.9.10350	S198		Snf7, putative	0.459222	1.37482	0.3564	-0.131851	0.91266	0.9157	1
Tb927.8.5230	S68	PPI	peptidyl-prolyl cis-trans isomerase, putative	0.458592	1.37421	0.37761	0.18934	1.14139	0.648732	1
Tb927.8.5230	S71	PPI	peptidyl-prolyl cis-trans isomerase, putative	0.458592	1.37421	0.37761	0.18934	1.14139	0.648732	1
Tb927.11.9400	S62		hypothetical protein, conserved	0.45867	1.37373	0.527667	-0.176463	0.88487	0.69427	1
Tb927.2.5860	S448		hypothetical protein, conserved	0.457227	1.37294	0.528814	0.35745	1.288	0.179161	1
Tb927.2.4050	S1226		hypothetical protein, conserved	0.4567	1.3718	0.2967	0.234992	1.17692	0.395742	0.997429
Tb927.11.5000	S12	DNAI1	Dynein intermediate chain 1, axonemal	0.455229	1.37148	0.531548	-0.497588	0.7829	0.176577	1
Tb927.7.1240	S129		Sphingosine kinase	0.455123	1.379	0.291589	0.214871	1.16613	0.542111	0.999983
Tb927.7.1240	S13		Sphingosine kinase	0.455123	1.379	0.291589	-0.198874	0.871233	0.742857	0.999755
Tb927.10.5890	S316		Galactose oxidase, central domain containing protein, putative	0.455123	1.379	0.353698	0.168129	1.12364	0.611289	0.999942
Tb927.10.5890	S317		Galactose oxidase, central domain containing protein, putative	0.455123	1.379	0.353698	0.37363	1.296	0.378677	0.97249
Tb11.v5.0467.1	S1	#	hypothetical protein, conserved	0.454492	1.37321	0.415621			1	0.999999
Tb927.5.2540	T345		Organic solute transport protein 1, putative	0.454387	1.37248	0.354256	0.486547	1.343	0.836419	0.964929
Tb927.1.1930	S517	TOR4	phosphatidylinositol 3-kinase, putative	0.454281	1.37998	0.415812	-0.149985	0.912598	0.878425	0.996414
Tb927.10.1490	S93	MKT1L	Temperature dependent protein affecting M2 dsRNA replication, putative	0.453333	1.3692	0.2943	0.532367	1.44632	0.132468	1
Tb927.10.1490	S931	MKT1L	Temperature dependent protein affecting M2 dsRNA replication, putative	0.453333	1.3692	0.2943	0.532367	1.44632	0.132468	1
Tb927.7.5030	S181		hypothetical protein, conserved	0.45286	1.3687	0.279466	0.386149	1.36922	0.373768	0.966787
Tb927.7.5030	S183		hypothetical protein, conserved	0.45286	1.3687	0.279466	0.582267	1.49725	0.13691	0.999812
Tb927.11.1230	S249		hypothetical protein, conserved	0.45249	1.3684	0.284872	0.26267	1.19773	0.467681	0.998667
Tb927.7.3970	S132		hypothetical protein, conserved	0.451963	1.36792	0.285386			1	1
Tb927.10.15020	S9	DYRK	CMGC/DYRK protein kinase, putative	0.451963	1.36792	0.29131	0.6778	1.59893	0.935728	0.99979
Tb927.1.3250	S1757		Domain of unknown function (DUF4456), putative	0.451857	1.3678	0.22972	0.134221	1.97546	0.68738	1
Tb927.5.500	S761		hypothetical protein, conserved	0.451857	1.3678	0.383711	-0.17637	0.888453	0.74367	0.978826
Tb927.7.6640	S957		hypothetical protein, conserved	0.45133	1.36732	0.418484	0.38544	1.359	0.253467	0.978666
Tb927.10.5780	S17		amino acid tansporter, putative	0.4582	1.3668	0.292371			1	0.999991
Tb927.8.1550	S5	PFC3	paraflagellar rod component, putative	0.45591	1.3666	0.317311	0.349592	1.27422	0.291543	1
Tb927.11.11980	T17	CAP15	cytoskeleton-associated protein 15	0.45591	1.3666	0.296318	0.477574	1.39243	0.245936	0.998913
Tb927.2.3730	T17		hypothetical protein, conserved	0.45485	1.3665	0.328579	0.9876	1.8672	0.77498	1
Tb927.2.370	S444	RHS1	retrotransposon hot spot protein 1 (RHS1), putative	0.449852	1.36591	0.34228	0.487281	1.41846	0.936635	0.999986
Tb927.3.5370	S211		hypothetical protein, conserved	0.449746	1.3658	0.53986	0.796847	1.73731	0.489649	1
Tb927.7.5030	S33		hypothetical protein, conserved	0.449112	1.3652	0.386215	0.815739	1.762	0.66499	1
Tb927.10.14800	T163	MPK9	mitogen-activated protein kinase 9, putative	0.447738	1.36391	0.54186	0.213627	1.1596	0.387675	1
Tb927.11.11260	S8		hypothetical protein, conserved	0.446891	1.364	0.34342	0.31689	1.243	0.282454	1
Tb927.11.10650	S783	AP3B3	Adaptor protein complex AP-3 subunit beta-3	0.446468	1.36271	0.36288	0.472384	1.38742	0.325653	1
Tb927.10.15310	S369		hypothetical protein, conserved	0.445939	1.36224	0.389122			1	1
Tb927.10.16100	S314		FK56-binding protein (FKBP)-type peptidyl-prolyl isomerase, putative	0.445621	1.36192	0.544793	0.4412	1.35672	0.1511	0.999999
Tb927.11.11710	T74		Putative serine esterase (DUF676), putative	0.445197	1.36152	0.227512	0.61851	1.53484	0.129534	0.99756
Tb927.10.12030	S162		hypothetical protein, conserved	0.444773	1.362	0.248817	0.54976	1.42	0.979153	1
Tb927.10.3390	S427		predicted TLD domain protein	0.444561	1.369	0.228143	0.381394	1.326	0.198419	1
Tb927.8.3720	S272		SUMO-interacting motif-containing protein	0.443925	1.36313	0.287531	-0.885615	0.944672	0.955689	0.951499
Tb927.3.1010	S473	CAP64	hypothetical protein, conserved	0.443394	1.3598	0.347215	-0.232258	0.9843	0.99899	1
Tb927.10.6580	S241		hypothetical protein	0.443182	1.3596	0.32494	0.83336	1.77899	0.618692	0.999993
Tb927.10.5960	S19		engulfment and cell motility domain 2, putative	0.44376	1.3595	0.33526	0.428571	1.3459	0.268327	0.999326
Tb927.10.14470	S761	IFT14	intraflagellar transport protein 14	0.442864	1.3594	0.391952	0.653977	1.5735	0.71286	0.997988
Tb927.3.1010	S59	CAP64	hypothetical protein, conserved	0.442439	1.3589	0.549215	0.61858	1.42625	0.725717	1
Tb927.10.5910	T26	BBP86	Basal body protein	0.442333	1.3588	0.288993	-0.848141	0.555576	0.168874	0.998775
Tb927.10.840	S56	FAZ6	Flagellum attachment zone protein 6	0.441696	1.35826	0.33645	0.21763	1.16282	0.53747	1
Tb927.11.10320	S315		TatD related DNase, putative	0.44159	1.35813	0.349182	0.721115	1.49996	0.879873	0.999975
Tb927.8.1560	S443		hypothetical protein, conserved	0.44159	1.35813	0.29563	0.559345	1.47363	0.116225	0.996257
Tb927.10.14500	S34		hypothetical protein, conserved	0.44158	1.3576	0.296162	-0.429769	0.976511	0.979662	1
Tb927.11.15100	S336		Tb5.2	0.44952	1.3575	0.25287	-0.248194	0.84195	0.59823	0.979874
Tb927.11.9400	T268		hypothetical protein, conserved	0.4474	1.35733	0.29461	-0.136268	0.998698	0.799897	0.986679
Tb927.1.240	S2		retrotransposon hot spot protein (RHS, pseudogene), putative	0.44633	1.3572	0.37314	-0.37455	0.771373	0.379461	1
Tb927.11.3700.2	S4	#	Uncharacterised ACR, YagE family COG1723, putative, unspecified product	0.43957	1.35625	0.3832	0.28125	1.2144	0.376789	1
Tb927.3.5530	T1883	Tb-292	Tb-292 membrane associated protein	0.43957	1.35625	0.394997	0.43189	1.349	0.323794	0.995583
Tb927.11.11810	S162		hypothetical protein, conserved	0.439144	1.3558	0.429623	0.59949	1.424	0.19582	0.989157
Tb927.11.11810	S164		hypothetical protein, conserved	0.439144	1.3558	0.429623	0.59949	1.424	0.19582	0.992262
Tb927.10.970	S714		Tetratricopeptide repeat, putative	0.438612	1.3553	0.3964	0.294782	1.2267	0.34222	0.99955
Tb927.10.14490	S15		hypothetical protein, conserved	0.437867	1.35469	0.5556	0.23296	1.1752	0.353253	1
Tb927.3.1010	S547	CAP64	hypothetical protein, conserved	0.437547	1.3543	0.55648	0.27453	1.29297	0.286483	1
Tb927.3.5310	T1276		paraflagellar rod protein	0.437334	1.355	0.374296	0.51497	1.429	0.993318	0.999999
Tb927.11.10200	S13		hypothetical protein, conserved	0.43715	1.35384	0.431587			1	0.952155
Tb927.6.4710	S427		calmodulin, putative	0.43698	1.3537	0.397469	0.543397	1.45742	0.177422	1
Tb927.10.3870	S85		hypothetical protein, conserved	0.43698	1.3537	0.431686	-0.675282	0.626298	0.3495	1
Tb927.10.8830	S463	FAZ5	Flagellum attachment zone protein 5	0.436268	1.354	0.2579	-0.13129	0.91318	0.825832	0.999933
Tb927.8.1090	S716	NPAPL	NPAPL	0.435949	1.35285	0.341661			1	1
Tb927.10.5260	S237	TZP125	C2 domain containing protein, putative	0.43522	1.35211	0.29564	0.657366	1.57724	0.119797	0.999319
Tb927.11.2770	S187		hypothetical protein, conserved	0.434882	1.35183	0.33355	0.1568	1.1142	0.539784	0.995692
Tb927.2.3340	S2		hypothetical protein	0.433921	1.3592	0.38217	-0.88554	0.9479	0.959316	0.999998
Tb927.3.2690	S144		AGC/RSK family serine/threonine kinase, putative	0.433387	1.35418	0.38727	-0.553151	0.68153	0.351374	0.999226
Tb927.8.5300	S18		hypothetical protein, conserved	0.43366	1.35997	0.37642			1	0.985818
Tb11.v5.0581.1	S729	#	Sec8 exocyst complex component specific domain/Invariant surface glycoprotein, putative	0.43366	1.35997	0.29764	0.198368	1.1474	0.584842	1
Tb927.3.2950	S12		ribonuclease inhibitor- like protein	0.432853	1.34994	0.34447	0.262313	1.19941	0.497	0.98147
Tb927.9.2075	S249	FAZ44	hypothetical protein	0.432746	1.34983	0.34556	-0.461998	0.725981	0.48666	0.97778
Tb927.11.9060	S21	J72	DnaJ domain containing protein, putative	0.43214	1.3492	0.38661	-0.895932	0.5374	0.22167	0.999999
Tb927.2.5010	S139		Meiotic cell cortex C-terminal pleckstrin homology, putative	0.431356	1.34854	0.337268	0.266637	1.23299	0.45779	1
Tb927.11.15750	S1417		AMP deaminase, putative	0.43135	1.34824	0.317311	0.122871	1.889	0.756653	0.987788
Tb927.10.2930	S39		hypothetical protein, conserved	0.43927	1.349	0.372312			1	0.99982
Tb927.1.3250	S133		Domain of unknown function (DUF4456), putative	0.43821	1.34847	0.317546	0.663937	1.58444	0.778345	0.997849
Tb927.10.2920	S922		SUMO-interacting motif-containing protein	0.43821	1.34847	0.36522	0.652234	1.5716	0.14166	1
Tb927.7.7240	S66		leucine-rich repeat protein (LRRP), putative	0.43714	1.34795	0.317663	0.2584	1.1899	0.482656	0.999981
Tb11.v5.0594.1	S43	#	retrotransposon hot spot (RHS) protein, putative	0.43178	1.3474	0.38322	0.33655	1.26232	0.265673	0.98796
Tb927.9.6460	S968		hypothetical protein, conserved	0.4371	1.3473	0.361914	0.99234	1.69	0.894161	1
Tb927.9.6460	S97		hypothetical protein, conserved	0.4371	1.3473	0.361914	0.99234	1.69	0.894161	1
Tb927.10.15730	S858		SPRY domain/Ankyrin repeats (3 copies), putative	0.429964	1.3472	0.347143	0.329985	1.25735	0.37841	1
Tb927.10.15730	T86		SPRY domain/Ankyrin repeats (3 copies), putative	0.429964	1.3472	0.347143	0.329985	1.25735	0.37841	1
Tb927.7.4060	S2		cysteine peptidase, Clan CA, family C2, putative	0.429857	1.34715	0.338856			1	0.995897
Tb927.10.15310	S38		hypothetical protein, conserved	0.42975	1.34714	0.362273	0.672257	1.4772	0.817871	0.999427
Tb927.10.3680	S69		hypothetical protein, conserved	0.429643	1.34692	0.37729	0.439464	1.35615	0.235361	1
Tb927.11.9400	S813		hypothetical protein, conserved	0.429214	1.3465	0.567782	-0.12551	0.91668	0.89544	1
Tb927.7.4770	T182	PPIase	cyclophilin-type peptidyl-prolyl cis-trans isomerase, putative	0.428893	1.34622	0.31344	-0.126	0.9329	0.942451	0.9978
Tb927.1.4310	S529	FAZ2	Flagellum attachment zone protein 2	0.42825	1.34564	0.569147	-1.22658	0.427329	0.42573	1
Tb927.10.13740	S437	FAZ35	synaptotagmin, putative	0.427928	1.34537	0.32452	0.214871	1.16613	0.539926	0.999971
Tb927.5.1690	S42		hypothetical protein, conserved	0.427821	1.34523	0.32553	0.1517	1.19723	0.572695	1
Tb927.10.11680	S959	VCL2	Voltage-gated Chloride channel Like 2	0.427499	1.34499	0.364796	0.347792	1.2443	0.856	1
Tb927.4.2820	S23		hypothetical protein, conserved	0.427499	1.34499	0.341364	0.14517	1.12362	0.5779	0.987728
Tb927.11.1610	S85		Exocyst complex component Sec6, putative	0.427284	1.3447	0.46481	0.294312	1.22633	0.42931	1
Tb927.11.13670	S257		hypothetical protein, conserved	0.426533	1.344	0.365882	0.144177	1.15158	0.591624	0.99524
Tb927.10.15930	S267		pdz domain containing protein, putative	0.426426	1.34392	0.3663	0.21999	1.15	0.835494	1
Tb927.10.14090	T525		transporter, putative	0.426426	1.34392	0.33879	-0.28761	0.865282	0.682745	1
Tb927.7.3740	S17		SUMO-interacting motif-containing protein	0.426318	1.3438	0.571888	0.364572	1.2875	0.171153	1
Tb927.9.7110	S187		GRAM domain containing protein, putative	0.426211	1.3437	0.31564			1	1
Tb927.11.16890	S282	FLAM7	Tetratricopeptide-like helical domain containing protein	0.425889	1.34346	0.311598	0.46842	1.33	0.756671	0.999513
Tb927.3.1200.2	S253	#	hypothetical protein, conserved	0.425674	1.3432	0.36685	0.219835	1.16464	0.6746	0.998923
Tb927.1.4310	S79	FAZ2	Flagellum attachment zone protein 2	0.425244	1.3428	0.247926	0.951812	1.93436	0.1762	1
Tb927.1.4310	S788	FAZ2	Flagellum attachment zone protein 2	0.425244	1.3428	0.247926	0.185232	1.137	0.59346	1
Tb927.11.4350	S16		SUMO-interacting motif-containing protein	0.424815	1.34244	0.35414	1.659	2.92345	0.52511	1
Tb927.7.1420	S1164		hypothetical protein, conserved	0.424492	1.343	0.317311			1	0.97682
Tb927.5.1900	S38	dDC1	Outer dynein arm docking complex protein 1, putative	0.424492	1.343	0.34458	0.481919	1.39661	0.27122	1
Tb927.11.8950	S574	LRRP1	leucine rich repeat	0.42417	1.34183	0.32496	-0.288734	0.818621	0.6258	0.999836
Tb927.11.5370	S68		hypothetical protein, conserved	0.423847	1.3415	0.39845	0.1644	1.127	0.55337	0.988726
Tb927.8.2380	S485	ABCG5	ABC transporter, putative	0.42374	1.34145	0.31843	0.295253	1.22712	0.51322	1
Tb927.2.5630	S49		hypothetical protein, conserved	0.423417	1.34112	0.314163	0.3595	1.27542	0.337435	1
Tb927.8.4780	S2314	FLAM3	Flagellar Member 3	0.42394	1.348	0.34682	0.33783	1.2632	0.35851	0.99743
Tb927.9.12800	S511		hypothetical protein, conserved	0.42394	1.348	0.35355	-0.454165	0.969127	0.984125	0.998198
Tb927.9.11770	S72		Fusaric acid resistance protein-like, putative	0.422448	1.342	0.25886	0.311736	1.24123	0.39619	0.999248
Tb927.3.3790	S27		hypothetical protein, conserved	0.422125	1.3399	0.327191	0.73546	1.523	0.84465	0.999997
Tb927.10.5960	S131		engulfment and cell motility domain 2, putative	0.42148	1.3389	0.348288	0.77279	1.756	0.416889	0.999552
Tb927.2.4160	S443		hypothetical protein, conserved	0.42833	1.33873	0.38253			1	1
Tb927.3.1480	S13		hypothetical protein, conserved	0.42833	1.33873	0.32886	0.313246	1.24251	0.489373	0.991831
Tb927.10.13470	S395		PA26 p53-induced protein (sestrin), putative	0.42617	1.3385	0.348753	-0.114285	0.923845	0.939474	0.99663
Tb927.3.4330	S9	PFR1-5	Paraflagellar rod protein 1-5	0.4259	1.3384	0.446987			1	1
Tb927.4.3720	S166		Uncharacterized conserved protein (DUF239), putative	0.4242	1.33834	0.317311	-0.52581	0.694929	0.31684	1
Tb927.7.3970	S52		hypothetical protein, conserved	0.42294	1.33822	0.317424	-0.11454	0.9237	0.958	0.999942
Tb927.6.1920	S56		hypothetical protein, conserved	0.4278	1.338	0.395548	0.218471	1.1635	0.42934	0.999973
Tb927.1.4310	S188	FAZ2	Flagellum attachment zone protein 2	0.419755	1.33774	0.3127	0.351855	1.27625	0.21134	0.999973
Tb927.11.14910	S396		protein phosphatase 2C, putative	0.419539	1.33752	0.322157	0.539829	1.45382	0.148591	0.968291
Tb927.11.4400	S162		hypothetical protein, conserved	0.418999	1.337	0.357331	-1.5125	0.48255	0.17957	1
Tb927.7.3550	S1216	WCB	cytoskeleton associated protein, putative	0.418568	1.33662	0.397442	-0.34818	0.997598	0.886426	0.999776
Tb927.7.3740	S2		SUMO-interacting motif-containing protein	0.418244	1.33636	0.38237	-0.867831	0.941622	0.971669	0.998341
Tb927.4.2920	S818		hypothetical protein, conserved	0.41792	1.336	0.449431			1	0.999921
Tb927.10.9720	S89	REAP-1	RNA-editing-associated protein 1	0.41792	1.336	0.255732	-0.336956	0.791711	0.46546	1
Tb927.6.1780	S7	MAPK4	mitogen activated protein kinase 4, putative	0.417596	1.3357	0.32258	0.676899	1.5987	0.19915	0.999971
Tb927.10.2880	S16	FAZ26	Voltage-dependent calcium channel subunit, putative	0.417488	1.33561	0.352146	0.39843	1.28253	0.76983	1
Tb11.1220	S14		hypothetical protein	0.417272	1.33546	0.312672	0.111966	1.86999	0.774975	1
Tb927.1.2390	S18		beta tubulin	0.417272	1.33546	0.358953	-1.4759	0.359595	0.2196	1
Tb927.9.9690	T33		hypothetical protein, conserved	0.41684	1.33524	0.352851	0.32658	1.24894	0.269276	0.996854
Tb927.10.970	S612		Tetratricopeptide repeat, putative	0.41647	1.3346	0.377389	-1.29793	0.467933	0.61234	0.999581
Tb927.8.4460	S37		Domain of Unknown Function (DUF142), putative	0.416191	1.3344	0.313721	0.64624	1.428	0.731319	0.999997
Tb927.10.2950	S167		hypothetical protein, conserved	0.4151	1.3333	0.335232	0.69724	1.6214	0.259652	0.99676
Tb927.11.9400	S734		hypothetical protein, conserved	0.414893	1.3332	0.326747			1	1
Tb927.1.4310	S579	FAZ2	Flagellum attachment zone protein 2	0.414785	1.334	0.588377	0.258459	1.19623	0.31711	1
Tb927.11.6370	S848		leucine-rich repeat protein (LRRP), putative	0.414569	1.33294	0.32769			1	1
Tb927.10.840	S1118	FAZ6	Flagellum attachment zone protein 6	0.414244	1.33262	0.418884	0.38951	1.322	0.318418	0.98799
Tb927.3.4410	S2		pre-RNA processing PIH1/Nop17, putative	0.413269	1.3317	0.362729	0.211386	1.1578	0.5451	0.987297
Tb927.7.520	S34		cytochrome b5-like Heme/Steroid binding domain containing protein, putative	0.413269	1.3317	0.45384	0.21258	1.14974	0.626894	1
Tb927.7.3550	S1226	WCB	cytoskeleton associated protein, putative	0.41352	1.3315	0.38125	0.3534	1.23162	0.248335	0.993893
Tb927.8.1550	T53	PFC3	paraflagellar rod component, putative	0.412836	1.33133	0.363139			1	1
Tb927.7.6640	T498		hypothetical protein, conserved	0.412511	1.3314	0.317311			1	0.97881
Tb927.9.13060	S46		btb/poz domain containing protein, putative	0.412294	1.33822	0.357824	0.577828	1.49264	0.21113	0.99999
Tb927.11.10200	S39		hypothetical protein, conserved	0.41277	1.33656	0.317736	0.2529	1.1916	0.55199	0.991952
Tb927.11.940	S36	KREPB5	KREPB5	0.411752	1.33334	0.364167			1	0.999942
Tb927.4.1870	S114		Serine/threonine-protein phosphatase 2A catalytic subunit, putative	0.411535	1.33126	0.46335	0.931545	1.66789	0.669686	0.999797
Tb927.4.2600	S1437		SUMO-interacting motif-containing protein	0.411535	1.33126	0.339191	0.157831	1.11722	0.84585	0.999995
Tb927.5.2470	S447		hypothetical protein, conserved	0.411426	1.33	0.332	0.281669	1.21564	0.445741	0.997557
Tb927.9.2075	S2129	FAZ44	hypothetical protein	0.411318	1.32992	0.31848	-0.51825	0.698244	0.423273	1
Tb927.11.3140	Y269	DYRK2	dual specificity tyrosine-phosphorylation-regulated kinase 2, putative	0.41111	1.32972	0.318693	-0.24811	0.98295	0.939337	0.97179
Tb927.10.14520	S315	BBP52	Basal body protein	0.41884	1.32953	0.359375	0.27589	1.26322	0.339456	0.999994
Tb927.3.2640	S2		hypothetical protein, conserved	0.41558	1.3292	0.456421			1	0.99936
Tb927.3.2640	T5		hypothetical protein, conserved	0.41558	1.3292	0.456421			1	0.995778
Tb927.7.3550	S622	WCB	cytoskeleton associated protein, putative	0.4997	1.32862	0.28753	-0.185819	0.87915	0.71232	0.999997
Tb927.4.4570	S317		hypothetical protein, conserved	0.49798	1.3285	0.319974	0.669934	1.59118	0.653419	0.994269
Tb927.10.6210	T16		TPR repeat, putative	0.49255	1.328	0.366541	0.467175	1.3824	0.33373	0.967871
Tb927.7.3550	S746	WCB	cytoskeleton associated protein, putative	0.486	1.32693	0.59892	-0.34583	0.78687	0.368966	1
Tb927.3.5260	S58		hypothetical protein, conserved	0.486	1.32693	0.321688	-0.375176	0.974335	0.918517	0.999973
Tb927.10.10840	S481	ESP 15	Enriched in surface-labeled proteome protein 15	0.47625	1.32653	0.387546	-0.198461	0.87148	0.686741	0.999999
Tb927.11.10350	S24		hypothetical protein, conserved	0.46428	1.32542	0.335219	0.262313	1.19941	0.47229	0.999998
Tb927.10.5340	S7	RPS18	4S ribosomal protein S18, putative	0.45339	1.32448	0.461413			1	0.994887
Tb927.8.1550	S645	PFC3	paraflagellar rod component, putative	0.4523	1.32432	0.41447	0.521377	1.36856	0.751526	0.999457
Tb927.8.4310	S265		hypothetical protein, conserved	0.45121	1.3242	0.3246	-0.642752	0.644922	0.272243	1
Tb927.11.4220	S192	PAT6	palmitoyl acyltransferase 6, putative	0.43595	1.32285	0.429177	0.475383	1.335	0.885462	0.999968
Tb927.8.4320	S669		hypothetical protein, conserved	0.43268	1.32253	0.338417	-0.171612	0.887858	0.932658	0.999947
Tb927.7.1060	S35	FYRP	ISWI complex protein	0.4349	1.3223	0.335825	0.64669	1.458	0.785452	0.999274
Tb927.8.1840	S1963		Sec7 domain containing protein, putative	0.4349	1.3223	0.394496	-0.394335	0.7684	0.66199	0.97351
Tb927.11.15970	S588		Guanine nucleotide exchange factor in Golgi transport N-terminal/Sec7 domain containing protein, putative	0.41958	1.3213	0.35283	0.462576	1.37817	0.135364	0.999982
Tb927.6.3150	S1775		Hydin	0.41958	1.3213	0.35283	-0.761891	0.94856	0.92353	1
Tb927.6.1720	S724		hypothetical protein, conserved	0.41194	1.32642	0.465399			1	0.96976
Tb927.8.6990	S4		hypothetical protein, conserved	0.4647	1.32998	0.338441	0.211884	1.1582	0.544359	0.996584
Tb927.7.3170	S81		Beta-lactamase superfamily domain containing protein, putative	0.4647	1.32998	0.374799	0.236462	1.179	0.55189	0.994755
Tb927.8.2660	T138		Galactose oxidase, central domain containing protein, putative	0.399773	1.31934	0.341977	0.615981	1.5326	0.212753	1
Tb927.8.2660	T14		Galactose oxidase, central domain containing protein, putative	0.399773	1.31934	0.341977	0.615981	1.5326	0.212753	1
Tb927.1.4310	S95	FAZ2	Flagellum attachment zone protein 2	0.399445	1.3194	0.61642	0.3431	1.26842	0.194832	1
Tb927.1.4250	S25		hypothetical protein, conserved	0.398788	1.3184	0.43387	0.144177	1.15158	0.66926	0.991768
Tb927.10.2950	S1411		hypothetical protein, conserved	0.398679	1.31833	0.433977			1	1
Tb927.8.4200	S582		hypothetical protein, conserved	0.398569	1.3182	0.398194	0.298424	1.22982	0.317311	1
Tb927.8.5010	T594	PFR2-5	Paraflagellar rod protein 2-5	0.39846	1.31812	0.331263	-0.127664	0.991194	0.98243	1
Tb927.3.5020	S34	FLAM6	Flagellar Member 6	0.397474	1.3172	0.27842	0.781821	1.7193	0.78334	0.972425
Tb927.10.13800	S149		hypothetical protein, conserved	0.396927	1.31673	0.35621	-0.43275	0.75614	0.338761	1
Tb927.10.570	S143		Sec8 exocyst complex component specific domain containing protein, putative	0.3965	1.31591	0.37595	0.13337	1.966	0.68962	0.997499
Tb927.8.4780	S233	FLAM3	Flagellar Member 3	0.395392	1.3154	0.35819	0.226878	1.173	0.521865	1
Tb927.11.12560	S58		hypothetical protein	0.395282	1.3152	0.4211	0.2711	1.259	0.452323	1
Tb927.5.2880	S127	J14	chaperone protein DnaJ, putative	0.39563	1.31518	0.344574			1	0.999995
Tb927.11.7010	S359		Calcium/calmodulin-dependent protein kinase kinase, putative	0.394843	1.3148	0.471544	0.194213	1.145	0.591137	1
Tb927.4.4490	S9	MRPE	multidrug resistance protein E	0.394843	1.3148	0.377319	0.14517	1.12362	0.655315	1
Tb927.11.7080	S11		acidocalcisomal pyrophosphatase	0.394295	1.31433	0.6182	-0.16717	0.988492	0.925296	0.998569
Tb927.1.2100	S95	CALP1.1	Calpain-like protein 1.1	0.394185	1.31421	0.43411	-0.377613	0.769716	0.44371	1
Tb927.10.970	S636		Tetratricopeptide repeat, putative	0.393746	1.31383	0.38152	0.83285	1.78126	0.521977	1
Tb927.10.970	S644		Tetratricopeptide repeat, putative	0.393746	1.31383	0.38152	0.83285	1.78126	0.521977	1
Tb11.v5.0568.1	S39	#	hypothetical protein, conserved	0.393636	1.31371	0.346153	0.4794	1.3852	0.25743	0.986852
Tb927.7.4330	S38	TZP1	Iguana/Dzip1-like DAZ-interacting protein N-terminal, putative	0.393526	1.3136	0.36237	-0.15865	0.97126	0.775844	0.98964
Tb927.11.14970	S57		hypothetical protein, conserved	0.393197	1.31334	0.346639	0.229588	1.17256	0.447562	0.999997
Tb927.10.10280	S2183	MARP2	microtubule-associated protein, putative	0.392977	1.31312	0.44855	0.39563	1.31518	0.184548	1
Tb927.1.1530	S337		STE group serine/threonine-protein kinase, putative	0.392867	1.31376	0.382361	-0.897258	0.9938	0.911161	1
Tb927.10.12040	T186	MAPK11	mitogen-activated protein kinase 11, putative	0.39227	1.3124	0.43335	0.8913	1.8545	0.333917	0.997823
Tb927.3.1630	S15	CK1	casein kinase 1, putative	0.391328	1.31162	0.46832	-0.1446	0.9342	0.873958	0.99678
Tb927.10.10840	S478	ESP 15	Enriched in surface-labeled proteome protein 15	0.391328	1.31162	0.362861	-0.412241	0.971832	0.987521	1
Tb927.10.1770	S176		hypothetical protein	0.391218	1.31152	0.441322	0.41684	1.33524	0.34549	0.997793
Tb927.10.12040	S171	MAPK11	mitogen-activated protein kinase 11, putative	0.391218	1.31152	0.383975	-0.464186	0.72488	0.479814	0.99845
Tb927.10.15700	S2943		hypothetical protein, conserved	0.397	1.314	0.35252	0.437867	1.35469	0.357751	0.999987
Tb927.11.15100	S334		Tb5.2	0.389897	1.313	0.311448	-0.248194	0.84195	0.59823	0.986947
Tb927.7.3550	S772	WCB	cytoskeleton associated protein, putative	0.389457	1.39929	0.625338			1	1
Tb927.11.15120	S561		hypothetical protein, conserved	0.389236	1.397	0.43534	0.528771	1.4427	0.79135	0.996897
Tb927.10.4180	S32		TFIIF-stimulated CTD phosphatase, putative	0.388575	1.39997	0.626643	0.2718	1.1543	0.399931	1
Tb927.1.4310	S489	FAZ2	Flagellum attachment zone protein 2	0.388355	1.38919	0.41411	0.18257	1.13454	0.489248	0.99976
Tb927.3.3750	S33	PFC7	paraflagellar rod component, putative	0.388134	1.387	0.41678	0.363676	1.28672	0.1974	0.999999
Tb11.1790.1	S27	#	retrotransposon hot spot protein (RHS, pseudogene), putative	0.387693	1.383	0.387441	0.384361	1.27	0.827618	0.999982
Tb927.11.2790	S53	CFAP91	Solute carrier (proton/amino acid symporter), TRAMD3 or PAT1, putative	0.387583	1.382	0.3529	0.844	1.79998	0.237321	0.99616
Tb927.7.2640	S7	CAP51	cytoskeleton associated protein, putative	0.387142	1.37865	0.628765	-0.143612	0.952499	0.767968	1
Tb11.v5.0581.1	T154	#	Sec8 exocyst complex component specific domain/Invariant surface glycoprotein, putative	0.386811	1.37549	0.479378	0.232538	1.17493	0.443233	0.997268
Tb927.6.2690	T24		ubiquitin carboxyl-terminal hydrolase, putative	0.386259	1.37	0.387144	0.54424	1.4544	0.194123	1
Tb927.7.5240	S168	FAZ21	Flagellum attachment zone protein 21	0.38638	1.368	0.316213	0.287827	1.22811	0.332967	0.99978
Tb927.10.12710	S418	HSP11	heat shock protein 11, putative	0.385928	1.36739	0.369357	0.2936	1.2229	0.3153	0.996927
Tb927.7.6890	S226		methyltransferase domain containing protein, putative	0.385818	1.36641	0.63729	-0.57314	0.961247	0.97756	1
Tb927.10.5910	S299	BBP86	Basal body protein	0.385597	1.36428	0.389511	-0.716941	0.951529	0.96868	0.999711
Tb927.10.5910	S297	BBP86	Basal body protein	0.385597	1.36428	0.389511	-0.27295	0.82915	0.712387	0.99993
Tb927.5.1680	S28		hypothetical protein, conserved	0.385597	1.36428	0.38798	0.112366	1.89997	0.72647	0.999971
Tb927.10.10840	S48	ESP 15	Enriched in surface-labeled proteome protein 15	0.385155	1.36933	0.317311	-0.513378	0.758142	0.275566	0.999999
Tb927.11.4920	S139		hypothetical protein, conserved	0.38544	1.359	0.447453			1	0.96611
Tb927.8.7730	S376	DHCS	Sphingosine N-acyltransferase, putative	0.38544	1.359	0.344949	-0.397372	0.759245	0.62892	1
Tb927.7.3550	S736	WCB	cytoskeleton associated protein, putative	0.384934	1.35848	0.63242	-0.36573	0.97497	0.978191	1
Tb927.10.5240	S151		cAMP binding protein, putative	0.384271	1.35297	0.481871	0.598175	1.51385	0.15422	0.999991
Tb927.11.15190	S446		Domain of unknown function (DUF42), putative	0.383497	1.34555	0.391591	0.414244	1.33262	0.37245	1
Tb927.2.5760	S2329	FLAM8	Flagellar Member 8	0.382833	1.339	0.39119	-0.39986	0.757962	0.373351	0.99897
Tb927.3.800	S2	VIT1	Vacuolar iron transporter 1, putative	0.381726	1.329	0.374462	-0.141748	0.964225	0.814441	0.986338
Tb927.1.4310	S194	FAZ2	Flagellum attachment zone protein 2	0.381616	1.32834	0.63698	-0.511691	0.713998	0.163482	1
Tb927.1.4310	S195	FAZ2	Flagellum attachment zone protein 2	0.381616	1.32834	0.63698	-0.511691	0.713998	0.163482	1
Tb927.5.3030	S1141	IFT121	Intraflagellar transport protein 121	0.381616	1.32834	0.374596	-0.779292	0.99946	0.88341	0.999764
Tb927.8.1540	S2		hypothetical protein, conserved	0.381283	1.325	0.34885	0.372952	1.295	0.389576	1
Tb927.9.12080	T44		hypothetical protein, conserved	0.381173	1.32436	0.39391	0.388999	1.27	0.838212	0.999846
Tb927.6.3100	T248	IFT46	Intraflagellar transport complex B protein 46 C terminal, putative	0.381173	1.32436	0.36135	0.62837	1.51879	0.93381	0.999991
Tb927.10.15540	S767		predicted VPS53-like domain protein	0.38729	1.32	0.485358			1	0.983123
Tb927.3.3300	T13	FAZ19	Flagellum attachment zone protein 19	0.38729	1.32	0.63832	-0.235875	0.84917	0.56843	1
Tb927.7.6640	S614		hypothetical protein, conserved	0.38619	1.31933	0.419812	0.53655	1.455	0.82365	0.99966
Tb927.10.14460	S43		leucine-rich repeat protein (LRRP), putative	0.38619	1.31933	0.361912	0.353436	1.2776	0.349989	0.999399
Tb927.7.3550	S124	WCB	cytoskeleton associated protein, putative	0.38286	1.316	0.638963	-0.685136	0.953621	0.943457	1
Tb927.3.3200	S12		Domain of unknown function (DUF4586), putative	0.379621	1.31342	0.486452			1	0.993318
Tb927.3.3300	S169	FAZ19	Flagellum attachment zone protein 19	0.379177	1.35997	0.64619	0.253747	1.1923	0.31829	0.985714
Tb927.1.4310	S47	FAZ2	Flagellum attachment zone protein 2	0.378845	1.33438	0.325222	-1.4217	0.37836	0.432552	0.999995
Tb927.11.2430	S427	DYNC2H2	Cytoplasmic dynein 2 heavy chain (DYNC2H2), putative	0.37829	1.29983	0.396778	0.835197	1.78416	0.99417	0.992971
Tb927.6.660	S173		hypothetical protein, conserved	0.378179	1.29973	0.363546	0.18275	1.134	0.523371	0.998698
Tb927.3.3790	S153		hypothetical protein, conserved	0.37868	1.29963	0.487987	-0.49866	0.971992	0.97622	0.994185
Tb927.11.5620	S349		SUMO-interacting motif-containing protein	0.37868	1.29963	0.487987	-0.17925	0.8833	0.857565	0.999923
Tb927.6.2860	S29		WD domain, G-beta repeat, putative	0.377957	1.29953	0.45399	-0.538576	0.688451	0.32533	0.999534
Tb927.6.2800	S182		hypothetical protein, conserved	0.377957	1.29953	0.364739	0.85953	1.74833	0.963172	0.99139
Tb927.3.2820	S128		TFIIF-stimulated CTD phosphatase, putative	0.377846	1.29944	0.48827	0.319965	1.24833	0.432842	0.976412
Tb927.10.970	S572		Tetratricopeptide repeat, putative	0.377735	1.29934	0.352555	-0.33574	0.795223	0.751163	1
Tb927.8.8280	S254		hypothetical protein, conserved	0.377513	1.29915	0.31855	0.143263	1.14416	0.584315	1
Tb927.10.13780	S19	GSK3s	Glycogen synthase kinase 3 short	0.37768	1.2987	0.488977	-0.566998	0.675199	0.57293	1
Tb927.9.14470	S948		ubiquitin carboxyl-terminal hydrolase, putative	0.376846	1.2985	0.327756	0.51495	1.42895	0.988346	1
Tb927.8.2620	S34		SUMO-interacting motif-containing protein	0.376735	1.29849	0.38582	-0.1897	0.92725	0.913135	1
Tb927.2.4050	S91		hypothetical protein, conserved	0.37629	1.298	0.366516	-0.54927	0.963219	1	1
Tb927.2.4050	S92		hypothetical protein, conserved	0.37629	1.298	0.366516	-0.54927	0.963219	1	1
Tb927.11.5490	S978		Polyphosphoinositide phosphatase, putative	0.375846	1.29762	0.49188	0.39594	1.3158	0.38454	0.985283
Tb927.9.8180	S57	FAZ31	hypothetical protein, conserved	0.375735	1.29754	0.36719	-0.28658	0.821399	0.65517	0.998526
Tb927.3.5160	S1138	BBP136	Basal body protein	0.374622	1.2965	0.4457			1	1
Tb927.2.4160	S14		hypothetical protein, conserved	0.374622	1.2965	0.367625	0.439251	1.35593	0.317311	0.998527
Tb927.10.14490	S158		hypothetical protein, conserved	0.373954	1.2959	0.38418	-0.229619	0.984211	0.99135	0.999998
Tb11.v5.0536.1	T434	#	hypothetical protein, conserved	0.373954	1.2959	0.36916	0.365469	1.28834	0.335945	0.998716
Tb927.7.3740	S268		SUMO-interacting motif-containing protein	0.373732	1.29572	0.648776	0.242694	1.18323	0.336541	1
Tb927.11.5910	T145		WASH complex subunit 7, N-terminal/WASH complex subunit 7/WASH complex subunit 7, C-terminal, putative	0.373175	1.2953	0.369852	0.133695	1.98	0.654462	0.999976
Tb927.11.5960	T94		hypothetical protein, conserved	0.372952	1.295	0.49363			1	1
Tb927.11.15740	S87		hypothetical protein, conserved	0.372841	1.29493	0.493173			1	0.9981
Tb927.10.14340	S149		hypothetical protein, conserved	0.372841	1.29493	0.35777	-0.31122	0.859599	0.581466	1
Tb927.11.2750	T31	POMP12	Present in the outer mitochondrial membrane proteome 12	0.372618	1.29471	0.42476	-0.411541	0.75182	0.53116	0.966572
Tb927.8.2220	S113		hypothetical protein, conserved	0.371838	1.29434	0.358768	0.2244	1.168	0.523565	1
Tb927.2.5860	S439		hypothetical protein, conserved	0.371726	1.2939	0.458864	0.22996	1.17213	0.359898	1
Tb927.9.8990	T192		Ankyrin repeats (3 copies), putative	0.37128	1.2935	0.652464	0.151469	1.117	0.51189	1
Tb927.10.8000	S16		hypothetical protein, conserved	0.37128	1.2935	0.334876	0.213129	1.1592	0.412387	0.956125
Tb927.9.14330	S441		mismatch repair protein PMS1, putative	0.37722	1.293	0.4532	0.59115	1.56499	0.1847	0.997494
Tb927.11.12540	S946		leucine-rich repeat protein (LRRP), putative	0.37388	1.29274	0.372517	0.11836	1.85526	0.69154	0.998689
Tb927.1.4310	S932	FAZ2	Flagellum attachment zone protein 2	0.369829	1.2922	0.38915	0.89913	1.637	0.679352	1
Tb927.7.7300	S96		ATP-dependent DEAD/H RNA helicase, putative	0.369718	1.29212	0.43327	0.858326	1.61356	0.685654	0.999999
Tb927.1.4310	S588	FAZ2	Flagellum attachment zone protein 2	0.369494	1.2919	0.655155	-0.199719	0.877215	0.643746	1
Tb927.10.14490	S383		hypothetical protein, conserved	0.368713	1.29125	0.4777	0.184979	1.13684	0.655165	0.951954
Tb927.11.16490	S39	MTAP	Methyltransferase-associated protein	0.36861	1.29112	0.39686	-0.655967	0.955552	0.973735	0.999574
Tb927.10.13350	S535		hypothetical protein, conserved	0.36861	1.29112	0.374594	0.269871	1.25714	0.48171	0.976933
Tb927.11.3920	S578		hypothetical protein, conserved	0.368377	1.299	0.3137	0.2271	1.1653	0.4274	0.993329
Tb927.7.5240	S171	FAZ21	Flagellum attachment zone protein 21	0.368377	1.299	0.338629	0.287472	1.225	0.46889	0.963648
Tb927.1.1910	S173		MORN repeat-containing protein	0.367371	1.29	0.4936	-0.3737	0.883139	0.683455	0.95264
Tb927.10.12390	S111		hypothetical protein, conserved	0.367147	1.2898	0.36376	-0.139236	0.979999	0.896747	1
Tb927.7.4460	S82		von Willebrand factor type A domain containing protein, putative	0.366924	1.28963	0.48245	0.37642	1.29814	0.32355	1
Tb927.1.1930	S1635	TOR4	phosphatidylinositol 3-kinase, putative	0.366812	1.28952	0.499191	-0.861841	0.552499	0.21381	0.991685
Tb927.11.8950	S42	LRRP1	leucine rich repeat	0.366476	1.2892	0.424781			1	0.968859
Tb927.10.7790	S199	UFD1	ubiquitin fusion degradation protein, putative	0.366476	1.2892	0.34111	-0.145589	0.941228	0.8121	0.99959
Tb927.10.1150	S444		hypothetical protein, conserved	0.366476	1.2892	0.4871	0.66629	1.5867	0.115332	0.992559
Tb927.11.13820	T271		hypothetical protein, conserved	0.366252	1.289	0.499752			1	1
Tb927.4.1680	T136	ZC3H1	ZFP family member, putative	0.366252	1.289	0.393634	0.132379	1.96997	0.58689	1
Tb927.11.13200	S467		LEM3 (ligand-effect modulator 3) family / CDC5 family, putative	0.36614	1.2889	0.437742	0.148348	1.183	0.554485	1
Tb927.8.5510	S22		apurinic/apyrimidinic endonuclease, putative	0.36628	1.2888	0.6639	0.41775	1.3294	0.127763	0.999772
Tb927.2.3880	S17	HNRNPH/F	heterogeneous nuclear ribonucleoproteins F/H homologue	0.36584	1.2886	0.66729			1	1
Tb927.7.990	S4	J31	chaperone protein DnaJ, putative	0.36584	1.2886	0.466868	0.5662	1.42757	0.198486	0.999994
Tb927.2.2370	T169		Vps51/Vps67, putative	0.365469	1.28834	0.378185			1	0.9925
Tb927.10.12510	S95		P-type H+-ATPase, putative	0.365133	1.28836	0.661744	0.368824	1.2913	0.16675	1
Tb927.5.590	S2		protein phosphatase 1, regulatory subunit, putative	0.365133	1.28836	0.365916	-0.124566	0.91728	0.819318	1
Tb927.10.7360	S182		ATP-binding cassette protein, putative	0.365133	1.28836	0.37855	0.279768	1.214	0.476673	1
Tb927.4.2080	S17	CC2D	Coiled-coil and C2 domain-containing protein	0.36499	1.28784	0.37897	0.189	1.77838	0.781518	0.999919
Tb927.8.8230	T16		amino acid transporter, putative	0.36499	1.28784	0.317311	0.193583	1.14364	0.52284	1
Tb927.11.2140	S43		cyclic nucleotide-binding domain containing protein, putative	0.36446	1.2874	0.468847	0.959919	1.688	0.695289	1
Tb927.2.5010	S167		Meiotic cell cortex C-terminal pleckstrin homology, putative	0.364348	1.2873	0.366759	0.4242	1.33834	0.3874	0.999183
Tb927.11.8030	S122		hypothetical protein, conserved	0.364124	1.288	0.44273	0.453649	1.3695	0.133149	0.999987
Tb927.8.1050	S2193		SUMO-interacting motif-containing protein	0.363451	1.2865	0.469274	1.48445	2.79815	0.41819	1
Tb927.4.3970	S358		hypothetical protein, conserved	0.363339	1.2864	0.41192	0.585155	1.52159	0.149228	1
Tb927.4.2500	S824	EIF2AK2	eukaryotic translation initiation factor 2-alpha kinase 2	0.362442	1.28561	0.41282			1	0.999928
Tb927.8.6660	S575	PFC1	paraflagellar rod component, putative	0.361768	1.285	0.666847	0.25355	1.193	0.318683	1
Tb927.10.5950	T23	NEK17	Serine/threonine-protein kinase NEK17, putative	0.36533	1.28391	0.414778	-0.3291	0.856975	0.647773	0.955532
Tb927.7.1240	S135		Sphingosine kinase	0.3638	1.2837	0.44587	0.451435	1.3674	0.223445	0.999956
Tb927.4.640	S289		GRIP domain containing protein, putative	0.359859	1.28335	0.4342	-0.122193	0.91879	0.92598	0.999997
Tb927.1.4050	S33		ser/thr protein phosphatase, putative	0.359184	1.28272	0.47617	0.592923	1.583	0.594331	0.999998
Tb927.11.15250	S419		hypothetical protein, conserved	0.359184	1.28272	0.372332	-0.564841	0.676299	0.41314	0.982373
Tb927.3.2730	S841		SUMO-interacting motif-containing protein	0.35971	1.2826	0.43175			1	1
Tb927.4.310	S1527		SPRY domain/HECT-domain (ubiquitin-transferase), putative	0.35971	1.2826	0.473771	0.37428	1.2375	0.446256	0.999574
Tb927.8.1550	T637	PFC3	paraflagellar rod component, putative	0.358846	1.2824	0.38656	-0.1785	0.92797	0.95527	1
Tb927.8.6660	S428	PFC1	paraflagellar rod component, putative	0.35859	1.28212	0.477112	0.145351	1.16	0.543251	0.979672
Tb927.4.2940	S24		hypothetical protein, conserved	0.358171	1.2818	0.386182			1	0.975465
Tb927.3.3270	S78	PFK	ATP-dependent 6-phosphofructokinase, glycosomal	0.358171	1.2818	0.474698	0.426426	1.34392	0.294728	0.996418
Tb927.11.12400	S137		hypothetical protein, conserved	0.35859	1.28173	0.38699	-0.333916	0.793384	0.67361	1
Tb927.1.4310	S1496	FAZ2	Flagellum attachment zone protein 2	0.357496	1.28123	0.352934	0.313478	1.2427	0.25799	1
Tb927.3.780	S4	TbPSA7	proteasome alpha 7 subunit	0.357496	1.28123	0.448653	0.231187	1.17383	0.42255	0.996845
Tb927.4.4740	S377	DHCS	Sphingosine N-acyltransferase, putative	0.357271	1.28147	0.67369	0.256528	1.19464	0.31383	1
Tb927.11.12170	T473		hypothetical protein, conserved	0.356933	1.28738	0.475974			1	1
Tb927.9.2420	S99		hypothetical protein, conserved	0.35682	1.28675	0.479472	0.233263	1.163	0.819962	0.99992
Tb927.8.4600	S225		Zinc finger, C3HC4 type (RING finger), putative	0.356595	1.28438	0.418834	0.511633	1.36135	0.765429	0.999119
Tb927.11.9950	T26	SLAP1	hypothetical protein, conserved	0.356482	1.28387	0.59593	0.1878	1.13843	0.651943	1
Tb11.v5.0207.1	T2131	#	neurobeachin/beige protein, putative	0.356369	1.282	0.354438	-0.218565	0.85942	0.72249	0.997272
Tb927.6.2450	S13	PKB	Protein kinase B, putative	0.355918	1.2798	0.328647	0.242328	1.1829	0.383829	1
Tb927.8.5010	S548	PFR2-5	Paraflagellar rod protein 2-5	0.355693	1.2797	0.376129	0.1849	1.13611	0.656579	1
Tb927.9.6210	S34	AK3	arginine kinase	0.355129	1.28	0.35696	0.177727	1.13115	0.523928	0.999996
Tb927.10.14470	S167	IFT14	intraflagellar transport protein 14	0.35516	1.279	0.677132	0.162855	1.11954	0.487625	1
Tb927.10.12040	Y184	MAPK11	mitogen-activated protein kinase 11, putative	0.354114	1.27824	0.483266	-1.4832	0.483539	0.274568	0.997711
Tb927.6.3900	S489		hypothetical protein, conserved	0.353549	1.2777	0.4846	-0.17932	0.883132	0.725197	0.999876
Tb927.4.1750	S5		hypothetical protein, conserved	0.35321	1.2774	0.358673	0.27589	1.26322	0.359481	0.999999
Tb927.10.9850	S44		amino acid transporter, putative	0.35237	1.27664	0.333273	-0.244976	0.84383	0.67935	0.996642
Tb927.10.14490	S365		hypothetical protein, conserved	0.3528	1.2764	0.3883	0.124461	1.91388	0.616489	1
Tb927.10.720	S532	FAZ24	Flagellum attachment zone protein 24	0.351967	1.2763	0.427927	0.4294	1.3222	0.274472	0.99695
Tb927.7.3560	S1214	CMF7	Component of motile flagella 7	0.351628	1.276	0.393438	0.388796	1.39327	0.334514	0.998339
Tb927.7.3560	T1217	CMF7	Component of motile flagella 7	0.351628	1.276	0.393438	0.68411	1.66624	0.149158	0.997854
Tb927.7.6070	S1169		receptor-type adenylate cyclase GRESAG 4, putative	0.351176	1.2756	0.424454	0.1556	1.11249	0.638824	0.999937
Tb927.11.14440	S411	PPR8	Pentatricopeptide repeat protein (PPR), putative	0.3595	1.27542	0.482171	-0.16169	0.894922	0.861126	1
Tb927.5.2620	S26		hypothetical protein, conserved	0.35724	1.27524	0.51544	0.14471	1.75116	0.787641	0.999987
Tb927.8.3840	S289		hypothetical protein, conserved	0.3561	1.276	0.41367	0.561693	1.47629	0.6894	0.98748
Tb927.11.12560	S54		hypothetical protein	0.35497	1.275	0.6845	0.299948	1.23114	0.249138	1
Tb927.10.2480	S94		hypothetical protein, conserved	0.35497	1.275	0.39471	-0.15959	0.89533	0.862245	1
Tb927.3.4970	S695		hypothetical protein, conserved	0.348912	1.2736	0.439796	0.643856	1.5625	0.17714	0.999986
Tb927.11.3500	S554		Dpy-3 motif containing protein, putative	0.348912	1.2736	0.396475	-0.145526	0.944976	0.96347	0.95749
Tb927.10.9180	T1		PRA1 family protein, putative	0.348686	1.27343	0.431956	0.64641	1.52632	0.1756	0.999984
Tb927.8.2590	S383	BBP6	Basal body protein	0.347892	1.2727	0.365874	0.896338	1.64147	0.7946	1
Tb927.10.11600	S46		hypothetical protein, conserved	0.347892	1.2727	0.432934	0.245131	1.18524	0.42528	1
Tb927.10.10840	S466	ESP 15	Enriched in surface-labeled proteome protein 15	0.347892	1.2727	0.518329	-0.584371	0.666945	0.49115	0.956722
Tb927.2.100	S44	RHS1	retrotransposon hot spot protein 1 (RHS1), putative	0.347779	1.2726	0.485473	0.198746	1.14773	0.56215	0.99798
Tb927.10.3900	T596		CAMK/CAMKL family protein kinase, putative	0.347552	1.2724	0.428236			1	0.962429
Tb927.5.2680	S272		hypothetical protein, conserved	0.347552	1.2724	0.44971	0.6788	1.47626	0.796675	0.999554
Tb927.5.2680	S275		hypothetical protein, conserved	0.347552	1.2724	0.44971	0.6788	1.47626	0.796675	0.991318
Tb927.9.12800	S524		hypothetical protein, conserved	0.34799	1.27229	0.519139			1	1
Tb927.10.5810	S346		The ARF-like 2 binding protein BART, putative	0.346985	1.2719	0.43453	0.13961	1.11649	0.67664	0.992628
Tb927.7.5610	S13		hypothetical protein, conserved	0.346758	1.2717	0.385955	-0.75336	0.949321	0.92621	0.998241
Tb927.3.1900	S423		conserved protein, unknown function	0.346531	1.2715	0.493986	-0.589538	0.959962	0.978952	0.998519
Tb927.3.3750	S7	PFC7	paraflagellar rod component, putative	0.346418	1.27146	0.4966	-0.57415	0.96544	0.99141	0.976982
Tb927.8.5240	S928		Domain of unknown function DUF221, putative	0.34634	1.2713	0.429543	0.55282	1.4663	0.228593	1
Tb927.10.9650	S1286	NUP152	Nucleoporin NUP152	0.346191	1.2712	0.386584	-0.46469	0.72675	0.51241	0.999999
Tb927.1.4310	S266	FAZ2	Flagellum attachment zone protein 2	0.34678	1.27114	0.6984	0.151469	1.117	0.51189	0.999996
Tb927.6.1880	S2		aspartyl-tRNA synthetase, putative	0.345737	1.27843	0.435596	-0.84242	0.943281	0.98476	1
Tb927.3.1200.2	S58	#	hypothetical protein, conserved	0.343237	1.2686	0.498681	0.27251	1.279	0.314787	1
Tb927.9.4370	S1		GTPase activating protein, putative	0.3431	1.26842	0.39124	-0.164884	0.892238	0.858253	0.95147
Tb927.10.12030	S214		hypothetical protein, conserved	0.342669	1.26814	0.499493	0.248171	1.18774	0.395888	0.999957
Tb927.9.13380	S152	ATG24	Autophagy-related protein 24	0.342327	1.2678	0.696623	0.466758	1.38237	0.1697	1
Tb927.7.2740	S132		hypothetical protein, conserved	0.3421	1.26764	0.46227			1	0.999985
Tb927.10.13610	S318		zinc-finger of a C2HC-type/Double zinc ribbon, putative	0.341986	1.26752	0.424871	0.181929	1.1344	0.515737	1
Tb927.8.5230	T258	PPI	peptidyl-prolyl cis-trans isomerase, putative	0.34133	1.26693	0.492253	0.89173	1.62	0.952928	0.993372
Tb927.11.2570	S5		hypothetical protein, conserved	0.34175	1.26671	0.51776	0.388465	1.39	0.2388	1
Tb927.1.3910	S784	CDC23	Anaphase-promoting complex subunit CDC23	0.34175	1.26671	0.525316	0.125519	1.99162	0.6842	0.999681
Tb927.10.7230	T231	FLAM1	Flagellar Member 1	0.3455	1.2662	0.4818	0.2115	1.15672	0.567365	0.99473
Tb927.8.3630	S4	FT2	folate transporter, putative	0.3455	1.2662	0.45963	0.535284	1.378	0.8552	0.96524
Tb927.11.2290	T418		hypothetical protein, conserved	0.34163	1.2659	0.699968	-0.117193	0.92198	0.828836	1
Tb927.1.2390	S95		beta tubulin	0.34163	1.2659	0.3765	0.1946	1.14889	0.45472	1
Tb927.7.4690	S39		hypothetical protein	0.34163	1.2659	0.3765	-0.357825	0.783413	0.515956	1
Tb927.10.5810	S152		The ARF-like 2 binding protein BART, putative	0.34163	1.2659	0.4799	0.177216	1.137	0.498749	1
Tb927.7.3550	S123	WCB	cytoskeleton associated protein, putative	0.339821	1.2656	0.427726	0.267236	1.235	0.344541	0.999997
Tb927.7.3550	T1231	WCB	cytoskeleton associated protein, putative	0.339821	1.2656	0.427726	0.267236	1.235	0.344541	0.999986
Tb11.v5.0207.1	S2127	#	neurobeachin/beige protein, putative	0.339365	1.2652	0.37767	-0.236367	0.848883	0.69417	0.999999
Tb927.7.2650	S9	CAP51V	hypothetical protein, conserved	0.33899	1.2648	0.7199	-0.11269	0.925262	0.84774	1
Tb927.8.5090	S1482	RPA1	DNA-directed RNA polymerase I largest subunit	0.338795	1.2647	0.3784	-0.15711	0.89682	0.779927	1
Tb11.v5.0739.1	S1457	#	SUMO-interacting motif-containing protein	0.338795	1.2647	0.4128	0.16954	1.1247	0.5477	0.999159
Tb927.4.3140	T341	SDO1	Ribosome maturation protein SDO1	0.338681	1.2646	0.437578	-0.243831	0.8445	0.722236	0.9833
Tb927.3.4970	T917		hypothetical protein, conserved	0.338453	1.26445	0.495254	-0.39669	0.972929	0.973498	1
Tb927.11.16890	S281	FLAM7	Tetratricopeptide-like helical domain containing protein	0.338111	1.26414	0.351865	0.476952	1.39188	0.27612	0.999513
Tb927.6.2860	S32		WD domain, G-beta repeat, putative	0.337997	1.26447	0.73321	0.93539	1.91232	0.1529	0.994145
Tb927.10.7480	S48		hypothetical protein, conserved	0.337997	1.26447	0.379511	0.221	1.153	0.477534	1
Tb927.9.8880	S48		actin B	0.337882	1.2639	0.48951			1	1
Tb927.2.4280	T433		kinetoplastid-specific dual specificity phosphatase, putative	0.337882	1.2639	0.35217	0.45417	1.285	0.871521	1
Tb927.6.3410	S43		hypothetical protein, conserved	0.337311	1.2634	0.4963			1	1
Tb927.11.16630	S33		major facilitator superfamily, putative	0.33783	1.2632	0.353236	-0.387657	0.76437	0.476128	0.982714
Tb927.3.3270	S23	PFK	ATP-dependent 6-phosphofructokinase, glycosomal	0.336969	1.26311	0.353389	-0.137712	0.994999	0.99275	0.999986
Tb927.6.1660	S44		hypothetical protein, conserved	0.33674	1.2629	0.5812	-0.144983	0.943934	0.795787	0.971846
Tb927.4.1850	S365		hypothetical protein, conserved	0.33674	1.2629	0.529784	0.719549	1.5	0.882511	0.997689
Tb927.11.16090	S4	dDC2	Outer dynein arm docking complex protein 2, putative	0.336626	1.2628	0.446953	0.723515	1.65121	0.12661	1
Tb927.11.16630	T3		major facilitator superfamily, putative	0.336512	1.26277	0.41395	0.64641	1.52632	0.1756	0.96415
Tb927.1.4310	S481	FAZ2	Flagellum attachment zone protein 2	0.336512	1.26277	0.397415	-0.39498	0.764999	0.68816	0.988664
Tb927.11.16890	S52	FLAM7	Tetratricopeptide-like helical domain containing protein	0.336398	1.26264	0.447239	0.44668	1.36293	0.25781	0.98819
Tb927.8.2860	S447		hypothetical protein, conserved	0.336169	1.2624	0.45878			1	0.995798
Tb927.7.1220	S371		hypothetical protein, conserved	0.335826	1.263	0.41132			1	1
Tb927.10.1890	S541		cysteine peptidase, Clan CA, family C2, putative	0.335712	1.26278	0.44811	0.281312	1.2153	0.323517	1
Tb927.5.2080	S11	GMPR	GMP reductase	0.335598	1.26194	0.411563			1	1
Tb927.11.3440	S121		hypothetical protein, conserved	0.33526	1.26141	0.498874			1	1
Tb927.11.15140	S451	CAP62	bilobe region protein, putative	0.334683	1.26113	0.434548	-0.942948	0.936732	0.9911	0.99988
Tb927.8.6270	S448		hypothetical protein, conserved	0.333767	1.263	0.512312	0.85652	1.56	0.85831	1
Tb927.9.6360	S259		hypothetical protein, conserved	0.333653	1.26225	0.385595	0.35562	1.2359	0.289351	1
Tb927.1.1910	S135		MORN repeat-containing protein	0.33339	1.2599	0.443291			1	0.999984
Tb927.5.1460	S154		Possible lysine decarboxylase, putative	0.332966	1.25963	0.414586			1	0.983943
Tb927.7.3550	S587	WCB	cytoskeleton associated protein, putative	0.332966	1.25963	0.711133	0.12499	1.95174	0.57379	1
Tb927.7.1420	S114		hypothetical protein, conserved	0.332737	1.25944	0.451851	1.15892	2.23292	0.39148	1
Tb11.01.2730.1	S1679	#	hypothetical protein, conserved	0.332737	1.25944	0.414849	-0.84126	0.943431	0.961532	0.956659
Tb927.9.11030	S317	PKAC2	cAMP-dependent protein kinase catalytic subunit 2	0.33257	1.2592	0.711847	0.18841	1.13956	0.457828	1
Tb927.11.9400	S747		hypothetical protein, conserved	0.331934	1.2587	0.712739	-0.231295	0.85187	0.577734	1
Tb927.3.1550	S461		Rab3 GTPase-activating protein catalytic subunit, putative	0.331934	1.2587	0.418772	0.95166	1.93336	0.112574	1
Tb927.3.1550	S464		Rab3 GTPase-activating protein catalytic subunit, putative	0.331934	1.2587	0.418772	0.95166	1.93336	0.112574	1
Tb927.10.14480	S324		hypothetical protein, conserved	0.331934	1.2587	0.53476	0.126973	1.92189	0.72635	0.982698
Tb927.9.10920	S381	KKT3	kinetoplastid kinetochore protein 3	0.33175	1.2585	0.36466	0.892269	1.638	0.813574	0.99988
Tb927.10.5130	S217		Protein C21orf2 homolog, putative	0.33175	1.2585	0.43853	0.1742	1.773	0.64632	1
Tb927.11.8950	S711	LRRP1	leucine rich repeat	0.331476	1.25836	0.388667	0.387171	1.272	0.783554	0.999995
Tb927.1.120	S557	RHS4	retrotransposon hot spot protein 4 (RHS4), putative	0.33117	1.2579	0.416832	-0.14884	0.92988	0.98747	0.95325
Tb927.1.4310	S18	FAZ2	Flagellum attachment zone protein 2	0.33788	1.25771	0.483323	-0.49598	0.711732	0.262355	1
Tb927.11.13670	S278		hypothetical protein, conserved	0.33558	1.2575	0.447	0.39176	1.239	0.284417	1
Tb927.11.13670	T279		hypothetical protein, conserved	0.33558	1.2575	0.447	0.39176	1.239	0.284417	1
Tb927.11.1090	S1638	ClpGM6	calpain-like protein, putative	0.33444	1.25743	0.362174	0.211137	1.15761	0.436473	1
Tb927.11.10650	S92	AP3B3	Adaptor protein complex AP-3 subunit beta-3	0.32964	1.2567	0.455773	0.16543	1.12153	0.615534	1
Tb927.10.5990	S259	CEP57	Centrosomal protein of 57 kDa, putative	0.329526	1.25664	0.363421	0.187514	1.1388	0.479438	0.999998
Tb927.11.7080	S9		acidocalcisomal pyrophosphatase	0.329411	1.25653	0.391594	0.332393	1.25911	0.254494	1
Tb927.11.7060	S9	VSP1	acidocalcisomal pyrophosphatase	0.329411	1.25653	0.485149	0.332393	1.25911	0.254494	1
Tb927.10.15280	S1178		Domain of Unknown Function (DUF142), putative	0.329411	1.25653	0.363577	-0.26881	0.981542	0.993361	0.999792
Tb927.7.4410	S417		hypothetical protein, conserved	0.329181	1.2563	0.447711	-0.416	0.757338	0.55855	1
Tb927.7.6950	S484		hypothetical protein, conserved	0.328722	1.25594	0.422783	0.197991	1.148	0.571221	0.999999
Tb927.10.3820	S22		hypothetical protein, conserved	0.328377	1.25566	0.423215	0.224411	1.16832	0.525993	1
Tb927.10.3820	S222		hypothetical protein, conserved	0.328377	1.25566	0.423215	0.224411	1.16832	0.525993	1
Tb927.10.390	S97		DUF247 ubiquitin-like domain containing protein, putative	0.328262	1.2555	0.44316	0.9643	1.63	0.8638	0.998252
Tb927.4.2060	S579	FAZ8	Flagellum attachment zone protein 8	0.328147	1.2554	0.56184	0.2364	1.15162	0.55447	1
Tb927.3.1900	S232		conserved protein, unknown function	0.327917	1.2552	0.7193	0.248413	1.1879	0.32715	0.999979
Tb927.1.4310	S912	FAZ2	Flagellum attachment zone protein 2	0.327917	1.2552	0.7193	0.15258	1.11154	0.59577	0.99999
Tb927.10.11070	T195		hypothetical protein, conserved	0.327572	1.2549	0.56798	-0.498587	0.996552	0.977322	0.999998
Tb927.10.11070	T199		hypothetical protein, conserved	0.327572	1.2549	0.56798	-0.498587	0.996552	0.977322	1
Tb927.4.4690	S164		hypothetical protein, conserved	0.327457	1.2548	0.52152	0.145873	1.164	0.54217	0.999842
Tb927.5.4110	S259		hypothetical protein, conserved	0.327457	1.2548	0.42954	-0.381931	0.767498	0.61979	0.995719
Tb927.8.7940	S121		receptor-type adenylate cyclase GRESAG 4, putative	0.327342	1.2547	0.39454	0.36891	1.259	0.787944	0.999999
Tb927.11.14650	S42		SUMO-interacting motif-containing protein	0.326422	1.2539	0.422157	-0.29745	0.81748	0.72839	0.998627
Tb927.10.15930	S27		pdz domain containing protein, putative	0.326192	1.2537	0.445957	0.181166	1.1338	0.6955	1
Tb927.10.5810	S193		The ARF-like 2 binding protein BART, putative	0.325617	1.25323	0.492	0.177344	1.13817	0.6786	1
Tb927.10.630	S72		hypothetical protein, conserved	0.325156	1.2528	0.541817	0.53271	1.44425	0.18757	0.992766
Tb927.4.2370	S536		hypothetical protein, conserved	0.324811	1.25253	0.461928	0.45884	1.32495	0.17487	0.976498
Tb927.1.4310	S99	FAZ2	Flagellum attachment zone protein 2	0.32458	1.2523	0.724221	0.137635	1.11252	0.54214	0.999553
Tb927.9.6460	S489		hypothetical protein, conserved	0.32435	1.25212	0.3751	0.214249	1.16999	0.54317	1
Tb927.8.3000	S467		hypothetical protein, conserved	0.32435	1.25212	0.452914	-1.15888	0.447869	0.145516	0.999921
Tb927.11.610	S218		hypothetical protein, conserved	0.3244	1.2518	0.462961	0.8858	1.629	0.681727	0.993235
Tb927.1.4310	S917	FAZ2	Flagellum attachment zone protein 2	0.323774	1.25164	0.725483	0.318346	1.24692	0.224764	1
Tb927.8.5050	S517		OTU-like cysteine protease, putative	0.323658	1.2515	0.371455	0.89948	1.643	0.812416	1
Tb927.7.5430	S361		hypothetical protein, conserved	0.32382	1.25118	0.462421	-1.24226	0.4228	0.98775	0.993756
Tb927.10.15310	S31		hypothetical protein, conserved	0.322736	1.25719	0.4565	0.193461	1.13579	0.837485	0.974725
Tb927.1.990	S178		Enkuring domain-containig protein	0.32239	1.25427	0.528942	0.132511	1.962	0.57184	1
Tb927.9.6560	S379		NAK family pseudokinase, putative	0.322274	1.253	0.512469	0.516217	1.43298	0.197795	1
Tb927.10.13010	S31	PKAC3	cAMP-dependent protein kinase catalytic subunit 3	0.322159	1.25285	0.544952	-0.164739	0.892899	0.853488	0.999979
Tb927.2.4230	S36		NUP-1 protein, putative	0.32244	1.25143	0.373683	-0.334662	0.9777	0.983594	0.992669
Tb927.7.6180	T29		hypothetical protein, conserved	0.321813	1.24993	0.427539	0.953675	1.93683	0.324567	0.997741
Tb927.11.7300	S5		major facilitator superfamily, putative	0.321697	1.2498	0.42646	-0.678784	0.9544	0.939172	1
Tb927.10.7230	Y1322	FLAM1	Flagellar Member 1	0.321351	1.24959	0.4288	0.527871	1.4418	0.229592	0.951874
Tb927.7.7340	S136		hypothetical protein, conserved	0.321235	1.2494	0.452696	0.958569	1.687	0.695589	0.999818
Tb927.10.13330	S125	PFC2	paraflagellar rod component, putative	0.3214	1.2492	0.428487			1	0.999962
Tb927.1.4310	S623	FAZ2	Flagellum attachment zone protein 2	0.32773	1.249	0.7319	0.34749	1.23957	0.792142	1
Tb927.7.4120	S143		hypothetical protein, conserved	0.32773	1.249	0.456789	0.358959	1.28252	0.438298	0.995726
Tb927.8.1560	S427		hypothetical protein, conserved	0.32658	1.24894	0.467257	0.178492	1.13173	0.66551	1
Tb927.11.4550	S2		Domain of unknown function (DUF42), putative	0.32542	1.2488	0.4574	-0.188397	0.877583	0.828596	1
Tb927.11.9400	T874		hypothetical protein, conserved	0.32196	1.24852	0.433538	-0.123591	0.917968	0.923511	0.973962
Tb927.7.3130	T144	TZP13	Transition Zone Protein 13 kDa	0.328	1.2484	0.514827	0.147176	1.174	0.644579	0.999978
Tb927.2.4780	S151		hypothetical protein, conserved	0.319965	1.24833	0.731458	0.291721	1.225	0.26615	1
Tb927.11.6810	S25	TTL	tubulin-tyrsoine ligase-like protein, putative	0.319849	1.2482	0.547375	0.141956	1.13488	0.652991	0.999895
Tb927.10.2880	S2662	FAZ26	Voltage-dependent calcium channel subunit, putative	0.319618	1.24857	0.547618	0.353323	1.2775	0.35122	0.997576
Tb927.4.620	S94		hypothetical protein, conserved	0.319618	1.24857	0.43115	0.694568	1.6184	0.164519	0.999914
Tb927.3.3220	S867		RNA polymerase-associated protein CTR9, putative	0.31952	1.2479	0.51545			1	1
Tb927.1.2100	S65	CALP1.1	Calpain-like protein 1.1	0.318693	1.24721	0.733457	-0.228419	0.85357	0.583613	1
Tb927.11.3300	S31	SAS-4	Spindle assembly abnormal 4	0.318577	1.248	0.548712			1	1
Tb927.3.4230	S1371	CMF33	serine peptidase, clan SB, family S8-like protein	0.318577	1.248	0.459177	-0.952654	0.936125	0.94936	0.984318
Tb927.5.1950	S277		hypothetical protein, conserved	0.317767	1.2464	0.457445	-0.681117	0.99529	0.96842	0.99991
Tb927.11.2490	S1465		Unc14-like kinesin, putative	0.316841	1.24561	0.4617			1	0.999855
Tb927.11.3920	S588		hypothetical protein, conserved	0.316725	1.2455	0.38187	0.411426	1.33	0.344618	1
Tb927.9.10530	T24	FAZ4	Flagellum attachment zone protein 4	0.31669	1.2454	0.4138	0.252537	1.19132	0.388628	0.998523
Tb927.7.6680	S17		STE/STE11 serine/threonine-protein kinase, putative	0.31669	1.2454	0.433662	0.72439	1.6518	0.148729	0.994772
Tb927.11.16760	T275	TCP-1-alpha	T-complex protein 1, alpha subunit, putative	0.316262	1.24513	0.518945	0.128689	1.933	0.723992	1
Tb927.1.4250	S26		hypothetical protein, conserved	0.3163	1.24491	0.42929	-0.594182	0.66242	0.287788	0.97697
Tb927.11.15140	S498	CAP62	bilobe region protein, putative	0.315682	1.2446	0.462336	0.414136	1.33254	0.289497	0.999278
Tb927.11.3500	S1		Dpy-3 motif containing protein, putative	0.315566	1.2445	0.411563	-0.13692	0.994729	0.815437	0.999987
Tb11.1220	S479		hypothetical protein	0.315334	1.2443	0.543	0.324695	1.2524	0.264182	1
Tb927.10.1770	S167		hypothetical protein	0.315218	1.2442	0.43989	0.594453	1.599	0.112996	0.99721
Tb927.4.2920	S847		hypothetical protein, conserved	0.315218	1.2442	0.552248	0.39227	1.3124	0.36219	0.984155
Tb927.7.3610	S13		hypothetical protein, conserved	0.31512	1.245	0.383364	0.245252	1.1853	0.491654	1
Tb927.7.3610	S16		hypothetical protein, conserved	0.31512	1.245	0.383364	0.245252	1.1853	0.491654	1
Tb927.8.5010	S172	PFR2-5	Paraflagellar rod protein 2-5	0.31487	1.2439	0.43572			1	0.999971
Tb927.9.1700	S164		btb/poz domain containing protein, putative	0.31487	1.2439	0.5482	-0.576319	0.9684	0.9818	0.999846
Tb927.6.1400	S3	PPIase	cyclophilin-type peptidyl-prolyl cis-trans isomerase, putative	0.314755	1.24384	0.412751	0.25355	1.1895	0.34926	0.999963
Tb927.8.7060	S1331		hypothetical protein, conserved	0.314523	1.24364	0.44781	0.482745	1.3974	0.112135	0.958736
Tb927.6.4230	S326		hypothetical protein, conserved	0.31458	1.2432	0.475797	0.764261	1.6985	0.112377	1
Tb927.11.11900	S17	COPG	Coatomer subunit gamma	0.313942	1.244	0.46424	0.6852	1.5242	0.128879	0.99988
Tb927.7.3700	S24		hypothetical protein, conserved	0.313826	1.243	0.42357	0.278698	1.214	0.449721	0.999355
Tb927.1.4310	S98	FAZ2	Flagellum attachment zone protein 2	0.313594	1.2428	0.741489	0.137635	1.11252	0.54214	0.999553
Tb927.11.14880	S152	PFC9	Paraflagellar Rod Proteome Component 9, putative	0.313246	1.24251	0.54253	0.338681	1.2646	0.262299	0.957258
Tb927.10.12640	S589	J37	chaperone protein DnaJ, putative	0.31313	1.24242	0.386142	-0.11935	0.992346	0.976815	0.99989
Tb927.8.8050	S127	NUP75	Nucleoporin NUP75	0.31313	1.24242	0.424323	-0.221421	0.857722	0.787362	0.962553
Tb927.8.1550	S649	PFC3	paraflagellar rod component, putative	0.31314	1.24233	0.54285	0.254594	1.193	0.342483	1
Tb927.4.2640	S292		hypothetical protein, conserved	0.31314	1.24233	0.554575	1.818	2.1143	0.928711	1
Tb927.4.2640	T295		hypothetical protein, conserved	0.31314	1.24233	0.554575	1.818	2.1143	0.928711	1
Tb927.10.14490	S2		hypothetical protein, conserved	0.312781	1.243	0.543198	0.132511	1.962	0.57184	0.999999
Tb927.2.4280	S426		kinetoplastid-specific dual specificity phosphatase, putative	0.312549	1.2419	0.443318	-0.31373	0.81148	0.641566	0.997851
Tb927.10.13840	S2		Domain of unknown function (DUF4475), putative	0.312433	1.24181	0.477912	0.16616	1.767	0.73417	1
Tb927.8.5010	S587	PFR2-5	Paraflagellar rod protein 2-5	0.31153	1.25	0.59235	0.155231	1.1136	0.541319	1
Tb927.7.7000	S241		hook complex protein, conserved	0.311271	1.24835	0.466415	0.143132	1.143	0.564946	0.998863
Tb927.8.1560	T444		hypothetical protein, conserved	0.31138	1.246	0.426782	0.125651	1.99999	0.6818	0.995112
Tb927.8.3000	S485		hypothetical protein, conserved	0.39875	1.23963	0.481253	0.165815	1.1218	0.68591	1
Tb927.11.4130	T154		ubiquitin-like protein, putative	0.39642	1.23942	0.44768	0.854246	1.7	0.685634	0.999887
Tb927.11.9400	S257		hypothetical protein, conserved	0.3949	1.2392	0.74812	-0.279397	0.9882	0.955189	1
Tb927.10.14300	S261	MRK1	MEKK-related kinase 1, putative	0.3949	1.2392	0.481863	0.35724	1.27524	0.41714	1
Tb927.3.4710	S47	FAZ23	Flagellum attachment zone protein 23	0.396	1.23892	0.429114	0.144286	1.11644	0.968317	0.99942
Tb927.7.2280	S16		hypothetical protein, conserved	0.38943	1.2388	0.447972	0.156397	1.11453	0.562314	1
Tb927.3.1900	T239		conserved protein, unknown function	0.3871	1.2386	0.74928	-0.351571	0.783732	0.359864	1
Tb927.10.14340	S113		hypothetical protein, conserved	0.38244	1.2382	0.48339	0.41446	1.3328	0.34122	0.999547
Tb927.8.7950	S126	FLAM4	Flagellar Member 4	0.38244	1.2382	0.527646	-0.24272	0.845539	0.761868	0.984331
Tb927.7.3550	S1225	WCB	cytoskeleton associated protein, putative	0.38128	1.23811	0.422536	0.148218	1.182	0.518827	0.982987
Tb927.8.6360	S861		SPRY domain containing protein, putative	0.37662	1.23773	0.56245	0.349139	1.27382	0.42546	0.99166
Tb927.3.2950	S9		ribonuclease inhibitor- like protein	0.37312	1.23745	0.4587	0.262313	1.19941	0.497	0.9959
Tb927.11.16790	S362	ECK1	mitogen-activated protein kinase	0.37312	1.23745	0.4587	0.498353	1.4126	0.22783	0.973186
Tb927.10.15700	S2693		hypothetical protein, conserved	0.36729	1.23691	0.472744	0.33339	1.2599	0.253358	0.999949
Tb927.3.3300	S122	FAZ19	Flagellum attachment zone protein 19	0.36496	1.23674	0.752716	-0.177996	0.88393	0.69894	0.999998
Tb927.9.8330	S244	FAZ39	hypothetical protein	0.36379	1.23668	0.485839	0.51326	1.3628	0.8498	0.99994
Tb927.8.5050	S628		OTU-like cysteine protease, putative	0.36262	1.2365	0.432425	-0.825453	0.944392	0.95249	0.9936
Tb927.8.5010	S276	PFR2-5	Paraflagellar rod protein 2-5	0.36262	1.2365	0.485993	0.782492	1.72995	0.671354	1
Tb927.11.14330	S516		HECT-domain (ubiquitin-transferase), putative	0.36262	1.2365	0.561733	0.321582	1.24972	0.394254	0.97893
Tb927.11.14330	S513		HECT-domain (ubiquitin-transferase), putative	0.36262	1.2365	0.561733	0.34634	1.2713	0.364248	0.98235
Tb927.10.930	T241		hypothetical protein, conserved	0.36146	1.23644	0.425488	-0.112522	0.92497	0.858781	1
Tb927.10.930	T243		hypothetical protein, conserved	0.36146	1.23644	0.425488	-0.144951	0.944195	0.81243	1
Tb927.11.6290	S152		HIT zinc finger, putative	0.35679	1.23622	0.433117	0.174151	1.12832	0.533226	0.999766
Tb927.8.5950	S49	MKK4	mitogen-activated protein kinase kinase 4, putative	0.35562	1.2359	0.446828	-0.175925	0.8852	0.834495	0.999689
Tb927.11.3280	S638	KIN13-5	Kinesin-13 5, putative	0.34394	1.2349	0.555795	-0.17176	0.888186	0.7618	0.999999
Tb927.9.9140	S21		hypothetical protein, conserved	0.33927	1.23451	0.51961	-0.2371	0.868322	0.745669	0.99967
Tb927.9.5460	S87	eif4g2	Eukaryotic translation initiation factor 4 gamma 2	0.3381	1.23443	0.399435	-0.151346	0.941959	0.87611	0.998658
Tb927.11.9290	S384	FAZ2	Flagellum attachment zone protein 2	0.32875	1.23363	0.43387	0.3467	1.213	0.84574	0.99716
Tb927.11.6480	S322		FHA domain containing protein, putative	0.32875	1.23363	0.455868	0.954519	1.68415	0.748952	1
Tb927.11.6480	S324		FHA domain containing protein, putative	0.32875	1.23363	0.455868	0.954519	1.68415	0.748952	1
Tb927.3.1200.2	S574	#	hypothetical protein, conserved	0.32641	1.23342	0.758836	-0.166871	0.98852	0.925257	1
Tb927.11.2790	T458	CFAP91	Solute carrier (proton/amino acid symporter), TRAMD3 or PAT1, putative	0.3247	1.23322	0.75928	-0.156659	0.897118	0.73843	0.983964
Tb927.11.2790	T45	CFAP91	Solute carrier (proton/amino acid symporter), TRAMD3 or PAT1, putative	0.3247	1.23322	0.75928	-0.16411	0.894771	0.72997	0.999997
Tb927.7.7000	S365		hook complex protein, conserved	0.32173	1.23317	0.431443	0.41194	1.32642	0.159317	1
Tb927.10.8440	T518	THT1-	glucose transporter 1B	0.3256	1.23292	0.759766	-0.48562	0.714198	0.18829	0.999974
Tb927.8.4780	S2397	FLAM3	Flagellar Member 3	0.31939	1.23282	0.481414			1	1
Tb927.1.3300	S41		Myotubularin-related protein, putative	0.312	1.232	0.523644	-0.57614	0.961222	0.958776	0.999763
Tb927.10.2950	S1185		hypothetical protein, conserved	0.3885	1.2319	0.45247	0.54821	1.45482	0.267728	0.999993
Tb927.10.2950	S1186		hypothetical protein, conserved	0.3885	1.2319	0.45247	0.54821	1.45482	0.267728	0.999993
Tb927.10.2950	S1191		hypothetical protein, conserved	0.3885	1.2319	0.45247	0.54821	1.45482	0.267728	0.99992
Tb927.4.4490	S5	MRPE	multidrug resistance protein E	0.365	1.2312	0.562353	0.12618	1.91439	0.583693	1
Tb927.10.5880	S477	CAP67	Proteophosphoglycan, putative	0.299948	1.23114	0.568466	0.989585	1.71148	0.725587	0.999998
Tb927.8.4780	S2334	FLAM3	Flagellar Member 3	0.299596	1.238	0.76368	0.14124	1.12	0.536514	0.999946
Tb927.8.7950	S125	FLAM4	Flagellar Member 4	0.299479	1.237	0.454174	0.116498	1.84112	0.767345	1
Tb927.11.3710	S16		hypothetical protein, conserved	0.299127	1.234	0.526239	-0.166357	0.8919	0.76635	0.97231
Tb927.11.10130	S18		hypothetical protein, conserved	0.298658	1.23	0.484399	-0.44726	0.75538	0.67391	1
Tb927.6.4390	S31	KHC1	kinesin, putative	0.298424	1.22982	0.765547	-0.265136	0.981792	0.951391	0.999972
Tb927.11.2890	S284		hypothetical protein, conserved	0.298189	1.2296	0.538663	0.371726	1.2939	0.328788	0.99923
Tb927.11.2890	S288		hypothetical protein, conserved	0.298189	1.2296	0.538663	0.371726	1.2939	0.328788	0.999656
Tb927.2.5860	S437		hypothetical protein, conserved	0.297837	1.2293	0.766483	0.125519	1.99162	0.569178	1
Tb927.7.3560	T1192	CMF7	Component of motile flagella 7	0.297837	1.2293	0.4898	-0.416	0.7495	0.464334	0.985981
Tb11.v5.0194.1	T48	#	hypothetical protein, conserved	0.297837	1.2293	0.497143	0.633648	1.449	0.74865	0.999999
Tb927.11.11880	S1214		conserved protein	0.29762	1.23	0.48441	0.549226	1.46334	0.187559	0.999686
Tb927.9.2470	T68	NOP86	nucleolar protein	0.29762	1.23	0.485362	0.59932	1.5147	0.224376	1
Tb927.10.12710	S137	HSP11	heat shock protein 11, putative	0.29715	1.2286	0.486437	0.354565	1.27869	0.22783	0.987999
Tb927.8.3590	S221		hypothetical protein, conserved	0.296898	1.22851	0.439423	0.584866	1.4999	0.58594	0.999857
Tb927.10.2930	S56		hypothetical protein, conserved	0.29678	1.2284	0.529496	-0.84235	0.94578	0.93791	1
Tb927.10.3390	S11		predicted TLD domain protein	0.296428	1.229	0.44138	0.127633	1.925	0.626422	1
Tb927.11.14880	S23	PFC9	Paraflagellar Rod Proteome Component 9, putative	0.296428	1.229	0.49921	0.59115	1.56499	0.991556	1
Tb927.5.3240	S584		hypothetical protein, conserved	0.296311	1.22837	0.44317	-0.1855	0.92752	0.865887	1
Tb927.11.720	S15	CAP3	hypothetical protein, conserved	0.29565	1.2274	0.7744	0.524565	1.4385	0.569852	1
Tb11.0840	S12		hypothetical protein	0.29565	1.2274	0.7744	0.25893	1.15346	0.424	1
Tb927.1.4310	S244	FAZ2	Flagellum attachment zone protein 2	0.29565	1.2274	0.569148	-0.139967	0.975399	0.8124	1
Tb927.9.5490	S24		cation transporter, putative	0.29565	1.2274	0.512	-0.82285	0.566335	0.19738	0.999664
Tb927.9.2630	T826		hypothetical protein, conserved	0.29565	1.2274	0.541513	-0.336592	0.791998	0.648824	1
Tb927.10.15310	S381		hypothetical protein, conserved	0.29537	1.2272	0.441751	-0.492221	0.719298	0.29733	0.999975
Tb927.11.16790	T158	ECK1	mitogen-activated protein kinase	0.295253	1.22712	0.569686	0.152638	1.11163	0.528253	1
Tb927.11.16790	Y16	ECK1	mitogen-activated protein kinase	0.295253	1.22712	0.569686	0.152638	1.11163	0.528253	0.999995
Tb927.9.5460	S89	eif4g2	Eukaryotic translation initiation factor 4 gamma 2	0.295253	1.22712	0.441929	0.27125	1.18925	0.853697	0.999925
Tb927.7.5150	T1282		hypothetical protein, conserved	0.2949	1.2268	0.44623	0.152378	1.1114	0.63268	0.999984
Tb927.3.3110	S682	CND3	Condensin complex subunit 3, putative	0.29477	1.22613	0.574761			1	0.99333
Tb927.7.2650	S17	CAP51V	hypothetical protein, conserved	0.29366	1.22578	0.773237	0.143524	1.146	0.52948	1
Tb927.7.2640	S17	CAP51	cytoskeleton associated protein, putative	0.29366	1.22578	0.773237	0.143524	1.146	0.52948	1
Tb927.8.4460	T995		Domain of Unknown Function (DUF142), putative	0.293488	1.2256	0.461474			1	0.999952
Tb927.11.14970	S598		hypothetical protein, conserved	0.29337	1.2255	0.414648	0.376624	1.29832	0.26218	0.999354
Tb927.8.4780	S348	FLAM3	Flagellar Member 3	0.292782	1.22521	0.573469	0.358621	1.2822	0.22543	1
Tb927.10.14340	S639		hypothetical protein, conserved	0.292782	1.22521	0.492471	-0.14484	0.944797	0.841367	0.999999
Tb927.10.15020	Y868	DYRK	CMGC/DYRK protein kinase, putative	0.292664	1.22492	0.462484	0.42395	1.32172	0.17741	0.973763
Tb927.10.12820	S14		hypothetical protein, conserved	0.292664	1.22492	0.469329	0.53254	1.37611	0.74477	1
Tb927.7.2650	S41	CAP51V	hypothetical protein, conserved	0.292546	1.2248	0.54215	-0.217357	0.861398	0.76544	0.999967
Tb927.7.2650	T42	CAP51V	hypothetical protein, conserved	0.292546	1.2248	0.54215	-0.217357	0.861398	0.76544	0.999615
Tb927.8.4780	S3976	FLAM3	Flagellar Member 3	0.292546	1.2248	0.544896	0.222928	1.168	0.525227	0.999975
Tb927.8.2660	S1915		Galactose oxidase, central domain containing protein, putative	0.292193	1.22452	0.535891	0.137897	1.13516	0.575541	1
Tb927.10.3920	S282		hypothetical protein, conserved	0.291839	1.2242	0.447156	0.36842	1.29663	0.226585	1
Tb927.10.2950	S1173		hypothetical protein, conserved	0.29164	1.22437	0.494157	-0.4686	0.726582	0.342894	0.99651
Tb927.5.3320	S136		Pseudokinase, putative	0.29164	1.22437	0.48972	0.19294	1.78723	0.7788	0.993272
Tb927.8.3410	S19		Inositol hexakisphosphate, putative	0.291132	1.2236	0.417954	0.53145	1.4173	0.99291	0.99979
Tb927.8.5050	T235		OTU-like cysteine protease, putative	0.29114	1.2235	0.576183	0.361544	1.28482	0.199326	1
Tb927.8.5050	T238		OTU-like cysteine protease, putative	0.29114	1.2235	0.576183	0.361544	1.28482	0.199326	1
Tb11.v5.0194.1	T46	#	hypothetical protein, conserved	0.29778	1.2233	0.464798			1	1
Tb927.11.12540	S684		leucine-rich repeat protein (LRRP), putative	0.29778	1.2233	0.45116	0.362778	1.2859	0.34569	0.999995
Tb927.7.7250	S364		Ankyrin repeats (3 copies), putative	0.2966	1.2232	0.491717			1	1
Tb927.3.5450	S12	BBP96	Basal body protein	0.2966	1.2232	0.464943	0.81119	1.57129	0.695268	0.97838
Tb927.9.2075	S152	FAZ44	hypothetical protein	0.2966	1.2232	0.495511	1.44164	2.71629	0.777842	1
Tb927.10.14520	S2	BBP52	Basal body protein	0.29542	1.224	0.46588			1	1
Tb927.5.1500.1	S44	#	hypothetical protein, conserved	0.29424	1.223	0.538368	-0.123921	0.917691	0.87632	1
Tb927.6.3100	T18	IFT46	Intraflagellar transport complex B protein 46 C terminal, putative	0.2936	1.2229	0.778517	0.18934	1.14139	0.43444	0.999975
Tb927.7.3550	S139	WCB	cytoskeleton associated protein, putative	0.29188	1.2228	0.4967	0.273695	1.28975	0.476487	1
Tb927.1.1930	S1597	TOR4	phosphatidylinositol 3-kinase, putative	0.297	1.2227	0.57977	-0.76677	0.61273	0.29287	0.961265
Tb927.1.1930	S1599	TOR4	phosphatidylinositol 3-kinase, putative	0.297	1.2227	0.57977	-0.76677	0.61273	0.29287	0.966995
Tb927.11.11210	S23	PFC17	paraflagellar rod component, putative	0.289834	1.2225	0.465959	0.683292	1.658	0.17884	0.953133
Tb927.3.1620	S297		ER-golgi trafficking TRAPP I complex 85 kDa subunit, putative	0.289716	1.2224	0.49123	0.736215	1.6658	0.124319	0.965917
Tb927.4.2080	S326	CC2D	Coiled-coil and C2 domain-containing protein	0.288536	1.22142	0.781353	0.45992	1.325	0.131813	1
Tb927.11.9290	S649	FAZ2	Flagellum attachment zone protein 2	0.288418	1.22133	0.549478	0.178619	1.1318	0.593554	0.997581
Tb927.5.2000	T21		hypothetical protein	0.288299	1.2212	0.49286			1	0.99918
Tb927.7.5250	S13		hypothetical protein, conserved	0.288299	1.2212	0.45433	-0.16575	0.992642	0.851981	1
Tb927.11.10650	S822	AP3B3	Adaptor protein complex AP-3 subunit beta-3	0.288299	1.2212	0.493888	-0.899735	0.939547	0.967699	1
Tb927.6.2360	S344		adenosine kinase, putative	0.287945	1.229	0.422687	0.122871	1.889	0.78961	0.999742
Tb927.11.13320	S175		hypothetical protein, conserved	0.287827	1.22811	0.422863	0.885418	1.8473	0.196779	0.999986
Tb927.7.3310	T99		Radial spoke head 1 homolog, putative	0.287354	1.224	0.55662	-0.181149	0.882268	0.837714	0.958938
Tb927.11.6810	S47	TTL	tubulin-tyrsoine ligase-like protein, putative	0.287118	1.22238	0.567	0.28268	1.15534	0.55349	0.99353
Tb927.11.14330	S831		HECT-domain (ubiquitin-transferase), putative	0.286999	1.22997	0.455621	0.472592	1.33318	0.8358	0.999429
Tb05.5K5.210	T793		hypothetical protein	0.286999	1.22997	0.469455	-0.64638	0.95619	0.986446	0.96829
Tb927.7.1920	S49	PFC5	paraflagellar rod component, putative	0.286999	1.22997	0.494279	0.754973	1.68769	0.116227	1
Tb927.8.3080	S483		hypothetical protein, conserved	0.286645	1.21983	0.49468			1	1
Tb927.7.4120	S141		hypothetical protein, conserved	0.285935	1.21922	0.583546	0.931683	1.975	0.587194	0.9811
Tb927.3.3300	S136	FAZ19	Flagellum attachment zone protein 19	0.285816	1.22	0.456462	0.181929	1.1344	0.47169	1
Tb927.11.12210	S121		Domain of unknown function (DUF4586), putative	0.285698	1.219	0.55257	0.223546	1.1676	0.52433	1
Tb927.11.15140	S21	CAP62	bilobe region protein, putative	0.285343	1.2187	0.786477	0.266157	1.22611	0.298587	1
Tb927.11.12560	S56		hypothetical protein	0.285343	1.2187	0.786477	0.391988	1.31223	0.144244	1
Tb927.10.8820	S651	SMEE1	hook complex protein, conserved	0.285225	1.21863	0.457791	0.143132	1.143	0.6519	0.999769
Tb927.8.3410	S15		Inositol hexakisphosphate, putative	0.28516	1.2185	0.42693	0.51821	1.416	0.99849	1
Tb927.8.3590	S13		hypothetical protein, conserved	0.284988	1.21841	0.479591	0.175429	1.12932	0.531161	0.999972
Tb927.7.2280	S17		hypothetical protein, conserved	0.284869	1.2183	0.458228	-0.17183	0.88873	0.84418	1
Tb927.5.2390	S45		hypothetical protein, conserved	0.284751	1.2182	0.787428	-0.464144	0.968343	0.99384	1
Tb927.10.390	S11		DUF247 ubiquitin-like domain containing protein, putative	0.284633	1.21814	0.54198			1	0.999972
Tb927.8.710	S1275	DRBD17	RNA-binding protein, putative	0.284514	1.218	0.553828	-0.25397	0.8673	0.773565	1
Tb927.3.4970	S19		hypothetical protein, conserved	0.284396	1.21793	0.54542	0.38659	1.373	0.293344	1
Tb927.10.840	S1686	FAZ6	Flagellum attachment zone protein 6	0.284396	1.21793	0.48388	0.4957	1.45	0.16133	0.999999
Tb927.3.1550	S599		Rab3 GTPase-activating protein catalytic subunit, putative	0.284277	1.2178	0.4976			1	1
Tb927.10.14490	T122		hypothetical protein, conserved	0.284277	1.2178	0.78819	0.288536	1.22142	0.265155	1
Tb927.9.4370	S7		GTPase activating protein, putative	0.284277	1.2178	0.55493	-0.164884	0.892238	0.858253	0.989974
Tb927.11.10210	S121		hypothetical protein, conserved	0.2844	1.2176	0.459245	-0.364552	0.776713	0.59474	1
Tb927.11.10210	S122		hypothetical protein, conserved	0.2844	1.2176	0.554358	-0.364552	0.776713	0.59474	1
Tb927.6.3670	S323	PFC8	paraflagellar rod component, putative	0.283448	1.21712	0.54819	0.236584	1.1782	0.55788	0.96399
Tb927.7.3550	S724	WCB	cytoskeleton associated protein, putative	0.28392	1.2168	0.7995	-0.78389	0.94712	0.925	1
Tb927.10.2930	S39		hypothetical protein, conserved	0.282855	1.21668	0.56776	-0.19468	0.92693	0.878632	1
Tb11.v5.0394.1	S573	#	hypothetical protein, conserved	0.282618	1.21642	0.474887	0.19378	1.14321	0.57814	0.999167
Tb927.8.6920	S7		hypothetical protein, conserved	0.28238	1.2162	0.79124	-0.18736	0.927424	0.848559	1
Tb927.11.540.1	S37	#	ABC transporter, mitochondrial, putative	0.28196	1.21586	0.556744	0.76434	1.69415	0.866471	0.995351
Tb927.11.2270	S27	IC14	inner dynein arm I1 intermediate chain, axonemal	0.28196	1.21586	0.461868	-0.18151	0.882618	0.82587	0.999921
Tb927.11.8940	S376	LDK	protein lipid droplet kinase (LDK)	0.28196	1.21586	0.587916	0.15678	1.76	0.71264	0.999787
Tb927.11.8940	S38	LDK	protein lipid droplet kinase (LDK)	0.28196	1.21586	0.587916	0.15678	1.76	0.71264	0.983455
Tb927.7.6440	S178		vesicle transport v-SNARE protein, putative	0.281787	1.2157	0.58845			1	0.99361
Tb927.1.4310	S933	FAZ2	Flagellum attachment zone protein 2	0.281312	1.2153	0.484549	0.221692	1.16614	0.59795	1
Tb927.9.10790	S88		hypothetical protein	0.28362	1.2145	0.51835	0.27689	1.14525	0.876191	0.991971
Tb927.10.14500	S59		hypothetical protein, conserved	0.286	1.2142	0.593216	0.12267	1.88745	0.637165	1
Tb927.10.5910	S22	BBP86	Basal body protein	0.279768	1.214	0.46455	-0.848141	0.555576	0.168874	0.99292
Tb927.10.5910	T23	BBP86	Basal body protein	0.279768	1.214	0.46455	-0.848141	0.555576	0.168874	0.99292
Tb927.11.3710	S13		hypothetical protein, conserved	0.279531	1.21382	0.464798	0.325617	1.25323	0.48727	0.95394
Tb927.3.5140	S158		exonuclease, putative	0.279174	1.2135	0.435875	0.426443	1.3	0.783568	0.999766
Tb927.11.5960	S7		hypothetical protein, conserved	0.278461	1.21293	0.797551	-0.278899	0.82422	0.48474	1
Tb927.3.1200.2	S561	#	hypothetical protein, conserved	0.278342	1.21283	0.555435	0.3811	1.238	0.33569	1
Tb927.11.3280	S629	KIN13-5	Kinesin-13 5, putative	0.278342	1.21283	0.595811	0.738379	1.66833	0.186772	0.98181
Tb927.2.2770	T5		hypothetical protein, conserved	0.278342	1.21283	0.54146	0.122474	1.88644	0.669171	0.97132
Tb927.10.15700	S295		hypothetical protein, conserved	0.277866	1.21242	0.437862	0.461529	1.37742	0.213738	0.999997
Tb927.10.5620	S364	ALD	fructose-bisphosphate aldolase, glycosomal	0.27739	1.21225	0.556791	0.17423	1.12821	0.622159	0.965787
Tb927.11.9290	S346	FAZ2	Flagellum attachment zone protein 2	0.277152	1.21183	0.59767	0.175173	1.13	0.483245	0.997569
Tb927.10.15020	S172	DYRK	CMGC/DYRK protein kinase, putative	0.27732	1.2117	0.593223	0.821547	1.76735	0.446262	0.999894
Tb927.10.3010	S915		hook complex protein, conserved	0.276794	1.2115	0.557641	-0.237286	0.84834	0.692675	0.999826
Tb927.3.3750	S47	PFC7	paraflagellar rod component, putative	0.276556	1.2113	0.482458	0.681314	1.636	0.17219	0.999585
Tb927.11.710	T49		SCAMP family, putative	0.2768	1.21923	0.471733	-0.186738	0.8786	0.72872	0.998612
Tb927.10.5450	S268	NLP	ISWI complex protein	0.275961	1.21835	0.563419			1	0.999999
Tb927.1.4050	S252		ser/thr protein phosphatase, putative	0.275722	1.216	0.563688	0.976877	1.96822	0.937378	1
Tb927.4.2600	S386		SUMO-interacting motif-containing protein	0.275126	1.21998	0.527868	0.121281	1.87723	0.7639	1
Tb927.7.5140	S389		hypothetical protein, conserved	0.274888	1.29916	0.528195	-0.196128	0.872891	0.8627	0.9687
Tb927.9.1700	S159		btb/poz domain containing protein, putative	0.27453	1.29297	0.84666	0.255924	1.19413	0.34374	1
Tb927.11.15310	S456		hypothetical protein, conserved	0.27453	1.29297	0.471595	-0.294279	0.81548	0.698618	0.996743
Tb927.5.3560	T161	VAMP7B	vesicle-associated membrane protein, putative	0.273695	1.28975	0.565973	-0.56414	0.739771	0.46597	0.987742
Tb927.9.1520	S59		hypothetical protein, conserved	0.273695	1.28975	0.48654	0.564447	1.399	0.758152	1
Tb927.11.13820	S158		hypothetical protein, conserved	0.273695	1.28975	0.48654	-0.135538	0.91333	0.911136	0.963661
Tb927.11.720	S13	CAP3	hypothetical protein, conserved	0.272979	1.28326	0.8642	0.243547	1.1839	0.33519	1
Tb11.0840	S1		hypothetical protein	0.272979	1.28326	0.8642	0.243547	1.1839	0.33519	1
Tb927.11.11600	S51		hypothetical protein, conserved	0.27274	1.28113	0.86789	-0.97932	0.573224	0.1212	1
Tb11.v5.0194.1	S478	#	hypothetical protein, conserved	0.27251	1.279	0.53148	0.32311	1.2486	0.39537	0.999998
Tb927.11.4400	S169		hypothetical protein, conserved	0.27223	1.275	0.488163			1	0.996352
Tb927.11.4010	S646		hypothetical protein, conserved	0.27223	1.275	0.511414	0.43595	1.32285	0.318472	0.999884
Tb927.7.2650	S27	CAP51V	hypothetical protein, conserved	0.271545	1.27998	0.478941	0.386149	1.36922	0.149684	0.999415
Tb927.5.2120	S22		hypothetical protein, conserved	0.27136	1.269	0.568672	-0.89887	0.536335	0.25726	0.999999
Tb927.4.2265	T36		hypothetical protein	0.2778	1.264	0.4994	-1.28528	0.412912	0.169252	1
Tb927.5.3320	S14		Pseudokinase, putative	0.269991	1.25835	0.513763	0.19294	1.78723	0.7788	1
Tb927.7.2950	S147		ATPase family associated with various cellular activities (AAA), putative	0.269871	1.25714	0.525812	0.198871	1.1478	0.458624	1
Tb927.11.3350	S178		phospholipid-transporting ATPase 1-like protein, putative	0.269751	1.256	0.69289	0.154972	1.11349	0.523494	1
Tb927.7.5150	S55		hypothetical protein, conserved	0.269392	1.253	0.535775	-0.529997	0.963938	0.9482	0.992676
Tb927.9.8350	T471	FAZ27	hypothetical protein, conserved	0.268674	1.24763	0.536769	0.542234	1.38338	0.757136	0.996618
Tb927.8.3810	S81		hypothetical protein, conserved	0.268554	1.246	0.6255	0.299829	1.2124	0.863231	0.951349
Tb927.10.14490	T24		hypothetical protein, conserved	0.267716	1.23937	0.453456	0.261952	1.19912	0.537868	0.999965
Tb927.9.2590	S965		hypothetical protein, conserved	0.267716	1.23937	0.516399	-0.429343	0.7426	0.568581	0.96672
Tb927.7.4410	S49		hypothetical protein, conserved	0.267596	1.23823	0.53289	0.366588	1.28934	0.272834	1
Tb927.5.4110	S397		hypothetical protein, conserved	0.267476	1.23717	0.529363	0.569491	1.484	0.648857	1
Tb927.11.15190	S81		Domain of unknown function (DUF42), putative	0.267356	1.236	0.485652	-0.194774	0.986593	0.92629	0.998413
Tb927.3.3750	S15	PFC7	paraflagellar rod component, putative	0.267356	1.236	0.516817	0.76528	1.6997	0.84736	0.999418
Tb927.3.1010	S476	CAP64	hypothetical protein, conserved	0.266876	1.232	0.54283	0.93321	1.957	0.59493	0.998152
Tb927.2.3990	S111		GRIP-related Arf-binding domain containing protein, putative	0.266637	1.23299	0.539595	0.41341	1.329	0.16999	1
Tb927.11.15480	S61	ACDP	heat shock protein Hsp2, putative	0.266637	1.23299	0.455132	0.554442	1.46865	0.138322	0.99943
Tb927.2.3660	S194	PFC1	paraflagellar rod component, putative	0.266397	1.22819	0.64877	-0.216451	0.86689	0.81197	0.98
Tb927.1.4310	S921	FAZ2	Flagellum attachment zone protein 2	0.26637	1.22588	0.817646	-0.61145	0.958536	0.96167	0.99993
Tb927.11.13060	S956		translation-associated element 2, putative	0.265557	1.22173	0.5617	-0.85142	0.554731	0.961524	0.99934
Tb927.7.3330	S316	FAZ1	Flagellar attachment zone protein 1	0.265317	1.21911	0.616298	-0.171563	0.887882	0.751	0.999994
Tb927.1.240	S6		retrotransposon hot spot protein (RHS, pseudogene), putative	0.264837	1.21529	0.819594	0.241777	1.169	0.81775	1
Tb927.11.3700.2	S131	#	Uncharacterised ACR, YagE family COG1723, putative, unspecified product	0.264837	1.21529	0.489712	-0.176365	0.88493	0.731157	0.999955
Tb927.11.15250	S462		hypothetical protein, conserved	0.264837	1.21529	0.533289	0.835762	1.7848	0.83229	0.993796
Tb927.4.3330	S18		EF-hand domain pair, putative	0.264597	1.21343	0.617439	-0.789293	0.946763	0.919182	0.999997
Tb927.3.4330	S57	PFR1-5	Paraflagellar rod protein 1-5	0.264236	1.29999	0.82569	0.331476	1.25836	0.28444	1
Tb927.10.1490	S935	MKT1L	Temperature dependent protein affecting M2 dsRNA replication, putative	0.263996	1.28982	0.49172	0.249263	1.1886	0.372624	1
Tb927.7.5240	S91	FAZ21	Flagellum attachment zone protein 21	0.263876	1.27223	0.459437	0.59243	1.55535	0.115475	1
Tb927.2.2090	S166		SUMO-interacting motif-containing protein	0.263635	1.24997	0.498814	-0.556945	0.679743	0.385241	0.999639
Tb927.2.2090	S169		SUMO-interacting motif-containing protein	0.263635	1.24997	0.498814	-0.556945	0.679743	0.385241	0.996375
Tb927.9.5040	S92	PDEB1	cAMP-specific phosphodiesterase	0.263515	1.23998	0.49185	0.53959	1.419	0.838991	0.99747
Tb927.2.5760	S525	FLAM8	Flagellar Member 8	0.263275	1.22137	0.82213	0.382958	1.26972	0.781287	0.999726
Tb927.11.17000	S949	AIR9	AIR9-like protein	0.263155	1.21312	0.46564	0.111165	1.81834	0.776326	0.999657
Tb927.11.3500	S743		Dpy-3 motif containing protein, putative	0.26334	1.2	0.53598	0.163628	1.12136	0.524394	0.963846
Tb927.7.5430	S18		hypothetical protein, conserved	0.26334	1.2	0.68584	0.163756	1.122	0.615723	0.99934
Tb927.8.6980	S57	FAZ14	Flagellum attachment zone protein 14	0.262313	1.19941	0.578886	-0.54133	0.687151	0.362834	0.981121
Tb927.8.590	S51		carnitine O-palmitoyltransferase, putative	0.262193	1.19933	0.69512			1	0.999994
Tb927.11.10200	S28		hypothetical protein, conserved	0.262193	1.19933	0.621257	0.15544	1.75958	0.628731	1
Tb927.9.9450	T942	ZC3H28	zinc finger protein family member, putative	0.262193	1.19933	0.578652	-0.97648	0.934563	0.885458	0.987338
Tb927.8.3840	S73		hypothetical protein, conserved	0.261952	1.19912	0.48681	0.254231	1.1927	0.364723	0.998866
Tb927.4.4700	S97		hypothetical protein, conserved	0.26111	1.19844	0.62298	0.147567	1.177	0.58464	1
Tb11.02.5430b.1	S362	#	hypothetical protein, conserved	0.26989	1.1983	0.623173	-0.2583	0.867397	0.63726	1
Tb927.7.3550	S778	WCB	cytoskeleton associated protein, putative	0.26869	1.19822	0.82641	-0.153639	0.898985	0.745214	1
Tb927.6.1940	S334		leucine-rich repeat protein (LRRP), putative	0.26869	1.19822	0.488175	0.552869	1.46713	0.119973	0.97528
Tb927.6.1940	T338		leucine-rich repeat protein (LRRP), putative	0.26869	1.19822	0.488175	0.552869	1.46713	0.119973	0.997939
Tb927.10.14500	S12		hypothetical protein, conserved	0.2658	1.19794	0.539762	-0.12243	0.991727	0.868924	1
Tb927.11.15120	S523		hypothetical protein, conserved	0.26387	1.1978	0.548312	0.18892	1.784	0.64374	1
Tb927.10.14380	S21		Hsp7 protein, putative	0.2626	1.19753	0.58182	-0.594166	0.995892	0.896875	1
Tb927.8.4400	S631	pDC1	Outer dynein arm docking complex protein 1, putative	0.2626	1.19753	0.465477	0.141825	1.133	0.725136	1
Tb927.3.1010	T563	CAP64	hypothetical protein, conserved	0.259423	1.197	0.828394	0.73266	1.66176	0.93451	1
Tb927.5.2330	S2242		hypothetical protein, conserved	0.259182	1.1968	0.514972	0.761881	1.69575	0.741892	0.996165
Tb927.11.12540	S18		leucine-rich repeat protein (LRRP), putative	0.25882	1.1965	0.613243			1	0.992136
Tb927.9.10400	S88		hypothetical protein, conserved	0.258459	1.19623	0.829963	0.632269	1.4488	0.71812	1
Tb927.5.2330	S1236		hypothetical protein, conserved	0.258338	1.197	0.516152	0.582473	1.41266	0.74815	1
Tb927.2.5010	T272		Meiotic cell cortex C-terminal pleckstrin homology, putative	0.258338	1.197	0.551185	0.387171	1.272	0.792591	0.99888
Tb927.11.14260	S233		atypical dual specificity phosphatase, putative	0.258217	1.196	0.55759			1	0.95766
Tb927.10.2880	S97	FAZ26	Voltage-dependent calcium channel subunit, putative	0.258217	1.196	0.46833	0.223423	1.16754	0.41545	1
Tb927.5.1680	T94		hypothetical protein, conserved	0.257976	1.1958	0.527764			1	1
Tb927.4.4690	T167		hypothetical protein, conserved	0.257735	1.19562	0.543929	0.285461	1.2188	0.317482	0.999972
Tb927.5.930	S9	FRDg	NADH-dependent fumarate reductase	0.25711	1.19532	0.586197	0.86242	1.616	0.685598	0.999929
Tb927.3.1200.2	S558	#	hypothetical protein, conserved	0.255682	1.1939	0.58814	0.3811	1.238	0.33569	1
Tb927.10.14090	T24		transporter, putative	0.25544	1.1937	0.588494	0.241777	1.169	0.82569	0.999972
Tb927.11.1690.1	S96	#	Emopamil binding protein, putative	0.25532	1.19365	0.632228	0.17822	1.1257	0.537529	0.999461
Tb927.9.6460	S73		hypothetical protein, conserved	0.25532	1.19365	0.58867	0.871213	1.82922	0.6484	0.979966
Tb927.11.7010	S539		Calcium/calmodulin-dependent protein kinase kinase, putative	0.255199	1.19354	0.49541	1.157	2.14769	0.196854	1
Tb927.11.12470	S639		hypothetical protein, conserved	0.254957	1.19332	0.58734	0.219215	1.16413	0.54749	1
Tb927.6.4140	S65	PFC4	paraflagellar rod component, putative	0.254715	1.19313	0.525326			1	1
Tb927.10.2010	T153	HK1	hexokinase	0.254715	1.19313	0.617796			1	0.999998
Tb927.11.15140	T526	CAP62	bilobe region protein, putative	0.254715	1.19313	0.548485	-0.18413	0.881797	0.721859	0.985661
Tb927.10.15730	S297		SPRY domain/Ankyrin repeats (3 copies), putative	0.254715	1.19313	0.531598	-1.1942	0.463483	0.14518	1
Tb927.11.4010	S617		hypothetical protein, conserved	0.254594	1.193	0.496176	0.31313	1.24242	0.44126	0.99811
Tb927.10.14170	S35	AQP2	aquaglyceroporin 2	0.254231	1.1927	0.633974	0.865121	1.61839	0.66772	1
Tb927.3.5010	T87		hypothetical protein, conserved	0.254231	1.1927	0.532168	0.783365	1.558	0.758749	1
Tb927.11.17000	T98	AIR9	AIR9-like protein	0.25411	1.1926	0.59441	-1.34571	0.393464	0.99133	1
Tb927.8.1550	S633	PFC3	paraflagellar rod component, putative	0.253868	1.1924	0.475229	-0.317157	0.826536	0.496333	1
Tb927.5.1890	S135		hypothetical protein, conserved	0.253747	1.1923	0.511526			1	0.999998
Tb927.8.840	S678		hypothetical protein, conserved	0.253747	1.1923	0.618872			1	1
Tb927.9.11100	S32	PKAC1	cAMP-dependent protein kinase catalytic subunit 1	0.253384	1.192	0.838235	-0.466835	0.723552	0.27815	0.999999
Tb927.10.11210	T453		hypothetical protein, conserved	0.253263	1.1919	0.512153			1	0.999779
Tb927.8.6240	T6	SAXO1	STOP axonemal protein	0.253263	1.1919	0.558333	-0.58223	0.965816	0.998631	0.971318
Tb927.11.6420	S1289		hypothetical protein, conserved	0.253263	1.1919	0.497882	-0.865621	0.548811	0.271321	0.995536
Tb927.7.5450	S78	LPN	lipin	0.253142	1.1918	0.58799	-0.643586	0.641199	0.165531	1
Tb927.11.3500	T87		Dpy-3 motif containing protein, putative	0.253142	1.1918	0.58939	0.3467	1.213	0.859514	0.999982
Tb927.11.12560	S645		hypothetical protein	0.25321	1.1917	0.558674			1	0.993431
Tb927.9.6460	S75		hypothetical protein, conserved	0.252779	1.19154	0.551416	-0.888545	0.993863	0.93833	0.97166
Tb927.9.10950	S174	J43	chaperone protein DnaJ, putative	0.252416	1.19123	0.498969	-0.11691	0.931941	0.94391	0.996141
Tb927.8.5010	S2	PFR2-5	Paraflagellar rod protein 2-5	0.252295	1.19114	0.8413	0.15512	1.11353	0.5425	1
Tb927.4.4880	S43		RING-variant domain containing protein, putative	0.252173	1.2	0.534596	0.52555	1.38	0.83841	1
Tb927.6.3100	T169	IFT46	Intraflagellar transport complex B protein 46 C terminal, putative	0.25252	1.199	0.51598	0.44421	1.35726	0.14782	0.963918
Tb927.11.14300	S549	IC7	Dynein intermediate chain, axonemal	0.25252	1.199	0.637474	-0.146599	0.98989	0.952812	0.992111
Tb927.7.4580	S54	TZP61	Cornifin (SPRR) family, putative	0.25181	1.19726	0.53525	-0.379714	0.76859	0.599645	0.999997
Tb927.7.4580	S541	TZP61	Cornifin (SPRR) family, putative	0.25181	1.19726	0.53525	-0.379714	0.76859	0.599645	0.99996
Tb927.8.3680	S477	KKT4	kinetoplastid kinetochore protein 4	0.251568	1.19531	0.5673	0.1853	1.13331	0.522963	1
Tb927.10.7230	S2458	FLAM1	Flagellar Member 1	0.251446	1.194	0.638449	0.12229	1.88414	0.592243	0.98419
Tb927.5.500	S331		hypothetical protein, conserved	0.25124	1.192	0.561245	-0.4759	0.721799	0.398329	0.995864
Tb927.5.500	S328		hypothetical protein, conserved	0.25124	1.192	0.561245	-0.45276	0.739922	0.456462	0.97456
Tb927.10.15280	S555		Domain of Unknown Function (DUF142), putative	0.25124	1.192	0.62172	0.15643	1.19674	0.872942	1
Tb927.9.8240	S9		hypothetical protein, conserved	0.25183	1.19116	0.594885	-0.2978	0.81746	0.539699	1
Tb927.9.8240	T84		hypothetical protein, conserved	0.25183	1.19116	0.594885	-0.2978	0.81746	0.539699	1
Tb927.2.2340	S925		Glycerophosphoryl diester phosphodiesterase family, putative	0.25234	1.18942	0.529597	-0.19863	0.871722	0.83432	0.999997
Tb927.9.12900	S47		RNA polymerase-associated protein LEO1, putative	0.24987	1.19	0.52864	-0.159944	0.895598	0.76989	0.988999
Tb927.11.10330	S587	RCCP	regulator of chromosome condensation 1-like protein	0.249749	1.18923	0.596848	-0.11282	0.924792	0.871957	0.99862
Tb927.3.3800.1	S63	#	hypothetical protein, conserved	0.249627	1.1889	0.53767	0.499986	1.4142	0.226448	1
Tb927.11.13130	S519	MBAP1	membrane-bound acid phosphatase 1 precursor	0.249385	1.18873	0.556572	0.343123	1.2685	0.241275	1
Tb927.9.3130	S4		hypothetical protein, conserved	0.24921	1.18844	0.624137	0.151469	1.117	0.548781	1
Tb927.9.3130	S41		hypothetical protein, conserved	0.24921	1.18844	0.624137	0.151469	1.117	0.548781	0.999995
Tb927.11.12210	S94		Domain of unknown function (DUF4586), putative	0.248778	1.18823	0.642747	0.2991	1.233	0.316459	0.999999
Tb927.11.15100	S329		Tb5.2	0.248656	1.189	0.516223	0.42613	1.28355	0.779849	0.986947
Tb927.11.15100	S33		Tb5.2	0.248656	1.189	0.516223	0.42613	1.28355	0.779849	0.986947
Tb927.11.15100	S333		Tb5.2	0.248656	1.189	0.516223	0.42613	1.28355	0.779849	0.986947
Tb927.2.4710	S115	RRM1	RNA-binding protein, putative	0.248656	1.189	0.516223	-0.294827	0.815178	0.56928	1
Tb927.11.2790	T124	CFAP91	Solute carrier (proton/amino acid symporter), TRAMD3 or PAT1, putative	0.248656	1.189	0.557682	0.294194	1.2262	0.3547	0.99994
Tb927.4.3090	S59		hypothetical protein, conserved	0.24786	1.1874	0.539766	0.828144	1.7754	0.88551	0.99925
Tb927.1.3880	S537		Fusaric acid resistance protein-like, putative	0.247198	1.1869	0.596245	-0.88353	0.945515	0.952383	0.96119
Tb927.9.6460	S447		hypothetical protein, conserved	0.24777	1.18681	0.55851	0.337997	1.26447	0.374167	0.9995
Tb927.9.6460	S449		hypothetical protein, conserved	0.24777	1.18681	0.55851	0.337997	1.26447	0.374167	0.998693
Tb927.9.6460	T445		hypothetical protein, conserved	0.24777	1.18681	0.55851	0.337997	1.26447	0.374167	0.999937
Tb11.v5.0902.1	S139	#	hypothetical protein, conserved	0.246955	1.1867	0.56278	-0.712545	0.9519	0.955632	0.999834
Tb927.11.10200	S37		hypothetical protein, conserved	0.246712	1.1865	0.54165			1	0.999548
Tb927.10.9700	S16	FAZ22	Flagellum attachment zone protein 22	0.246712	1.1865	0.567625	1.1581	2.1522	0.374739	0.999948
Tb927.2.4280	S272		kinetoplastid-specific dual specificity phosphatase, putative	0.246712	1.1865	0.54165	0.383386	1.344	0.412313	0.99998
Tb927.10.2950	S178		hypothetical protein, conserved	0.246226	1.18613	0.56953	0.237522	1.16645	0.823	0.999887
Tb927.4.4040	T11		hypothetical protein, conserved	0.24614	1.186	0.487682	0.65581	1.56983	0.368258	0.99974
Tb927.11.710	S46		SCAMP family, putative	0.245982	1.1859	0.6247	0.217975	1.164	0.424557	0.999849
Tb927.9.13380	S162	ATG24	Autophagy-related protein 24	0.245982	1.1859	0.53358	0.754289	1.68689	0.891632	0.999997
Tb927.11.12840	S183		Domain of unknown function (DUF4486), putative	0.245617	1.1856	0.62794			1	0.999935
Tb927.11.12840	S186		Domain of unknown function (DUF4486), putative	0.245617	1.1856	0.62794			1	0.999935
Tb927.11.16810	S15		dynein light intermediate chain D1bLIC, putative	0.245496	1.18553	0.57899	0.121148	1.876	0.622238	1
Tb927.6.3610	T316	SET17	SET domain containing protein, putative	0.245252	1.1853	0.534365			1	0.999896
Tb927.11.16890	S477	FLAM7	Tetratricopeptide-like helical domain containing protein	0.245131	1.18524	0.534791	0.18275	1.134	0.62549	1
Tb927.11.4220	S197	PAT6	palmitoyl acyltransferase 6, putative	0.245131	1.18524	0.598637	0.475383	1.335	0.885462	0.971662
Tb927.7.3550	S545	WCB	cytoskeleton associated protein, putative	0.245131	1.18524	0.52274	0.688772	1.48943	0.87594	1
Tb927.6.3150	S1554		Hydin	0.2459	1.18512	0.598778	-0.93421	0.9393	0.876716	0.999972
Tb927.7.3550	S73	WCB	cytoskeleton associated protein, putative	0.244887	1.185	0.852125	0.185993	1.1376	0.4444	1
Tb927.1.4280	S551		hypothetical protein, conserved	0.244156	1.1844	0.65222	0.264717	1.21436	0.32664	1
Tb927.3.3300	S459	FAZ19	Flagellum attachment zone protein 19	0.243669	1.184	0.85412	-0.182786	0.881463	0.68386	1
Tb927.8.2380	S846	ABCG5	ABC transporter, putative	0.243547	1.1839	0.53749	-0.461899	0.7263	0.34175	0.966557
Tb927.5.2820	S328	NEK6	Serine/threonine-protein kinase NEK6, putative	0.243425	1.1838	0.51587	0.32992	1.23373	0.437521	0.999991
Tb927.7.5610	S11		hypothetical protein, conserved	0.24333	1.1837	0.51746	0.1145	1.826	0.7776	0.99687
Tb927.8.1590	S3237	upl3	ubiquitin-protein ligase, putative	0.2436	1.18352	0.652	-0.665249	0.635799	0.9637	1
Tb927.10.450	S423	CMF62	Component of motile flagella 62	0.2436	1.18352	0.545413	0.352533	1.27684	0.414822	0.976876
Tb927.11.530	T57	RBP3	RNA-binding protein, putative	0.242816	1.1834	0.4938	-0.51773	0.96475	0.956459	1
Tb927.11.12540	S64		leucine-rich repeat protein (LRRP), putative	0.242572	1.184	0.49345	0.655723	1.465	0.763967	0.99995
Tb927.10.11610	S54		SKP1-like protein	0.241718	1.1824	0.494794	0.656725	1.5765	0.1932	0.998945
Tb927.7.3560	S948	CMF7	Component of motile flagella 7	0.241352	1.183	0.654775	-0.21244	0.869823	0.7442	1
Tb927.11.1820	S533		translation initiation factor eIF2B delta subunit, putative	0.241352	1.183	0.568868	-0.13792	0.993526	0.854174	1
Tb927.11.7430	T14		hypothetical protein, conserved	0.24864	1.18171	0.52834			1	0.989374
Tb927.2.100	S6	RHS1	retrotransposon hot spot protein 1 (RHS1), putative	0.2462	1.18153	0.859118	-0.878387	0.99393	0.94295	1
Tb927.8.1840	S1974		Sec7 domain containing protein, putative	0.2462	1.18153	0.655965	0.877344	1.62713	0.713713	1
Tb927.10.840	S45	FAZ6	Flagellum attachment zone protein 6	0.24497	1.1814	0.656165	0.798389	1.56914	0.68689	0.999987
Tb927.1.3880	S247		Fusaric acid resistance protein-like, putative	0.24375	1.1813	0.541586	0.327342	1.2547	0.317311	1
Tb927.7.5430	S135		hypothetical protein, conserved	0.24375	1.1813	0.514561	-0.496244	0.789514	0.57582	0.95983
Tb927.4.2080	S488	CC2D	Coiled-coil and C2 domain-containing protein	0.239887	1.18916	0.657158	-0.795543	0.94635	0.91727	1
Tb927.4.5380	S648	CFAP43	Cilia- and flagella-associated protein 43	0.239887	1.18916	0.49778	-0.634151	0.64432	0.186945	0.99298
Tb927.11.9510	S25		nucleic acid binding protein, putative	0.23952	1.186	0.531513	0.73546	1.523	0.71331	0.999986
Tb927.1.3880	S593		Fusaric acid resistance protein-like, putative	0.23952	1.186	0.531513	0.187261	1.1386	0.55441	1
Tb927.1.3880	S594		Fusaric acid resistance protein-like, putative	0.23952	1.186	0.531513	0.187261	1.1386	0.55441	1
Tb927.5.1730	S35	ISP	Ecotin-like protein	0.23952	1.186	0.657756	-0.175193	0.98793	0.959657	1
Tb927.8.7950	T1157	FLAM4	Flagellar Member 4	0.23952	1.186	0.549644	1.18935	2.285	0.18312	0.999996
Tb927.1.1530	S731		STE group serine/threonine-protein kinase, putative	0.23952	1.186	0.549644	-0.363568	0.77724	0.714824	0.99947
Tb927.10.2880	S846	FAZ26	Voltage-dependent calcium channel subunit, putative	0.239276	1.18414	0.861322	0.985544	1.77689	0.644316	1
Tb927.5.1910	S29		hypothetical protein, conserved	0.23899	1.18999	0.578788	-0.318146	0.829999	0.52248	1
Tb927.8.2660	S1764		Galactose oxidase, central domain containing protein, putative	0.238542	1.1798	0.613454	0.395392	1.3154	0.184431	0.999644
Tb927.8.2640	S422	UBA1a	ubiquitin-activating enzyme E1, putative	0.237686	1.18	0.53253	-0.195963	0.87299	0.81913	0.997695
Tb927.10.7270	S39		hypothetical protein, conserved	0.237441	1.1789	0.51783	-0.366522	0.775652	0.42435	1
[truncated: 5,859 more rows]
