# Supplementary material for: Phosphoproteomic analysis of the response to DNA damage in Trypanosoma brucei
Source: J Biol Chem. 2024 Aug 14;300(9):107657. doi: 10.1016/j.jbc.2024.107657 (PMC11408851; doi:10.1016/j.jbc.2024.107657)
Supplement: Supplementary dataset 3 [file mmc8.xlsx]

## Sheet: Sheet1
Supplementary dataset: Technical replicates and label swop for VSGup and 1HR.
Where 'SILAC Heavy (H) media' is indicated for the induced sample, 'SILAC Light (L) is used for the uninduced.
Where 'SILAC Light media' is indicated for the induced sample, 'SILAC Heavy is used for the uninduced.
Leading proteins	Phosphorylated positions within proteins	Fasta headers	Ratio H/L normalized VSGup_SILAC Heavy_induced - replicate a	Ratio H/L normalized VSGup_SILAC Heavy_induced - replicate b	Ratio H/L normalized VSGup_SILAC Light_induced - replicate a	Ratio H/L normalized VSGup_SILAC Light_induced - replicate b	Ratio H/L normalized 1HR_SILAC Heavy_induced - replicate a	Ratio H/L normalized 1HR_SILAC Heavy_induced - replicate b	Ratio H/L normalized 1HR_SILAC Light_induced - replicate a	Ratio H/L normalized 1HR_SILAC Light_induced - replicate b	Intensity VSGup_SILAC Heavy_induced - replicate a	Intensity VSGup_SILAC Heavy_induced - replicate b	Intensity VSGup_SILAC Light_induced - replicate a	Intensity VSGup_SILAC Light_induced - replicate b	Intensity 1HR_SILAC Heavy_induced - replicate a	Intensity 1HR_SILAC Heavy_induced - replicate b	Intensity 1HR_SILAC Light_induced - replicate a	Intensity 1HR_SILAC Light_induced - replicate b	Amino acid	Charge	Localization prob
Tb927.5.4470	2	hypothetical protein, conserved	NaN	-0.587685	-0.437936	-0.180315	-0.398684	-0.443399	-0.575121	-0.612858	NaN	7.17135	6.83751	6.94359	6.91859	7.05296	7.16408	6.95113	S	2	1
Tb927.5.4580	792	Flagellum adhesion protein 3	0.553557	0.40021	-0.249994	-0.131977	NaN	NaN	-0.303703	-0.0981349	7.666	7.69582	7.4246	7.30608	NaN	NaN	7.63505	7.63055	S	3	0.998931
Tb927.5.4580	803	Flagellum adhesion protein 3	-0.129955	0.28889	-0.0796	-0.0551266	-0.102775	-0.138918	-0.148929	-0.241202	8.5725	8.58295	8.59868	8.61922	8.86129	8.82497	8.5044	8.55624	S	2	1
Tb927.5.4380	255	Kinetoplastid-specific Protein Phosphatase 1	-0.0202819	-0.0306193	-0.00981482	NaN	-0.243472	-0.201941	0.233397	0.0698396	7.50278	7.50172	7.58628	NaN	7.81006	7.71724	7.3379	7.40995	S	3	0.973447
Tb927.5.4380	9	Kinetoplastid-specific Protein Phosphatase 1	0.0366088	0.148739	-0.0215261	-0.257597	0.193583	NaN	NaN	NaN	6.8675	7.37302	7.44428	7.21336	7.32556	NaN	NaN	NaN	S	3	0.999889
Tb927.5.4380	269	Kinetoplastid-specific Protein Phosphatase 1	-0.046474	-0.110013	-0.201327	-0.397866	-0.0174462	0.0206267	-0.210913	-0.0658836	9.25657	9.32564	9.30194	9.32156	9.45921	9.67519	9.2578	9.28087	S	2	1
Tb927.7.2140	195	zinc finger protein family member, putative	-0.257614	-0.0143684	NaN	0.13947	NaN	0.446468	-0.151602	-0.0230205	6.88844	7.27896	NaN	7.19656	NaN	6.92062	7.15284	6.95628	S	2	0.992041
Tb927.7.2140	200	zinc finger protein family member, putative	NaN	NaN	NaN	NaN	0.560911	0.446468	NaN	NaN	NaN	NaN	NaN	NaN	7.28861	6.92062	NaN	NaN	S	2	0.978835
Tb927.7.2140	373	zinc finger protein family member, putative	NaN	NaN	NaN	NaN	NaN	NaN	NaN	NaN	NaN	NaN	NaN	NaN	NaN	NaN	NaN	NaN	S	2	0.988302
Tb927.7.2140	243	zinc finger protein family member, putative	NaN	NaN	NaN	NaN	-0.00772461	-0.0518776	0.780394	0.16092	NaN	NaN	NaN	NaN	7.15247	7.47803	7.1983	7.04076	S	2	1
Tb927.7.2140	207	zinc finger protein family member, putative	0.732313	0.794936	-0.336027	-0.45036	0.527371	0.541416	0.100843	0.0531114	7.50128	7.83462	7.01418	7.08895	7.81004	7.27878	7.10206	7.45776	S	2	0.999734
Tb927.7.2140	211	zinc finger protein family member, putative	-0.345803	0.268794	-0.236809	-0.217088	-0.278724	0.237441	-0.754164	-0.717572	7.93075	7.72358	7.62213	7.74507	7.89772	7.8664	7.68195	7.81774	S	2	0.999999
Tb927.10.4440	235	predicted SAP domain protein	0.0353423	0.121679	-0.12803	-0.0869977	0.0677764	-0.0495017	0.0799754	0.114767	7.3206	7.36004	7.14383	7.17079	7.04383	7.01874	7.36818	7.31942	S	2	0.986717
Tb927.10.4440	237	predicted SAP domain protein	-1.08921	NaN	NaN	NaN	NaN	NaN	NaN	NaN	6.88259	NaN	NaN	NaN	NaN	NaN	NaN	NaN	S	2	0.990286
Tb927.10.4440	220	predicted SAP domain protein	-0.117615	-0.189039	-0.128819	-0.165661	-0.229941	-0.158929	-0.188529	-0.216786	7.66022	7.43783	7.49159	7.31315	7.09409	7.14517	7.47053	7.35811	S	3	0.99985
Tb927.10.4320	193	hypothetical protein, conserved	-0.756136	0.0817487	NaN	NaN	-0.872499	-0.317193	-0.995937	-1.07276	7.6511	7.63023	NaN	NaN	7.59244	6.6589	7.67276	7.66989	S	2	0.990864
Tb927.10.4320	182	hypothetical protein, conserved	0.485324	0.658646	-0.197368	-0.399083	0.324465	0.484396	-0.621156	-0.386449	7.8644	7.16915	7.67613	7.64817	7.43046	7.16295	7.76236	7.75655	S	3	1
Tb10.v4.0052	2367	microtubule-associated protein 2	0.23585	0.15004	0.253263	NaN	0.0437644	NaN	NaN	0.127237	7.3556	7.35814	7.38575	NaN	7.09461	NaN	NaN	7.02214	S	2	1
Tb10.v4.0052	100	microtubule-associated protein 2	0.565987	NaN	NaN	NaN	NaN	NaN	0.806695	NaN	7.41159	NaN	NaN	NaN	NaN	NaN	6.41787	NaN	S	2	1
Tb10.v4.0052	109	microtubule-associated protein 2	-0.337703	-0.847362	0.779386	0.920598	-0.0726951	-0.0108028	0.981122	0.955015	8.13494	8.14947	8.03181	7.94032	8.09788	8.00886	8.2029	8.02276	S	2	0.999917
Tb10.v4.0052	2314	microtubule-associated protein 2	NaN	NaN	0.22848	0.372061	-0.354999	-0.302635	NaN	NaN	NaN	NaN	7.69968	7.69784	7.49146	7.40401	NaN	NaN	S	2	0.998435
Tb10.v4.0052	2167	microtubule-associated protein 2	-0.219892	-0.273465	0.253505	0.173639	-0.645074	-0.581519	-0.0309288	0.00733906	7.55677	7.66197	7.13046	7.35784	7.48899	7.48382	7.33108	7.32718	S	2	0.997104
Tb10.v4.0052	2168	microtubule-associated protein 2	NaN	-0.378175	NaN	-0.190701	-0.302457	-0.889263	-0.937409	-0.84783	NaN	7.07577	NaN	6.90536	7.12704	6.86174	6.97563	7.00775	S	2	0.995048
Tb927.10.6930	510	Cullin family/Cullin protein neddylation domain containing protein, putative	NaN	NaN	NaN	NaN	NaN	-1.01815	NaN	NaN	NaN	NaN	NaN	NaN	NaN	7.34179	NaN	NaN	S	2	1
Tb10.v4.0250	304	variant surface glycoprotein (VSG, pseudogene), putative	NaN	NaN	NaN	-2.36624	NaN	NaN	NaN	NaN	NaN	NaN	NaN	7.16661	NaN	NaN	NaN	NaN	S	2	0.991439
Tb11.01.2730.1-p1	720	hypothetical protein, conserved	NaN	NaN	1.3417	NaN	-1.67448	-1.92363	NaN	1.06261	NaN	NaN	6.70184	NaN	7.19084	7.16581	NaN	7.00082	S	2	0.991289
Tb11.01.2730.1-p1	1530	hypothetical protein, conserved	NaN	NaN	NaN	NaN	NaN	NaN	NaN	0.0367495	NaN	NaN	NaN	NaN	NaN	NaN	NaN	6.74474	S	3	1
Tb11.01.2730.1-p1	2781	hypothetical protein, conserved	-0.556584	-0.500912	NaN	0.347212	-0.636302	-0.600512	0.357721	0.370834	6.86112	6.87826	NaN	6.66474	7.06558	7.06296	6.86356	6.83737	S	2	1
Tb11.01.2730.1-p1	1665	hypothetical protein, conserved	0.0454429	0.0468402	0.0415233	-0.155775	0.0164963	-0.485075	-0.0586532	-0.0232258	7.99254	8.07386	7.64146	7.74128	7.77604	7.75031	7.99025	8.05492	S	2	1
Tb11.01.2730.1-p1	1577	hypothetical protein, conserved	-0.662506	-0.721111	0.426533	0.252658	-0.657969	-0.753361	0.204391	0.194591	7.56448	7.60398	7.66901	7.59446	7.77542	7.69033	7.47173	7.53083	S	2	1
Tb11.01.2730.1-p1	1679	hypothetical protein, conserved	0.0244615	NaN	0.177216	0.0977456	0.21176	0.488104	-0.32945	0.093425	6.801	NaN	6.80804	6.84018	6.87954	6.93172	6.70138	6.77642	S	2	0.964681
Tb11.02.5050b.1-p1	384	protein kinase, putative	NaN	0.248171	NaN	NaN	0.656176	NaN	-1.4008	NaN	NaN	6.5709	NaN	NaN	6.68878	NaN	6.41202	NaN	S	2	0.999922
Tb927.11.7213	8	Endoplasmic Reticulum-Golgi Intermediate Compartment (ERGIC)/Endoplasmic reticulum vesicle transporter, putative	0.159758	-0.0854814	NaN	NaN	NaN	NaN	-0.0936481	-0.155052	7.70356	7.6562	NaN	NaN	NaN	NaN	7.47883	8.00475	S	3	0.999963
Tb927.11.7213	9	Endoplasmic Reticulum-Golgi Intermediate Compartment (ERGIC)/Endoplasmic reticulum vesicle transporter, putative	0.159758	-0.0854814	NaN	NaN	NaN	NaN	-0.302635	-0.155052	7.70356	7.6562	NaN	NaN	NaN	NaN	7.5913	8.04013	S	3	0.999963
Tb927.11.7213	11	Endoplasmic Reticulum-Golgi Intermediate Compartment (ERGIC)/Endoplasmic reticulum vesicle transporter, putative	0.159758	NaN	NaN	NaN	NaN	NaN	-0.511608	-0.465062	7.70356	NaN	NaN	NaN	NaN	NaN	7.5913	6.93392	S	3	0.999954
Tb11.02.5360b.1-p1	3	hypothetical protein, conserved	-0.115332	-0.0693156	-0.107555	0.0731348	-0.0601115	0.175684	0.0132121	0.337997	7.51025	7.46875	7.2919	7.5932	7.06288	6.95481	7.45858	7.38671	S	2	1
Tb11.02.5360b.1-p1	6	hypothetical protein, conserved	-0.115332	-0.0693156	0.307662	0.0959919	-0.0601115	-0.0845326	0.0132121	0.337997	7.51025	7.46875	7.51101	7.14201	7.06288	7.3873	7.45858	7.38671	S	2	1
Tb11.02.5430b.1-p1	362	hypothetical protein, conserved	-0.343311	-0.365816	0.0536674	0.0607391	-0.00481218	-0.0137857	-0.415518	-0.484934	8.5101	8.56147	8.42527	8.509	8.23083	8.24726	8.37731	8.40931	S	2	1
Tb11.02.5430b.1-p1	365	hypothetical protein, conserved	-0.104418	-0.187806	0.199876	0.184598	-0.591832	-0.593311	0.422556	0.533763	8.37515	8.31758	8.33923	8.38286	8.01745	8.11109	8.15978	8.29197	S	2	1
Tb927.6.4980	100	40S ribosomal protein S14	NaN	NaN	-0.0202234	-0.000274166	NaN	0.0938305	NaN	NaN	NaN	NaN	6.8585	6.82202	NaN	6.96425	NaN	NaN	S	2	1
Tb927.11.7660.1-p1	266	hypothetical protein	NaN	-0.0997881	NaN	0.0721745	-0.241202	-0.243643	NaN	NaN	NaN	7.03866	NaN	6.92723	6.72535	6.8491	NaN	NaN	S	2	0.99999
Tb927.11.7660.1-p1	16	hypothetical protein	NaN	NaN	NaN	NaN	0.673466	NaN	NaN	NaN	NaN	NaN	NaN	NaN	6.81814	NaN	NaN	NaN	S	2	0.96048
Tb927.11.7660.1-p1	154	hypothetical protein	-0.27446	-0.39333	0.229588	0.287118	-0.142608	-0.179041	NaN	0.386259	8.11099	7.98467	7.84445	8.026	7.77877	7.76288	NaN	7.94487	S	2	0.994315
Tb927.11.7650.1-p1	139	hypothetical protein	NaN	0.634686	-0.54393	-0.426296	0.177982	0.166073	-0.373664	NaN	NaN	7.2244	7.24353	7.18398	7.27061	7.23932	6.99851	NaN	S	2	0.999992
Tb927.11.7650.1-p1	323	hypothetical protein	0.171335	NaN	0.0889556	-0.233549	0.348232	NaN	-0.00665169	NaN	6.80496	NaN	7.2668	6.92033	6.87582	NaN	6.74709	NaN	S	2	1
Tb927.10.1150	792	hypothetical protein, conserved	NaN	NaN	NaN	NaN	NaN	NaN	NaN	NaN	NaN	NaN	NaN	NaN	NaN	NaN	NaN	NaN	S	3	0.995895
Tb927.10.1150	444	hypothetical protein, conserved	NaN	0.666029	NaN	NaN	NaN	0.366476	NaN	NaN	NaN	7.69235	NaN	NaN	NaN	7.46397	NaN	NaN	S	2	0.992559
Tb11.0840	129	hypothetical protein	-1.10846	-0.115754	1.29048	0.197865	-1.46462	0.0574155	NaN	NaN	7.39601	7.78755	7.79977	7.28008	7.7294	7.49114	NaN	NaN	S	2	0.966278
Tb11.0840	133	hypothetical protein	-0.944638	NaN	-0.079036	0.351402	-0.198096	-0.225447	0.437121	NaN	7.25205	NaN	7.43586	6.89949	7.63835	7.68355	6.85407	NaN	S	2	0.975118
Tb11.0840	10	hypothetical protein	0.204767	0.157949	-0.242396	-0.239754	-0.304648	0.282736	-0.265969	-0.429013	9.09965	9.13685	9.00677	9.19033	8.8401	8.6028	9.30688	9.41343	S	3	1
Tb11.0840	12	hypothetical protein	0.171463	0.188401	-0.192249	-0.269704	0.281669	0.340163	-0.142465	-0.350964	9.33666	9.38021	9.14351	8.94452	9.33389	9.18159	9.43674	9.2985	S	3	1
Tb11.0840	24	hypothetical protein	0.782073	0.598556	-0.929666	-0.451485	0.404031	0.700529	-0.481948	0.161178	7.6884	7.84585	7.26314	7.35582	7.12581	7.32722	7.8118	7.16486	S	3	1
Tb927.11.715	20	dynein light chain LC8, putative	0.546067	NaN	NaN	NaN	NaN	NaN	NaN	NaN	6.09823	NaN	NaN	NaN	NaN	NaN	NaN	NaN	S	3	1
Tb927.10.15250	3	paraflagellar rod component, putative	-1.13059	-0.688753	-0.248519	-0.384734	0.757706	0.772477	-1.49106	-0.729148	9.4047	9.42849	8.49596	8.60988	8.38987	8.36821	9.31175	9.18825	S	3	0.999923
Tb927.10.15250	4	paraflagellar rod component, putative	-0.953579	-0.903846	-0.524936	-0.205813	0.904426	0.85814	-1.70383	-1.24171	9.58761	9.58343	8.99664	8.64244	9.04999	8.88508	9.56968	9.42627	S	3	0.999923
Tb927.10.15250	477	paraflagellar rod component, putative	-0.369166	-0.359102	0.185867	0.154194	-0.154153	-0.10967	0.0432045	0.0542234	8.94075	8.98266	8.73849	8.71664	8.87185	8.87663	8.89895	8.88677	S	2	1
Tb927.10.15250	479	paraflagellar rod component, putative	0.266037	0.0958569	-0.335135	-0.434344	0.2929	-0.207328	-0.394089	-0.329921	7.89733	7.88205	7.69026	7.68773	7.71937	7.81393	7.85658	7.66564	S	2	1
Tb927.10.15250	220	paraflagellar rod component, putative	0.684998	0.619084	-0.795634	-0.625623	0.405448	0.551983	-0.526972	-0.543867	7.51488	7.42221	7.50911	7.47503	7.44946	7.45014	7.34569	7.33538	S	2	1
Tb927.10.15250	140	paraflagellar rod component, putative	-0.0278073	-0.0758545	-0.323353	-0.248862	0.284514	NaN	NaN	-0.546456	7.50282	7.47034	7.33216	7.34788	7.47499	NaN	NaN	7.2701	S	2	1
Tb927.10.15250	237	paraflagellar rod component, putative	NaN	NaN	0.521955	0.175173	0.442864	0.301471	0.624616	0.658828	NaN	NaN	6.94379	7.03036	7.24165	7.22642	7.0304	6.9828	S	2	0.99997
Tb927.10.15260	740	leucine-rich repeat protein (LRRP), putative	NaN	NaN	NaN	NaN	NaN	NaN	NaN	NaN	NaN	NaN	NaN	NaN	NaN	NaN	NaN	NaN	S	2	0.998341
Tb927.11.1840	40	hypothetical protein, conserved	0.330329	0.325617	-0.269182	-0.268678	0.508936	0.448372	-0.751441	-0.535185	7.89791	8.19307	8.36819	7.6488	8.45217	8.46097	7.74791	8.14851	S	2	0.995659
Tb927.11.1840	45	hypothetical protein, conserved	-0.546056	-0.571986	0.888071	0.307079	-0.309681	NaN	0.335826	0.338795	7.3994	7.70304	7.46057	7.8533	7.4634	NaN	7.99446	7.96682	S	3	0.969948
Tb927.11.1810	218	Ring finger domain containing protein, putative	0.740884	0.836813	0.509341	0.297367	-0.111555	-0.0232258	1.10024	1.12347	7.71176	8.0278	7.39903	7.30153	7.62831	7.4181	7.55417	7.47382	S	3	0.994176
Tb927.11.1810	129	Ring finger domain containing protein, putative	0.265317	0.167743	NaN	0.170566	0.0790197	-0.173726	-0.37947	-0.339583	6.81242	6.86867	NaN	6.70766	7.11381	7.04084	6.95702	6.81174	S	2	1
Tb11.1790.1-p1	270	retrotransposon hot spot protein (RHS, pseudogene), putative	0.410992	-0.0515636	NaN	0.642101	NaN	0.387693	-0.260325	-0.396308	7.15658	7.2449	NaN	6.99591	NaN	6.72192	7.03739	7.16089	S	2	0.999982
Tb927.7.4690	306	hypothetical protein	-0.487338	-0.409029	0.113567	0.139731	-0.0433188	-0.00420439	-0.135792	-0.110308	8.06781	8.07639	7.69538	7.72333	7.90212	7.80785	8.08016	8.07544	S	2	1
Tb927.7.4690	309	hypothetical protein	-0.487338	-0.409029	0.113567	0.139731	0.340163	-0.00420439	-0.135792	-0.110308	8.06781	8.07639	7.69538	7.72333	7.92648	7.80785	8.08016	8.07544	S	2	1
Tb927.7.4700	465	WD domain, G-beta repeat, putative	NaN	NaN	0.15782	0.120485	NaN	NaN	NaN	NaN	NaN	NaN	6.92854	6.97584	NaN	NaN	NaN	NaN	S	3	0.999488
Tb927.7.4740	76	hypothetical protein, conserved	NaN	NaN	NaN	NaN	NaN	-0.0665482	NaN	NaN	NaN	NaN	NaN	NaN	NaN	6.71494	NaN	NaN	S	2	1
Tb927.7.4830	422	kinesin, putative	NaN	NaN	NaN	NaN	-0.178633	-0.374412	-0.115566	NaN	NaN	NaN	NaN	NaN	7.00052	7.07247	6.91174	NaN	S	2	0.999778
Tb927.7.4840	7	hypothetical protein, conserved	0.0150693	0.0164963	0.165687	0.0457225	-0.114847	-0.181428	-0.0220974	NaN	8.05679	7.31423	8.02498	8.07547	8.11156	7.443	7.86215	NaN	S	2	0.999999
Tb927.7.4840	292	hypothetical protein, conserved	NaN	NaN	NaN	NaN	-0.456187	NaN	NaN	NaN	NaN	NaN	NaN	NaN	6.54505	NaN	NaN	NaN	S	2	1
Tb927.7.4860	205	kinetoplastid kinetochore protein 13	NaN	-0.077315	0.94028	1.03766	-1.24622	-1.30536	0.939904	NaN	NaN	6.69162	6.95036	6.82844	7.03435	6.83744	6.60829	NaN	S	2	1
Tb927.7.4860	250	kinetoplastid kinetochore protein 13	NaN	-0.287131	1.06261	NaN	NaN	NaN	1.00511	NaN	NaN	6.83489	6.93199	NaN	NaN	NaN	6.90032	NaN	S	2	0.999332
Tb927.7.4860	253	kinetoplastid kinetochore protein 13	NaN	-0.287131	NaN	NaN	NaN	NaN	1.00511	NaN	NaN	6.83489	NaN	NaN	NaN	NaN	6.90032	NaN	S	2	0.999637
Tb927.7.4870	207	hypothetical protein, conserved	-0.0954196	-0.114722	0.144699	0.321813	0.0731348	-0.0302067	0.35321	0.363676	7.72386	7.71954	7.3471	7.35578	7.45289	7.37431	7.73738	7.62612	S	2	0.999999
Tb927.7.4890	797	Present in the outer mitochondrial membrane proteome 34	NaN	NaN	NaN	NaN	-0.0680447	NaN	NaN	NaN	NaN	NaN	NaN	NaN	7.02539	NaN	NaN	NaN	S	2	1
Tb927.7.4890	800	Present in the outer mitochondrial membrane proteome 34	NaN	NaN	NaN	NaN	-0.296279	NaN	NaN	NaN	NaN	NaN	NaN	NaN	6.8833	NaN	NaN	NaN	S	2	1
Tb927.7.4900	1282	5'-3' exoribonuclease A	NaN	NaN	0.402613	0.616452	-0.0966995	-0.00352444	0.195726	NaN	NaN	NaN	7.61508	7.149	7.68929	7.73088	7.12717	NaN	S	2	0.99677
Tb927.7.4900	1264	5'-3' exoribonuclease A	NaN	NaN	NaN	NaN	-0.596012	NaN	NaN	NaN	NaN	NaN	NaN	NaN	6.69546	NaN	NaN	NaN	S	2	0.999753
Tb927.7.4910	230	hypothetical protein, conserved	NaN	NaN	NaN	NaN	NaN	-2.6444	NaN	NaN	NaN	NaN	NaN	NaN	NaN	7.09353	NaN	NaN	S	2	0.990892
Tb927.7.4910	293	hypothetical protein, conserved	-0.282895	-0.249942	-0.17705	-0.0868291	-0.172327	NaN	NaN	-0.0451188	7.33155	7.43008	7.4304	7.40099	7.57034	NaN	NaN	7.31576	S	2	1
Tb927.7.4910	151	hypothetical protein, conserved	-0.505943	-0.418871	-0.356679	-0.105892	NaN	-0.254221	-0.300253	NaN	7.47043	7.58051	7.14541	7.06874	NaN	7.08611	7.47978	NaN	S	2	0.969412
Tb927.7.4910	349	hypothetical protein, conserved	NaN	-0.147506	NaN	NaN	-0.157496	-0.149985	-0.458168	-0.428178	NaN	7.4455	NaN	NaN	7.18517	6.97418	7.12888	7.12418	S	3	0.951766
Tb927.7.4910	352	hypothetical protein, conserved	-0.206778	-0.195484	-0.00656479	-0.0776195	-0.0581875	-0.140587	0.188274	-0.428178	8.24279	8.29566	8.1175	7.7954	7.33556	7.34565	8.02531	7.12418	S	2	0.999687
Tb927.7.4910	357	hypothetical protein, conserved	-0.245643	-0.183998	-0.00656479	-0.0776195	0.0411028	NaN	0.210139	NaN	8.2303	8.21843	8.1175	7.7954	6.80193	NaN	7.96633	NaN	S	2	1
Tb927.7.4910	133	hypothetical protein, conserved	NaN	NaN	NaN	NaN	NaN	NaN	NaN	NaN	NaN	NaN	NaN	NaN	NaN	NaN	NaN	NaN	S	2	1
Tb927.7.5030	178	hypothetical protein, conserved	0.386149	NaN	NaN	NaN	NaN	NaN	NaN	NaN	7.43602	NaN	NaN	NaN	NaN	NaN	NaN	NaN	S	2	0.993838
Tb927.7.5030	181	hypothetical protein, conserved	0.386149	0.582267	NaN	NaN	NaN	NaN	NaN	-0.649797	7.43602	7.78682	NaN	NaN	NaN	NaN	NaN	7.54754	S	2	0.966787
Tb927.7.5030	183	hypothetical protein, conserved	NaN	0.582267	NaN	NaN	NaN	NaN	NaN	-0.649797	NaN	7.78682	NaN	NaN	NaN	NaN	NaN	7.54754	S	2	0.999812
Tb927.7.5030	301	hypothetical protein, conserved	-0.561686	-0.746809	-0.15266	-0.0986291	0.173	0.210139	-0.180495	-0.108068	7.7464	7.37225	7.35021	7.37416	7.59828	7.26017	7.49552	7.496	S	2	0.957843
Tb927.7.5030	60	hypothetical protein, conserved	-0.778457	-0.763636	0.533464	NaN	-0.214324	-0.323119	0.409255	NaN	7.47548	7.46676	7.2444	NaN	6.95647	7.07664	6.98684	NaN	S	2	1
Tb927.7.5030	198	hypothetical protein, conserved	-0.134097	0.00619029	-0.363568	-0.095882	0.309642	0.249627	-0.614403	-0.773689	7.23568	7.19396	6.9985	7.00928	7.43167	7.35166	7.38142	7.42854	S	2	1
Tb927.7.5030	205	hypothetical protein, conserved	0.267596	0.351741	0.133037	-0.0162056	-0.557879	-0.518722	0.556699	0.453544	7.47197	7.47725	7.47226	7.43217	6.74933	7.52744	7.52515	7.3719	S	2	0.995675
Tb927.7.5030	33	hypothetical protein, conserved	0.815739	0.468323	-0.309038	-0.247354	NaN	NaN	-0.735644	-0.165807	7.74091	7.29425	7.05507	7.07846	NaN	NaN	7.15606	7.31536	S	2	1
Tb927.7.5040	599	kinesin, putative	-0.150705	NaN	1.36104	NaN	NaN	0.232906	NaN	NaN	6.75344	NaN	6.74782	NaN	NaN	6.66864	NaN	NaN	S	2	0.999988
Tb927.7.5050	401	hypothetical protein, conserved	-0.186508	0.0139266	0.579566	0.332507	0.273337	0.0130691	-0.10493	NaN	7.11747	7.14342	7.1411	7.17304	7.18024	7.2006	7.17791	NaN	S	2	1
Tb927.7.5050	404	hypothetical protein, conserved	-0.186508	0.0139266	-0.97228	-0.0210576	-0.0671073	-0.0307076	-0.10493	NaN	7.11747	7.14342	7.121	6.99592	7.15521	7.17563	7.17791	NaN	S	2	1
Tb927.7.5050	812	hypothetical protein, conserved	0.166715	-0.0177822	-0.0272044	-0.0531194	-0.00324974	0.000865329	-0.192958	-0.184015	8.67864	8.70696	8.54894	8.55741	8.42594	8.52225	8.45114	8.42038	S	2	0.999994
Tb927.7.5050	813	hypothetical protein, conserved	0.19862	0.203264	-0.156643	-0.0105412	-0.0447913	NaN	-0.171791	-0.00794222	8.28292	8.34616	8.08853	7.56029	7.98186	NaN	7.61943	7.77404	S	2	0.999825
Tb927.7.5050	855	hypothetical protein, conserved	NaN	-0.0199454	NaN	NaN	NaN	NaN	-1.99885	NaN	NaN	7.48071	NaN	NaN	NaN	NaN	7.08739	NaN	S	4	0.999999
Tb927.7.5050	785	hypothetical protein, conserved	-0.392762	-0.28729	-0.038673	-0.0513842	0.0404014	-0.040126	-0.128314	-0.141732	7.63252	7.64689	7.6387	7.67092	7.66584	7.57947	7.54486	7.5591	S	2	1
Tb927.7.5050	707	hypothetical protein, conserved	0.842858	0.835843	NaN	0.687867	NaN	NaN	NaN	NaN	7.23517	7.27026	NaN	7.10961	NaN	NaN	NaN	NaN	S	3	1
Tb927.7.5050	730	hypothetical protein, conserved	0.697952	0.585924	-0.335426	-0.309932	-0.45107	-0.468631	-0.126187	-0.16822	8.02015	8.0244	7.85335	7.81743	7.53888	7.21598	7.79267	7.19997	S	2	0.99984
Tb927.10.5930	197	NEK family Serine/threonine-protein kinase, putative	NaN	NaN	NaN	NaN	NaN	NaN	-2.6802	-2.55021	NaN	NaN	NaN	NaN	NaN	NaN	6.93456	6.94056	S	2	0.997822
Tb927.10.5990	259	Centrosomal protein of 57 kDa, putative	0.192952	0.266517	-0.206529	-0.205946	-0.108161	0.191057	-0.360175	NaN	7.32081	7.79435	7.75198	7.7076	7.75134	6.80862	7.52255	NaN	S	2	0.999989
Tb927.10.5990	249	Centrosomal protein of 57 kDa, putative	-1.33381	-1.31703	1.12135	1.51808	NaN	-1.36431	1.52386	1.17588	7.12538	7.13443	7.23116	6.88224	NaN	6.69406	6.97669	7.22058	S	2	1
Tb927.10.5990	252	Centrosomal protein of 57 kDa, putative	-1.33381	-1.31703	1.12135	1.51808	NaN	-1.36431	1.52386	1.17588	7.12538	7.13443	7.23116	6.88224	NaN	6.69406	6.97669	7.22058	S	2	1
Tb927.10.5990	23	Centrosomal protein of 57 kDa, putative	NaN	NaN	NaN	0.702303	NaN	NaN	1.16787	NaN	NaN	NaN	NaN	6.58855	NaN	NaN	6.82928	NaN	S	2	0.999997
Tb927.10.5990	28	Centrosomal protein of 57 kDa, putative	NaN	NaN	NaN	NaN	NaN	NaN	1.16787	NaN	NaN	NaN	NaN	NaN	NaN	NaN	6.82928	NaN	S	2	0.972607
Tb11.v5.0194.1-p1	553	hypothetical protein, conserved	NaN	NaN	NaN	0.136191	0.0694271	0.122209	NaN	NaN	NaN	NaN	NaN	7.15912	7.31423	6.984	NaN	NaN	S	2	0.996865
Tb11.v5.0194.1-p1	464	hypothetical protein, conserved	NaN	-0.0053334	-0.374617	-0.513522	0.159629	0.361319	-0.690731	-0.866252	NaN	6.87881	6.93795	6.93185	7.35276	7.26942	7.22652	7.21447	S	2	1
Tb11.v5.0194.1-p1	469	hypothetical protein, conserved	-0.455792	-0.692408	NaN	NaN	NaN	NaN	NaN	NaN	7.20954	7.05496	NaN	NaN	NaN	NaN	NaN	NaN	S	3	0.993433
Tb11.v5.0194.1-p1	471	hypothetical protein, conserved	-0.455792	-0.692408	NaN	NaN	NaN	NaN	NaN	NaN	7.20954	7.05496	NaN	NaN	NaN	NaN	NaN	NaN	S	3	0.992726
Tb11.v5.0194.1-p1	619	hypothetical protein, conserved	NaN	NaN	NaN	NaN	NaN	NaN	NaN	NaN	NaN	NaN	NaN	NaN	NaN	NaN	NaN	NaN	S	2	0.995286
Tb11.v5.0194.1-p1	478	hypothetical protein, conserved	NaN	NaN	-0.318758	-0.0424271	-0.0072606	0.272501	0.0458623	0.00245056	NaN	NaN	7.2842	7.03627	7.17569	7.47376	7.3728	7.39936	S	2	0.999998
Tb11.v5.0194.1-p1	492	hypothetical protein, conserved	NaN	NaN	NaN	NaN	0.0440444	-0.0738032	NaN	NaN	NaN	NaN	NaN	NaN	6.86063	6.82368	NaN	NaN	S	2	0.957197
Tb11.v5.0194.1-p1	729	hypothetical protein, conserved	0.449218	0.440102	NaN	NaN	NaN	NaN	0.227002	0.340733	7.21272	7.73302	NaN	NaN	NaN	NaN	7.4716	7.51939	S	2	0.999997
Tb927.10.6110	47	hypothetical protein, conserved	NaN	NaN	NaN	NaN	NaN	-0.281579	0.159113	NaN	NaN	NaN	NaN	NaN	NaN	7.08732	6.74097	NaN	S	2	0.952407
Tb11.v5.0207.1-p1	2127	neurobeachin/beige protein, putative	-0.158236	0.00144204	0.573278	NaN	0.13711	0.45607	-0.375197	-0.340897	8.02869	8.12597	7.40887	NaN	7.94932	7.77742	7.93922	8.1259	S	2	0.999999
Tb11.v5.0207.1-p1	242	neurobeachin/beige protein, putative	NaN	NaN	NaN	NaN	-0.666187	-0.355904	NaN	NaN	NaN	NaN	NaN	NaN	6.83295	6.74349	NaN	NaN	S	2	1
Tb927.5.309b	384	invariant surface glycoprotein, putative	NaN	NaN	NaN	NaN	NaN	-0.277062	NaN	NaN	NaN	NaN	NaN	NaN	NaN	7.11995	NaN	NaN	S	2	1
Tb927.5.500	1271	hypothetical protein, conserved	NaN	NaN	-0.371329	NaN	-0.292157	NaN	NaN	NaN	NaN	NaN	7.09465	NaN	7.33606	NaN	NaN	NaN	S	2	0.990207
Tb927.5.500	404	hypothetical protein, conserved	NaN	NaN	NaN	NaN	-0.0151409	0.106214	NaN	NaN	NaN	NaN	NaN	NaN	6.88185	6.90019	NaN	NaN	S	2	1
Tb927.5.500	545	hypothetical protein, conserved	0.0618453	0.15769	-0.199338	0.00129789	0.0489336	0.0280033	-0.161395	NaN	7.11982	7.13701	6.97326	7.01406	7.3133	7.25698	7.0479	NaN	S	2	1
Tb927.5.500	759	hypothetical protein, conserved	0.845028	0.538737	-0.0183665	-0.665294	-0.297573	-0.28988	0.174918	0.172744	7.60962	7.69372	7.33173	6.80964	7.72538	7.65315	7.62075	7.6417	S	2	0.999986
Tb927.5.500	761	hypothetical protein, conserved	0.67726	0.935233	NaN	0.171591	-0.256166	NaN	-0.548269	-0.536315	7.60769	7.35263	NaN	7.36429	6.66972	NaN	7.06863	7.25921	S	3	0.978826
Tb927.5.500	762	hypothetical protein, conserved	0.771125	1.19774	NaN	NaN	-0.0143247	0.312549	-0.606254	NaN	7.23977	6.73009	NaN	NaN	6.67903	6.60407	6.80874	NaN	S	2	0.997936
Tb927.5.500	1400	hypothetical protein, conserved	NaN	NaN	-0.355424	-0.409355	0.0861043	NaN	NaN	-0.29956	NaN	NaN	7.46126	7.48275	7.40751	NaN	NaN	7.43204	S	2	0.972039
Tb927.5.500	683	hypothetical protein, conserved	0.290896	0.229588	-0.0966378	NaN	-0.103379	-0.184261	-0.232515	-0.0925863	7.87101	7.88192	7.90037	NaN	8.12866	8.08415	7.82499	7.72886	S	2	0.999889
Tb927.5.500	328	hypothetical protein, conserved	NaN	-0.452076	0.207018	0.264116	0.264717	0.28404	-0.219203	-0.233413	NaN	7.30073	7.11267	7.13532	7.28499	7.35495	7.46768	7.44124	S	2	0.974056
Tb927.5.500	331	hypothetical protein, conserved	NaN	-0.452076	0.207018	0.473735	0.264717	0.28404	-0.219203	-0.233413	NaN	7.30073	7.11267	7.57404	7.28499	7.35495	7.46768	7.44124	S	2	0.995864
Tb927.5.500	14	hypothetical protein, conserved	NaN	NaN	NaN	NaN	NaN	NaN	1.29555	0.946357	NaN	NaN	NaN	NaN	NaN	NaN	6.75925	6.82333	S	2	0.997379
Tb11.v5.0220.1-p1	144	hypothetical protein, conserved	-0.222414	NaN	NaN	NaN	NaN	NaN	NaN	NaN	7.00156	NaN	NaN	NaN	NaN	NaN	NaN	NaN	S	2	0.971498
Tb11.v5.0220.1-p1	145	hypothetical protein, conserved	NaN	NaN	NaN	NaN	-0.0172418	NaN	NaN	NaN	NaN	NaN	NaN	NaN	6.89638	NaN	NaN	NaN	S	2	0.995801
Tb927.5.390	520	75 kDa invariant surface glycoprotein, putative	NaN	NaN	NaN	NaN	NaN	NaN	NaN	NaN	NaN	NaN	NaN	NaN	NaN	NaN	NaN	NaN	S	1	1
Tb11.v5.0232.1-p1	620	hypothetical protein, conserved	0.503145	0.752749	0.486766	NaN	-0.129876	-0.101908	1.43445	1.35445	7.09026	7.38775	7.38254	NaN	7.80721	7.70951	7.62414	7.77838	S	2	0.968314
Tb11.v5.0232.1-p1	624	hypothetical protein, conserved	0.503145	0.494569	NaN	NaN	-0.197186	-0.573274	1.87696	1.72631	7.09026	7.15981	NaN	NaN	6.96421	6.89297	7.20014	7.16714	S	2	0.981738
Tb11.v5.0232.1-p1	555	hypothetical protein, conserved	0.754546	0.127237	0.525468	0.511164	-0.167782	0.122739	1.58708	1.63803	7.9505	7.67297	7.92469	7.86763	7.41469	8.06051	7.7404	7.69305	S	2	1
Tb11.v5.0232.1-p1	558	hypothetical protein, conserved	1.43856	0.162983	NaN	NaN	0.107822	0.207393	0.502229	1.2356	7.70627	7.78335	NaN	NaN	7.86077	7.44648	7.95623	7.1645	S	2	0.99993
Tb11.v5.0232.1-p1	560	hypothetical protein, conserved	0.359634	0.127237	1.12334	0.857663	-0.124786	-0.273692	1.33451	1.43685	7.68889	7.67297	7.74751	7.59199	7.65822	7.59903	7.9444	7.80569	S	2	0.997929
Tb11.v5.0232.1-p1	602	hypothetical protein, conserved	0.446786	NaN	NaN	NaN	NaN	NaN	1.67821	NaN	7.48284	NaN	NaN	NaN	NaN	NaN	7.27404	NaN	S	4	0.993857
Tb927.10.5240	1051	cAMP binding protein, putative	NaN	NaN	-0.659358	-0.504858	NaN	NaN	NaN	-0.381517	NaN	NaN	7.40038	7.38611	NaN	NaN	NaN	7.09124	S	2	0.999991
Tb927.10.5240	23	cAMP binding protein, putative	-0.46033	-0.720945	0.808014	0.528571	-0.866647	-0.787593	1.04033	1.13685	7.23573	7.23167	7.64973	7.41838	7.40451	7.35591	7.18616	7.19276	S	3	0.999996
Tb927.10.5240	882	cAMP binding protein, putative	-0.554718	NaN	0.378845	0.525868	-1.41531	-1.24038	0.341758	0.386038	7.02305	NaN	7.24509	7.33842	7.30895	7.28614	6.96825	6.92079	S	2	1
Tb927.10.5240	823	cAMP binding protein, putative	-0.379301	-0.422056	0.554834	NaN	NaN	NaN	NaN	NaN	7.10178	7.502	7.0477	NaN	NaN	NaN	NaN	NaN	S	2	0.967051
Tb927.10.5240	826	cAMP binding protein, putative	NaN	-0.674429	NaN	NaN	NaN	NaN	NaN	NaN	NaN	7.32377	NaN	NaN	NaN	NaN	NaN	NaN	S	2	0.999829
Tb927.10.5240	845	cAMP binding protein, putative	NaN	-0.462277	NaN	NaN	NaN	-0.796736	NaN	NaN	NaN	6.79648	NaN	NaN	NaN	6.71775	NaN	NaN	S	2	0.967164
Tb927.10.5240	578	cAMP binding protein, putative	-0.786074	-0.840862	0.364236	0.435735	-0.32619	-0.246173	0.229957	0.367483	7.36025	7.3522	7.54386	7.30492	7.50865	7.40832	7.40329	7.36267	S	2	0.986009
Tb927.10.5240	580	cAMP binding protein, putative	-1.68752	-1.26764	NaN	-1.26812	-0.950425	NaN	-1.56086	-0.746059	6.97425	6.90234	NaN	6.83052	6.71737	NaN	6.99408	6.94296	S	2	0.99643
Tb927.10.5200	36	hypothetical protein, conserved	-0.976219	-0.859902	0.298541	0.503247	-0.633725	-0.722729	0.388245	0.493852	7.86447	7.88156	7.69276	7.70634	8.16569	8.05454	8.06618	8.01649	S	2	1
Tb927.10.5200	102	hypothetical protein, conserved	0.0425042	0.0301242	NaN	-0.00514517	NaN	-0.213086	-0.0142664	-0.392251	7.88084	7.54239	NaN	7.86694	NaN	8.54316	7.53444	7.52736	S	2	1
Tb927.10.5190	106	Kinesin associated protein, putative	NaN	-0.640366	-2.01112	NaN	NaN	-0.148241	NaN	NaN	NaN	7.43069	7.37464	NaN	NaN	7.2867	NaN	NaN	S	2	0.953506
Tb927.10.5190	109	Kinesin associated protein, putative	-0.525393	-0.640366	-2.01112	-2.19423	NaN	-0.148241	-0.0921864	-0.101412	7.3236	7.43069	7.37464	7.50273	NaN	7.2867	7.50645	7.49319	S	2	0.998431
Tb927.10.5190	112	Kinesin associated protein, putative	-0.525393	-0.640366	-2.01112	-2.19423	NaN	NaN	-0.0921864	-0.101412	7.3236	7.43069	7.37464	7.50273	NaN	NaN	7.50645	7.49319	S	2	0.999871
Tb927.10.5190	125	Kinesin associated protein, putative	NaN	NaN	NaN	NaN	NaN	-0.0973475	-0.0451486	NaN	NaN	NaN	NaN	NaN	NaN	6.72564	6.80723	NaN	S	2	0.999986
Tb11.v5.0242.1-p1	26	dynein heavy chain, putative	NaN	-0.776676	0.29537	NaN	-0.317373	-0.445166	0.326652	0.291368	NaN	7.29192	7.47747	NaN	7.87092	7.95697	7.62604	7.75227	S	2	1
Tb11.v5.0242.1-p1	35	dynein heavy chain, putative	3.38984	3.38502	NaN	4.51841	3.60798	NaN	4.13348	2.39094	8.11183	8.07463	NaN	8.10684	7.89744	NaN	8.29745	8.25079	S	2	1
Tb927.10.5340	7	40S ribosomal protein S18, putative	NaN	NaN	NaN	NaN	0.431142	0.379399	NaN	NaN	NaN	NaN	NaN	NaN	6.65418	6.72363	NaN	NaN	S	2	0.994887
Tb927.10.5310	468	SNF1-related protein kinases, putative	0.313826	NaN	0.00432164	-0.19899	NaN	0.0641931	NaN	0.29537	7.50334	NaN	6.74971	7.30632	NaN	6.77774	NaN	7.50338	S	3	1
Tb927.10.5310	525	SNF1-related protein kinases, putative	NaN	NaN	NaN	NaN	NaN	0.69332	-1.65731	-1.59209	7.02666	NaN	NaN	NaN	NaN	6.66122	7.43721	7.45111	S	2	0.998438
Tb927.10.5300	233	eukaryotic translation initiation factor 6 (eIF-6), putative	NaN	NaN	NaN	NaN	-0.840526	-1.05005	NaN	NaN	NaN	NaN	NaN	NaN	6.73945	6.57696	NaN	NaN	S	2	1
Tb927.11.7300	5	major facilitator superfamily, putative	0.0156403	-0.302742	0.940505	-0.286551	-0.89913	0.444031	-0.765719	-1.16404	8.03262	8.14429	7.72967	7.67098	7.7385	8.23603	7.57359	7.71509	S	2	1
Tb927.11.7300	493	major facilitator superfamily, putative	NaN	NaN	NaN	NaN	NaN	NaN	NaN	-0.824367	NaN	NaN	NaN	NaN	NaN	NaN	NaN	6.56975	S	3	1
Tb927.11.7290	1337	pantothenate kinase subunit, putative	NaN	0.145482	0.203765	NaN	NaN	NaN	NaN	NaN	NaN	7.19554	7.22131	NaN	NaN	NaN	NaN	NaN	S	2	0.999474
Tb927.7.4490	216	hypothetical protein, conserved	NaN	NaN	0.34426	0.319387	NaN	NaN	0.231924	NaN	NaN	NaN	6.66809	6.73039	NaN	NaN	6.91664	NaN	S	2	1
Tb927.7.4490	217	hypothetical protein, conserved	NaN	NaN	0.34426	0.319387	NaN	NaN	0.231924	NaN	NaN	NaN	6.66809	6.73039	NaN	NaN	6.91664	NaN	S	2	1
Tb927.7.4490	1593	hypothetical protein, conserved	NaN	-0.627115	NaN	NaN	NaN	NaN	NaN	NaN	NaN	7.12545	NaN	NaN	NaN	NaN	NaN	NaN	S	2	0.991101
Tb927.7.4490	1594	hypothetical protein, conserved	NaN	-0.627115	NaN	NaN	NaN	NaN	NaN	NaN	NaN	7.12545	NaN	NaN	NaN	NaN	NaN	NaN	S	2	0.999743
Tb927.7.4490	570	hypothetical protein, conserved	NaN	NaN	NaN	NaN	NaN	NaN	-0.22484	NaN	NaN	NaN	NaN	NaN	NaN	NaN	6.71454	NaN	S	3	0.997898
Tb927.7.4500	284	PX domain containing protein, putative	0.23842	0.156008	-0.450006	-0.441419	-0.446502	-0.462455	-0.599703	-0.689334	7.63152	7.7181	7.32162	7.73276	7.35618	7.4658	7.37967	7.29108	S	2	1
Tb927.10.6340	277	hypothetical protein, conserved	NaN	NaN	-0.509512	NaN	-0.542059	-0.315074	-0.588313	-0.716102	NaN	NaN	7.10178	NaN	6.79859	6.60915	6.76327	6.81457	S	2	0.994778
Tb927.10.6330	1590	kinetoplastid kinetochore protein 1	NaN	NaN	NaN	NaN	NaN	NaN	NaN	NaN	NaN	NaN	NaN	NaN	NaN	NaN	NaN	NaN	S	2	0.99996
Tb927.10.6330	1183	kinetoplastid kinetochore protein 1	-0.715391	-0.479372	0.638491	0.593497	-0.798542	-0.686266	0.5757	0.483468	8.03052	8.06047	8.0289	8.01841	8.08023	8.04155	8.11734	8.13764	S	2	0.999959
Tb927.10.15930	111	pdz domain containing protein, putative	0.511367	0.361207	0.185105	NaN	NaN	NaN	-0.563966	-0.279914	6.97253	7.01632	6.60086	NaN	NaN	NaN	6.97996	6.9658	S	3	1
Tb927.10.15930	114	pdz domain containing protein, putative	0.511367	0.361207	0.185105	NaN	NaN	NaN	-0.563966	-0.279914	6.97253	7.01632	6.60086	NaN	NaN	NaN	6.97996	6.9658	S	3	1
Tb927.10.15930	267	pdz domain containing protein, putative	-0.206246	-0.0550366	-0.19131	-0.178486	0.115832	0.0427844	-0.96821	-0.734083	7.71412	7.87081	7.56595	7.62354	7.7016	7.68992	7.80753	7.8344	S	2	1
Tb927.10.15930	270	pdz domain containing protein, putative	0.0581087	0.185486	-0.349125	-0.174279	0.0607391	0.0496307	-0.289122	-0.314733	7.60717	7.70415	7.42838	7.49656	7.52823	7.51978	7.71556	7.75074	S	2	1
Tb927.10.8440	279	glucose transporter 1B	0.392537	0.498659	-0.692828	-0.714515	0.544485	0.603312	-1.23797	-1.17899	7.75137	7.79385	7.53133	7.56282	7.87242	7.84233	7.69353	7.7385	S	2	0.999889
Tb927.10.8440	524	glucose transporter 1B	1.28463	1.34403	-0.301782	-0.414288	0.714311	0.782492	-0.756136	-0.750664	10.0442	10.065	10.0278	10.1003	10.2397	10.3172	10.0391	10.0484	S	1	1
Tb927.10.8530	520	glucose transporter 2A	0.265437	0.787432	-0.34419	-0.488411	0.283329	0.612211	-0.709741	-0.753507	9.10806	9.16456	8.82852	8.87315	8.86196	8.86548	9.08561	9.37865	S	2	1
Tb11.v5.0348.1-p1	511	hypothetical protein, conserved	NaN	NaN	NaN	NaN	NaN	NaN	NaN	NaN	NaN	NaN	NaN	NaN	NaN	NaN	NaN	NaN	S	2	1
Tb11.v5.0365.1-p1	123	hypothetical protein, conserved	0.0350608	NaN	NaN	1.77374	-1.06293	0.908736	NaN	0.183455	7.45117	NaN	NaN	7.3868	7.15597	7.47053	NaN	7.56264	S	2	1
Tb11.v5.0365.1-p1	971	hypothetical protein, conserved	-0.166373	-0.135998	-0.126439	-0.0756873	-0.0967303	-0.166989	0.0672257	0.235727	7.03072	7.07569	6.92924	6.91196	7.6289	7.41409	7.07951	7.04712	S	3	1
Tb11.v5.0365.1-p1	416	hypothetical protein, conserved	-0.303988	NaN	0.918539	0.837863	-0.967984	-0.920107	0.955834	1.04509	7.32203	NaN	7.3615	7.30756	7.84952	7.88884	7.42588	7.53401	S	2	1
Tb11.v5.0365.1-p1	142	hypothetical protein, conserved	NaN	NaN	NaN	NaN	NaN	NaN	NaN	NaN	NaN	NaN	NaN	NaN	NaN	NaN	NaN	NaN	S	2	0.995053
Tb11.v5.0366.1-p1	752	hypothetical protein, conserved	-0.303988	-0.394676	0.918539	0.837863	-0.967984	-0.920107	0.955834	1.04509	7.93727	7.73347	7.74876	7.69219	8.04155	8.0703	7.98184	7.94851	S	2	1
Tb11.v5.0366.1-p1	757	hypothetical protein, conserved	0.466027	-0.394676	0.818523	0.348346	-0.400892	-0.0670922	1.03977	0.2444	7.86354	7.73347	7.51963	7.55269	7.81864	7.80466	7.84038	7.84101	S	2	0.993537
Tb11.v5.0366.1-p1	759	hypothetical protein, conserved	NaN	NaN	0.334454	0.387914	-0.921363	-0.364199	-0.582598	0.356031	NaN	NaN	7.37849	7.57141	7.59459	7.53586	6.79339	7.4303	S	2	0.995296
Tb11.v5.0366.1-p1	141	hypothetical protein, conserved	-0.394619	-0.336428	-0.161685	-0.362269	-0.195913	-0.180054	-0.255684	-0.457058	7.61133	7.6276	7.48678	7.44919	7.22492	7.45501	7.11531	7.33157	S	2	1
Tb927.1.1310	92	transmembrane protein, conserved	NaN	NaN	NaN	NaN	NaN	0.433066	0.0147838	-0.167685	NaN	NaN	NaN	NaN	NaN	6.80863	6.82623	6.70036	S	2	1
Tb927.1.1370	320	rRNA biogenesis protein, putative	-0.505697	-0.394051	0.152248	0.246834	-0.267392	-0.341683	0.383608	0.248292	8.82289	8.83581	8.49549	8.49864	8.30033	8.2664	8.55408	8.61003	S	3	1
Tb11.v5.0392.1-p1	89	kinesin heavy chain, putative	-1.51651	-1.1392	NaN	NaN	-1.31323	NaN	1.28582	1.42879	6.262	6.95795	NaN	NaN	6.46121	NaN	6.96991	7.03354	S	2	0.999987
Tb11.v5.0394.1-p1	1329	hypothetical protein, conserved	NaN	NaN	NaN	NaN	-0.536336	-0.280966	NaN	NaN	NaN	NaN	NaN	NaN	6.73207	6.79207	NaN	NaN	S	2	0.999938
Tb11.v5.0394.1-p1	573	hypothetical protein, conserved	0.104068	0.0237522	-0.276642	NaN	NaN	0.282618	-0.205098	-0.812536	6.92142	6.94961	6.69522	NaN	NaN	6.77065	6.91421	6.86975	S	2	0.999167
Tb11.v5.0394.1-p1	317	hypothetical protein, conserved	NaN	0.0650208	-0.092894	NaN	NaN	NaN	NaN	0.182565	NaN	7.64102	7.13507	NaN	NaN	NaN	NaN	7.34805	S	3	1
Tb11.v5.0394.1-p1	322	hypothetical protein, conserved	NaN	0.0650208	-0.092894	NaN	NaN	NaN	NaN	0.182565	NaN	7.64102	7.13507	NaN	NaN	NaN	NaN	7.34805	S	3	1
Tb11.v5.0394.1-p1	1461	hypothetical protein, conserved	-0.228334	-0.198725	0.116764	0.162081	-0.254152	0.14965	0.0203421	0.333424	7.71244	8.07846	7.57894	7.67684	7.73904	7.82493	7.66188	7.67112	S	2	1
Tb11.v5.0394.1-p1	1439	hypothetical protein, conserved	-1.76808	-1.33017	1.56638	1.64409	-1.42225	-2.23562	NaN	NaN	7.65312	7.62889	7.22701	7.35209	6.5676	6.555	NaN	NaN	S	2	1
Tb927.10.14490	180	hypothetical protein, conserved	0.221815	0.287236	NaN	-0.470429	0.237197	NaN	NaN	-0.748869	7.86214	7.61879	NaN	8.02621	7.82818	NaN	NaN	7.34345	S	3	1
Tb927.10.14490	187	hypothetical protein, conserved	-0.0969926	-0.0699818	-0.272785	-0.0961904	0.180912	0.178874	-0.278759	-0.372991	7.61413	7.94868	7.96649	7.57935	7.55173	8.11544	8.08365	7.63458	S	3	1
Tb927.10.14490	13	hypothetical protein, conserved	NaN	NaN	-0.484449	NaN	NaN	NaN	NaN	NaN	NaN	NaN	6.9319	NaN	NaN	NaN	NaN	NaN	S	2	0.995243
Tb927.10.14490	244	hypothetical protein, conserved	-0.188628	-0.133812	0.0851526	0.067501	0.106348	NaN	0.0805212	0.0571383	8.25703	8.233	7.73525	7.56441	7.4268	NaN	8.06811	8.07831	S	3	1
Tb927.10.14490	248	hypothetical protein, conserved	-0.165014	-0.343385	0.101784	0.0856966	0.137241	-0.0268369	0.0805212	-0.158462	8.28251	8.26816	7.87079	7.77727	7.72696	7.46663	8.06811	8.13586	S	3	1
Tb927.10.14490	299	hypothetical protein, conserved	-0.127936	0.033652	-0.0196237	0.0241777	-0.00827594	-0.0180158	0.0216219	0.0335111	8.76498	8.75515	8.41883	8.46807	8.83373	8.81227	8.91271	8.885	S	3	0.999992
Tb927.10.14490	320	hypothetical protein, conserved	0.0847447	0.186881	-0.378044	-0.402493	0.777872	0.466653	-0.986531	-0.746253	8.12743	8.09209	7.70009	7.72588	7.63518	7.68014	8.08081	7.96874	S	3	1
Tb927.10.14490	365	hypothetical protein, conserved	0.0395595	-0.0590891	-0.165564	-0.550423	0.105008	NaN	-0.40526	-0.516037	7.3963	7.32954	6.74457	6.86158	6.5918	NaN	7.3786	7.13033	S	2	1
Tb927.10.14490	370	hypothetical protein, conserved	0.0395595	-0.532825	-0.165564	-0.0776804	0.105008	NaN	-0.217877	-0.220984	7.3963	7.49828	6.74457	7.61951	6.5918	NaN	7.60679	7.59962	S	2	0.99655
Tb927.10.14490	74	hypothetical protein, conserved	NaN	NaN	-0.213621	-0.379695	-0.181428	0.00733906	-0.354317	-0.160572	NaN	NaN	6.97778	7.02432	7.36821	7.38124	7.10078	6.75607	S	2	1
Tb927.10.14490	349	hypothetical protein, conserved	0.206643	0.144568	0.00446549	0.0454429	0.257976	-0.155502	0.0529723	-0.228807	8.90125	8.92123	8.77019	8.7942	8.68684	8.75645	8.92959	8.93045	S	2	0.999996
Tb927.10.14490	406	hypothetical protein, conserved	0.35321	0.449746	0.146003	0.429	0.103665	0.0869197	0.0661237	0.122076	7.87507	7.52088	7.80882	7.73652	7.32673	7.33246	7.373	7.20876	S	2	1
Tb927.10.14490	134	hypothetical protein, conserved	0.267716	0.294312	-0.333007	-0.349033	-0.15441	-0.0179867	-0.690475	-0.616724	8.52701	8.1809	8.31521	8.32883	8.19193	8.05081	8.39333	8.32504	S	3	1
Tb927.10.14490	119	hypothetical protein, conserved	-0.192315	-0.189746	0.0901759	0.0680517	-0.0116898	0.0758749	-0.210396	-0.119887	9.06111	9.14051	8.79227	8.90251	8.87922	8.84193	9.06974	9.14666	S	2	1
Tb927.10.14490	413	hypothetical protein, conserved	0.0899048	0.130008	-0.168188	-0.203585	0.0583859	0.125122	-0.257373	-0.217843	9.0967	9.10113	9.17129	9.14597	9.24827	9.08607	9.04147	9.00928	S	2	1
Tb927.10.14490	148	hypothetical protein, conserved	0.282025	-0.122397	-0.015243	0.11023	0.390778	0.368377	0.010923	-0.561111	8.10633	8.1887	8.55503	7.69028	7.6141	7.56419	8.02399	7.99115	S	2	1
Tb927.10.14490	150	hypothetical protein, conserved	0.164915	0.235605	-0.281965	-0.267427	0.265317	0.37829	-0.470449	-0.363568	9.14376	9.12937	8.80237	8.93514	8.86787	8.80969	9.09279	9.08257	S	2	1
Tb927.10.14490	158	hypothetical protein, conserved	0.173128	NaN	-0.403065	-0.201526	0.262553	0.251204	-0.128109	-0.480901	7.07994	NaN	7.04112	7.10741	7.4314	7.41276	6.8857	7.32926	S	2	0.999998
Tb927.10.14490	20	hypothetical protein, conserved	-0.0378434	0.134089	-0.165612	-0.423778	0.282736	0.312781	-0.318128	-0.405604	8.31769	8.32545	7.91442	8.17592	7.92412	7.79445	8.26477	8.35025	S	3	0.999999
Tb927.10.14490	383	hypothetical protein, conserved	0.208517	NaN	-0.176234	-0.159041	0.495797	0.311619	-0.426742	NaN	7.83086	NaN	7.28058	7.33341	7.48313	7.49857	7.6635	NaN	S	2	0.951954
Tb927.10.15390	650	Flagellum attachment zone protein 7	0.259062	0.201759	0.41045	0.588229	-0.335008	-0.263006	0.539531	0.443713	7.8691	7.91229	7.97125	8.19703	8.29403	7.96726	7.70287	7.7447	S	2	0.998487
Tb927.10.15390	54	Flagellum attachment zone protein 7	NaN	NaN	NaN	NaN	-0.121769	NaN	NaN	NaN	NaN	NaN	NaN	NaN	6.95063	NaN	NaN	NaN	S	3	0.98186
Tb927.10.15390	681	Flagellum attachment zone protein 7	NaN	-0.177702	0.123534	0.0209111	-0.447151	-0.356587	-0.163801	-0.230397	NaN	7.99552	7.96688	8.33879	8.08771	8.03922	8.14126	8.2259	S	2	0.999929
Tb927.10.15390	259	Flagellum attachment zone protein 7	1.45149	NaN	NaN	NaN	NaN	NaN	NaN	NaN	7.34649	NaN	NaN	NaN	NaN	NaN	NaN	NaN	S	3	0.999999
Tb927.10.15390	303	Flagellum attachment zone protein 7	0.0409626	0.156008	NaN	0.0319598	-0.298478	NaN	0.320773	0.081476	7.259	7.12672	NaN	7.09934	7.10667	NaN	7.02321	7.31163	S	2	1
Tb927.10.15390	305	Flagellum attachment zone protein 7	-0.324563	-0.535645	0.0478175	0.0319598	-0.539519	-0.656877	0.365245	0.248656	7.37219	7.3108	6.77612	7.09934	7.34842	6.7343	7.16376	7.41785	S	2	0.998932
Tb927.10.15390	297	Flagellum attachment zone protein 7	-0.0319609	-0.151458	NaN	NaN	-0.497445	-0.475034	0.201258	0.0871912	6.82266	6.91075	NaN	NaN	7.03003	6.9943	6.79296	6.77932	S	2	1
Tb927.11.3650	194	adenylosuccinate synthetase, putative	-0.155068	-0.144935	0.178874	NaN	-0.231481	-0.349199	-0.206029	-0.267201	7.3626	7.47186	7.24373	NaN	7.46413	7.44092	7.2606	7.31838	S	2	1
Tb927.1.1030	387	Nucleolar protein 49	NaN	NaN	NaN	NaN	NaN	NaN	NaN	NaN	NaN	NaN	NaN	NaN	NaN	NaN	NaN	NaN	S	2	0.950342
Tb11.v5.0452.1-p1	2	GTPase activating protein, putative	-2.89776	NaN	NaN	NaN	NaN	NaN	NaN	-0.838048	6.94115	NaN	NaN	NaN	NaN	NaN	NaN	6.79107	S	2	0.999999
Tb11.v5.0467.1-p1	100	hypothetical protein, conserved	NaN	NaN	NaN	NaN	0.351402	0.557484	NaN	NaN	NaN	NaN	NaN	NaN	6.78442	6.79489	NaN	NaN	S	2	0.999999
Tb11.v5.0467.1-p1	90	hypothetical protein, conserved	-0.44185	-0.555312	0.89786	0.0206267	0.601411	-0.437701	NaN	0.239398	7.63446	7.93197	7.48039	7.5972	7.20585	7.20265	NaN	7.64657	S	3	0.999998
Tb11.v5.0467.1-p1	76	hypothetical protein, conserved	NaN	0.47176	NaN	NaN	NaN	NaN	NaN	NaN	NaN	6.97353	NaN	NaN	NaN	NaN	NaN	NaN	S	3	0.989638
Tb11.v5.0467.1-p1	106	hypothetical protein, conserved	-0.0862163	0.319502	NaN	NaN	-0.657946	-0.306823	0.965766	NaN	6.64018	6.75197	NaN	NaN	6.87313	6.7217	6.57353	NaN	S	2	0.999806
Tb11.v5.0467.1-p1	325	hypothetical protein, conserved	0.226755	0.316725	0.439251	0.45133	-0.48348	-0.57865	1.27882	1.19137	8.05239	8.05246	7.78014	7.8001	7.70109	7.63806	8.00625	7.9918	S	2	0.999986
Tb11.v5.0467.1-p1	329	hypothetical protein, conserved	0.226755	0.316725	0.439251	0.45133	0.110764	0.0472592	1.27882	1.19137	8.05239	8.05246	7.78014	7.8001	7.79464	7.81719	8.00625	7.9918	S	2	1
Tb927.1.2390	95	beta tubulin	0.331705	0.152378	-0.146611	-0.122162	0.337997	0.0581087	-0.351258	-0.303721	8.1465	8.56767	8.28181	8.16794	7.12795	7.07569	8.37592	8.22053	S	2	1
Tb927.1.2390	126	beta tubulin	NaN	0.191563	NaN	NaN	NaN	NaN	NaN	0.111966	NaN	7.47373	NaN	NaN	NaN	NaN	NaN	7.03407	S	3	0.999986
Tb927.1.2390	18	beta tubulin	NaN	-1.4759	NaN	NaN	NaN	NaN	-0.410064	-0.419237	NaN	7.30397	NaN	NaN	NaN	NaN	7.10315	7.04599	S	2	1
Tb927.1.2390	115	beta tubulin	NaN	-0.0483973	NaN	NaN	-0.148913	NaN	NaN	NaN	NaN	7.00996	NaN	NaN	6.68419	NaN	NaN	NaN	S	3	0.999627
Tb927.1.2390	285	beta tubulin	-0.96356	-0.88734	-0.167847	-0.178796	-0.526618	-0.406732	-0.933353	-0.899776	7.01267	7.60484	7.70451	7.64824	7.85426	7.74439	7.47816	7.47397	S	2	1
Tb927.1.2390	339	beta tubulin	NaN	-0.453024	0.00791302	-0.000302979	NaN	NaN	-0.344135	-0.0189511	NaN	7.18027	7.07306	6.9226	NaN	NaN	6.93732	6.84162	S	2	0.95776
Tb927.10.3920	282	hypothetical protein, conserved	0.0950467	0.219587	-0.514305	-0.547341	0.291839	0.0282862	-0.744656	-0.64679	8.06837	8.03786	7.98576	7.95314	8.06956	8.15509	8.03775	8.01603	S	3	1
Tb927.10.3920	288	hypothetical protein, conserved	-0.573617	-0.661775	NaN	NaN	-0.150769	-0.52168	0.275722	0.477884	7.61265	7.51465	NaN	NaN	7.15839	7.00428	7.69126	7.60246	S	3	0.998604
Tb927.10.3920	405	hypothetical protein, conserved	-0.238	-0.0338206	-0.120247	-0.202522	0.20964	0.13829	-0.233922	-0.285935	7.63839	7.72116	7.85197	7.78959	7.82366	7.71429	7.72309	7.59805	S	3	0.998973
Tb11.v5.0504.1-p1	609	RNA polymerase IIA largest subunit, putative	-0.131503	-0.0891752	0.0714881	0.0708015	0.152508	0.109695	-0.190717	-0.217625	8.5457	8.62466	7.92792	7.8117	8.02469	7.65486	8.36816	8.65025	S	2	1
Tb11.v5.0504.1-p1	590	RNA polymerase IIA largest subunit, putative	-0.125069	-0.202539	NaN	NaN	NaN	NaN	-0.130239	-0.237575	8.70855	8.74004	NaN	NaN	NaN	NaN	8.5617	8.60755	S	3	0.998531
Tb11.v5.0504.1-p1	591	RNA polymerase IIA largest subunit, putative	-0.125069	-0.217591	NaN	NaN	NaN	NaN	-0.130239	-0.237575	8.70855	8.7327	NaN	NaN	NaN	NaN	8.5617	8.60755	S	3	0.996366
Tb11.v5.0504.1-p1	798	RNA polymerase IIA largest subunit, putative	NaN	NaN	NaN	NaN	-0.247919	-0.106172	NaN	0.849439	NaN	NaN	NaN	NaN	7.12061	6.99975	NaN	6.73808	S	2	0.989495
Tb11.v5.0504.1-p1	645	RNA polymerase IIA largest subunit, putative	-0.196178	-0.0453421	0.127765	0.123534	-0.0405859	-0.040126	0.0102069	NaN	7.77023	7.7901	7.66875	7.71266	7.6657	7.64354	7.41157	NaN	S	2	1
Tb11.v5.0504.1-p1	650	RNA polymerase IIA largest subunit, putative	0.236829	0.28889	0.232783	0.0673633	-0.549895	-0.14733	0.0939657	0.214622	8.28664	8.3101	7.89042	7.89107	7.86996	7.82102	8.239	8.23659	S	2	1
Tb11.v5.0504.1-p1	654	RNA polymerase IIA largest subunit, putative	-0.400873	-0.340276	-0.016979	-0.0259847	-0.230431	-0.241714	0.221444	0.168257	8.41481	8.4424	7.98052	7.49096	7.94713	8.07744	8.34335	8.46762	S	2	0.994455
Tb11.v5.0504.1-p1	656	RNA polymerase IIA largest subunit, putative	-0.0820413	0.28889	0.0176369	0.0673633	-0.04989	-0.193651	0.0140695	0.16543	8.48217	8.50222	8.07059	7.89107	8.05404	8.14544	8.43383	8.53695	S	2	0.999441
Tb11.v5.0508.1-p1	221	hypothetical protein, conserved	NaN	NaN	NaN	NaN	NaN	NaN	NaN	NaN	NaN	NaN	NaN	NaN	NaN	NaN	NaN	NaN	S	2	0.993999
Tb927.1.780	3	leucine-rich repeat-containing protein	NaN	0.358734	0.151469	NaN	NaN	NaN	0.444349	NaN	NaN	7.78696	7.65215	NaN	NaN	NaN	6.94025	NaN	S	3	1
Tb927.1.780	6	leucine-rich repeat-containing protein	NaN	0.358734	0.151469	NaN	NaN	NaN	0.444349	NaN	NaN	7.78696	7.65215	NaN	NaN	NaN	6.94025	NaN	S	3	1
Tb11.v5.0529.1-p1	198	ATP-dependent DEAD/H RNA helicase, putative	-0.0339092	-0.145382	0.289008	0.227864	-0.00794222	-0.130744	0.237686	0.353775	8.06763	8.09311	8.00467	8.01182	7.92787	8.04222	8.1451	8.1903	S	3	1
Tb927.9.3630	480	BSD domain containing protein, putative	0.157432	0.205142	0.0190613	0.136716	-0.143198	-0.142433	NaN	NaN	7.67587	7.74294	7.4218	7.30963	7.41442	7.40885	NaN	NaN	S	3	0.998577
Tb927.10.5620	362	fructose-bisphosphate aldolase, glycosomal	-0.202987	-0.250423	-0.227523	-0.180364	-0.182901	NaN	-0.253206	NaN	8.0235	8.31967	8.03161	8.09472	8.14876	NaN	8.04914	NaN	S	2	0.972485
Tb927.10.5620	364	fructose-bisphosphate aldolase, glycosomal	NaN	NaN	-0.171547	-0.14543	NaN	-0.0053334	-0.268817	-0.276031	NaN	NaN	7.27651	7.29059	NaN	8.14404	7.22577	7.91232	S	2	0.965787
Tb927.8.5010	11	Paraflagellar rod protein 2-5	-0.331518	-0.23343	0.178237	-0.0412835	-0.104294	-0.161895	0.14483	0.115433	8.74704	8.75054	7.87265	7.96724	8.22251	8.21235	8.59542	8.6504	S	2	1
Tb927.8.5010	265	Paraflagellar rod protein 2-5	-0.1271	-0.270608	-0.184769	0.0465608	0.0560286	0.0550568	0.0471196	0.0558898	7.36912	7.70732	7.52697	7.73527	7.53494	7.82315	7.66846	7.73821	S	2	0.997725
Tb927.8.5010	548	Paraflagellar rod protein 2-5	0.148479	0.212756	NaN	NaN	NaN	NaN	-0.2843	-0.433078	7.37656	7.92919	NaN	NaN	NaN	NaN	7.25481	7.60783	S	4	1
Tb927.8.5010	587	Paraflagellar rod protein 2-5	0.155231	0.066537	-0.111913	-0.124503	0.164658	0.269991	-0.464206	-0.842749	7.67738	7.6959	7.68671	7.63045	7.91314	7.96736	7.67856	7.75763	S	2	1
Tb927.8.5010	276	Paraflagellar rod protein 2-5	0.306029	NaN	-0.728144	-0.815225	-0.203618	-0.183015	-0.789038	NaN	6.90333	NaN	7.30948	7.33068	7.35131	7.31012	7.2903	NaN	S	2	1
Tb927.8.5010	2	Paraflagellar rod protein 2-5	0.156655	0.110497	-0.145573	-0.195286	0.106884	0.151859	-0.517771	-0.39665	9.0242	9.05668	8.98821	8.31048	8.14044	8.66904	8.06603	8.8955	S	2	1
Tb927.8.5010	555	Paraflagellar rod protein 2-5	NaN	NaN	NaN	-0.558198	NaN	-0.506332	NaN	-0.778952	NaN	NaN	NaN	6.98957	NaN	7.07686	NaN	6.96423	S	2	0.999965
Tb927.8.5010	172	Paraflagellar rod protein 2-5	NaN	NaN	NaN	NaN	0.404685	0.225028	NaN	NaN	NaN	NaN	NaN	NaN	6.85984	6.89147	NaN	NaN	S	2	0.999971
Tb927.8.5010	145	Paraflagellar rod protein 2-5	0.370834	0.271067	-0.344044	-0.304487	-0.00494247	-0.119432	-0.293624	-0.454032	7.0242	7.13386	7.05793	6.98213	7.29776	7.20439	6.94665	7.06273	S	2	0.999956
Tb927.8.5010	108	Paraflagellar rod protein 2-5	0.363564	0.578987	-0.260722	-0.224638	NaN	NaN	NaN	-0.542689	6.85817	6.93535	6.73745	6.77825	NaN	NaN	NaN	6.86756	S	2	1
Tb927.10.10960	374	heat shock protein, putative	NaN	NaN	NaN	NaN	-0.604038	-0.620801	NaN	NaN	NaN	NaN	NaN	NaN	6.79539	6.708	NaN	NaN	S	2	0.999996
Tb927.10.10960	53	heat shock protein, putative	-0.781454	-0.920407	0.660381	0.672199	-0.439285	-0.439715	1.5674	1.53854	7.90987	7.9851	7.86363	7.95564	7.97088	7.97266	7.87633	7.89034	S	2	0.999987
Tb11.v5.0562.1-p1	778	Molybdopterin guanine dinucleotide synthesis protein B, putative	NaN	NaN	NaN	NaN	NaN	-0.440087	NaN	0.647453	NaN	NaN	NaN	NaN	NaN	6.49705	NaN	6.56371	S	3	0.981313
Tb927.10.13270	251	Periodic tryptophan protein 2 homolog, putative	NaN	NaN	0.735522	NaN	NaN	-0.676941	NaN	NaN	NaN	NaN	7.12843	NaN	NaN	7.39526	NaN	NaN	S	3	0.99967
Tb927.10.350	65	protein kinase PK4, putative	NaN	0.0654344	NaN	NaN	-0.281509	-0.382814	-0.237592	NaN	NaN	6.9179	NaN	NaN	7.40071	7.34647	7.08016	NaN	S	2	0.962762
Tb927.10.350	66	protein kinase PK4, putative	-0.225177	-0.18277	NaN	-0.124126	0.0465608	-1.43839	0.0866479	-0.290851	7.90182	7.56907	NaN	7.87346	8.13529	8.05907	7.90421	8.27763	S	2	0.999746
Tb927.10.350	69	protein kinase PK4, putative	-2.53149	-0.24006	0.0842003	0.116631	-0.63776	0.0427844	-0.261725	-0.608562	7.89909	7.92239	7.62589	8.08055	7.89786	8.22593	8.07951	8.20055	S	2	0.983524
Tb927.10.350	72	protein kinase PK4, putative	-2.53149	-0.18277	NaN	-1.249	-0.190306	NaN	NaN	-0.680636	7.89909	7.56907	NaN	7.56478	7.24306	NaN	NaN	7.48973	S	2	0.962866
Tb11.v5.0568.1-p1	21	hypothetical protein, conserved	0.0127833	-0.497364	-0.220967	-0.321946	0.603407	-0.0247073	-1.24999	-1.34249	7.69958	7.97814	7.39676	7.59065	7.5029	7.57264	7.88959	7.82359	S	3	0.999997
Tb11.v5.0568.1-p1	25	hypothetical protein, conserved	0.0127833	0.0777899	-0.220967	-0.0359194	-0.0170083	0.119821	-0.283088	-0.417829	7.69958	7.85652	7.39676	7.38925	7.27418	7.36169	7.77833	7.6504	S	3	0.999996
Tb11.v5.0568.1-p1	39	hypothetical protein, conserved	0.350837	0.300065	-0.622066	-0.583852	0.556993	NaN	-0.36175	-0.419642	7.44548	7.41165	7.50746	7.55489	7.48528	NaN	7.31184	7.33522	S	3	0.986852
Tb927.8.4740	3	amino acid transporter, putative	-0.812207	-0.702093	NaN	NaN	-0.112475	0.144308	0.327228	0.188274	6.9312	7.09181	NaN	NaN	7.17091	7.10438	7.23251	7.24546	S	2	0.999942
Tb927.8.4740	10	amino acid transporter, putative	-0.812207	-0.702093	NaN	NaN	-0.00810176	-0.133005	0.327228	0.188274	6.9312	7.09181	NaN	NaN	7.20126	7.10068	7.23251	7.24546	S	2	1
Tb11.v5.0573.1-p1	201	RAD50 DNA repair-like protein, putative	-0.400454	-0.155036	NaN	0.448055	NaN	NaN	NaN	0.248171	6.2011	6.8293	NaN	6.80513	NaN	NaN	NaN	6.83022	S	2	1
Tb927.5.2540	349	Organic solute transport protein 1, putative	0.0486547	-0.161234	0.342669	0.318577	-0.342616	-0.467833	-0.203435	0.0945064	6.95204	6.92418	7.32313	6.83422	7.45405	7.05254	7.32668	7.61274	S	3	0.999835
Tb11.v5.0581.1-p1	147	Sec8 exocyst complex component specific domain/Invariant surface glycoprotein, putative	0.194844	0.210888	0.166972	0.0557509	-0.421709	-0.406943	0.427177	0.40806	7.82836	7.80939	7.33459	7.43575	7.34104	7.12753	7.77787	7.51677	S	3	1
Tb11.v5.0581.1-p1	150	Sec8 exocyst complex component specific domain/Invariant surface glycoprotein, putative	0.250113	0.0962619	0.166972	0.0557509	-0.421709	-0.406943	0.427177	0.40806	7.76483	7.73191	7.33459	7.43575	7.34104	7.12753	7.77787	7.51677	S	3	0.999958
Tb11.v5.0581.1-p1	729	Sec8 exocyst complex component specific domain/Invariant surface glycoprotein, putative	-0.0342489	0.0405417	-0.451583	-0.354981	0.081067	-0.0273514	-0.782124	NaN	7.08899	7.09475	7.11404	7.18693	7.20014	7.26005	7.0774	NaN	S	2	1
Tb11.v5.0584.1-p1	259	hypothetical protein, conserved	-1.28314	-1.21625	NaN	0.349818	-0.62391	NaN	0.334797	0.799004	7.17814	7.27593	NaN	7.01372	6.99859	NaN	7.18532	7.2204	S	3	0.959322
Tb11.v5.0584.1-p1	350	hypothetical protein, conserved	0.328837	0.436055	0.106884	NaN	0.0381553	0.0727232	0.424492	0.539233	8.04269	8.06442	7.89464	NaN	7.99506	7.81457	7.79154	8.09279	S	3	0.984235
Tb11.v5.0584.1-p1	486	hypothetical protein, conserved	NaN	NaN	NaN	NaN	-0.493601	-0.987503	NaN	NaN	NaN	NaN	NaN	NaN	7.01237	7.16262	NaN	NaN	S	2	0.99943
Tb927.11.4610	181	protein kinase A regulatory subunit	0.609282	0.603502	0.203514	0.10541	-0.211431	-0.242499	1.01785	1.02155	7.86772	8.42781	8.44226	8.37016	8.57173	8.48244	8.2085	8.21545	S	2	0.98362
Tb927.11.4610	218	protein kinase A regulatory subunit	0.953749	1.04789	-0.841327	-0.900234	0.0617071	0.147697	-0.869069	-1.10386	7.62325	7.72329	7.77521	7.81006	7.82404	7.92997	7.59457	7.61834	S	2	1
Tb927.11.4610	2	protein kinase A regulatory subunit	NaN	NaN	-0.307626	0.273695	NaN	NaN	NaN	NaN	NaN	NaN	6.62816	6.6496	NaN	NaN	NaN	NaN	S	2	0.988069
Tb927.10.4940	434	Nuclear Dbf2-related kinase	NaN	NaN	NaN	NaN	NaN	NaN	NaN	NaN	NaN	NaN	NaN	NaN	NaN	NaN	NaN	NaN	S	1	1
Tb927.10.4940	97	Nuclear Dbf2-related kinase	-0.105535	-0.0565812	0.17645	0.174023	-0.806039	-0.849752	-0.310611	-0.215563	7.28283	8.23157	8.24839	8.23195	8.30645	8.34899	7.93764	7.96354	S	3	1
Tb11.v5.0600.1-p1	373	HIT zinc finger, putative	-1.11572	-1.28567	NaN	NaN	-0.72621	-1.38229	1.70244	1.57526	7.33205	7.46633	6.74272	NaN	7.19943	7.00415	7.51402	7.43425	S	3	1
Tb11.v5.0619.1-p1	738	COG4 transport protein, putative	-0.138759	-0.0714364	-0.202174	0.0915306	-0.116974	-0.104061	-0.0399925	-0.214726	8.12801	7.71297	7.47026	7.31927	7.92291	7.77879	8.15603	8.10724	S	2	0.999988
Tb11.v5.0619.1-p1	741	COG4 transport protein, putative	-0.138759	-0.0714364	-0.202174	0.0915306	-0.116974	-0.104061	-0.0399925	-0.214726	8.12801	7.71297	7.47026	7.51315	7.92291	7.77879	8.15603	8.10724	S	2	0.999896
Tb11.v5.0620.1-p1	462	COG4 transport protein, putative	0.467905	0.718351	-0.118884	0.295253	-0.0883161	-0.150449	0.902267	NaN	7.2318	7.52239	6.84511	6.97893	7.17583	6.71811	7.39799	NaN	S	3	0.972615
Tb927.10.14800	329	mitogen-activated protein kinase 9, putative	0.272143	0.215119	0.226508	0.0160683	-0.422559	-0.476518	0.626299	0.333538	8.13475	8.32601	8.24373	8.23997	8.03906	7.99712	8.11167	8.02698	S	2	0.999417
Tb927.10.14800	331	mitogen-activated protein kinase 9, putative	0.0943712	0.348346	0.361768	0.245252	0.234624	0.249021	0.909504	0.421587	7.94208	8.06659	7.1829	7.85483	7.53778	7.31389	7.52101	7.01733	S	2	0.975425
Tb927.10.960	595	U4/U6-specific protein PRP4	NaN	NaN	0.293724	NaN	NaN	NaN	0.11703	NaN	NaN	NaN	7.43732	NaN	NaN	NaN	7.99653	NaN	S	3	0.999319
Tb11.v5.0636.1-p1	279	C-terminal motor kinesin, putative	-0.0945413	-0.174393	-0.188759	-0.166989	-0.0275279	-0.0791427	-0.270469	-0.337667	7.58636	7.32232	7.52728	7.4667	7.70838	7.62771	7.94884	7.69482	S	2	1
Tb11.v5.0636.1-p1	812	C-terminal motor kinesin, putative	-0.123497	-0.16246	0.00920381	-0.0905264	-0.0647817	-0.130981	-0.259996	-0.122915	7.221	7.28679	7.35826	7.33377	7.38564	7.16729	7.16628	7.2447	S	2	1
Tb11.v5.0636.1-p1	154	C-terminal motor kinesin, putative	NaN	-0.608496	NaN	NaN	0.0280033	-0.0649325	0.0471196	-0.115519	NaN	7.37162	NaN	NaN	7.81351	7.4242	7.68457	7.78214	S	2	0.977642
Tb11.v5.0636.1-p1	162	C-terminal motor kinesin, putative	0.328607	0.389897	0.599413	0.465504	-0.311936	-0.284722	1.16266	1.07567	8.15263	8.49531	7.98327	8.2975	8.90208	8.65456	8.55882	7.98512	S	2	0.959603
Tb11.v5.0636.1-p1	165	C-terminal motor kinesin, putative	0.349705	0.396927	0.471656	0.423955	-0.0667748	-0.0471744	0.779134	0.828225	8.49385	8.36418	8.40212	8.44643	8.44061	8.66272	8.92506	8.52252	S	2	0.999948
Tb11.v5.0636.1-p1	394	C-terminal motor kinesin, putative	NaN	NaN	NaN	NaN	NaN	0.682663	NaN	NaN	NaN	NaN	NaN	NaN	NaN	6.65265	NaN	NaN	S	2	1
Tb11.v5.0643.1-p1	294	dual specificity protein phosphatase, putative	NaN	NaN	NaN	NaN	-0.617698	-0.475254	0.628634	1.15082	6.95988	NaN	NaN	NaN	7.3626	6.65944	7.36831	7.55277	S	2	0.999996
Tb11.v5.0643.1-p1	426	dual specificity protein phosphatase, putative	NaN	-0.680821	NaN	NaN	NaN	-1.50161	NaN	NaN	NaN	7.26484	NaN	NaN	NaN	7.22147	NaN	NaN	S	2	0.998586
Tb11.v5.0643.1-p1	427	dual specificity protein phosphatase, putative	-2.79937	-0.680821	-1.72934	-2.17508	NaN	-1.50161	NaN	-2.82449	8.09646	7.26484	8.21453	8.22266	NaN	7.22147	NaN	8.33921	S	2	0.95923
Tb11.v5.0643.1-p1	232	dual specificity protein phosphatase, putative	0.0167816	0.224534	-0.0120971	-0.0841961	-0.655921	-0.496712	0.0374524	0.00719549	7.16035	7.02011	7.30222	6.83937	7.14129	7.46025	7.22269	7.10319	S	2	0.989225
Tb11.v5.0643.1-p1	234	dual specificity protein phosphatase, putative	-0.128204	-0.158558	0.514703	0.516217	-0.483803	-0.543278	1.13277	1.08896	7.65698	7.75822	7.81178	7.88468	7.80551	7.84768	7.87934	7.79548	S	2	0.999279
Tb11.v5.0643.1-p1	346	dual specificity protein phosphatase, putative	NaN	-0.715699	0.419323	NaN	-0.784632	-0.605223	1.01949	1.16691	NaN	7.39749	7.02747	NaN	7.38421	7.49941	7.50696	7.40247	S	3	0.993128
Tb11.v5.0643.1-p1	413	dual specificity protein phosphatase, putative	NaN	NaN	NaN	NaN	NaN	-0.103612	NaN	NaN	NaN	NaN	NaN	NaN	NaN	6.83436	NaN	NaN	S	3	0.995477
Tb927.10.2890	263	enolase	0.552279	-0.402321	0.837297	0.906968	-0.130492	-0.262625	0.415759	0.399226	7.19579	7.13223	7.32683	7.2387	7.74994	7.77065	7.31399	7.45002	S	2	0.999995
Tb927.7.3210	486	Pseudokinase, putative	0.425137	0.101247	0.464355	0.534958	-0.502117	-0.492464	0.617204	0.529071	6.97117	7.00324	7.10106	7.01385	7.7139	7.56761	7.17061	7.21243	S	2	1
Tb927.7.3210	374	Pseudokinase, putative	0.236217	0.202261	-0.469769	0.556111	-0.766554	-0.447623	0.379177	1.29472	7.62716	7.29695	7.06494	7.33236	7.29347	7.26991	7.09423	7.32752	S	2	1
Tb927.7.3210	438	Pseudokinase, putative	NaN	-0.775565	-0.94239	-0.294031	0.159629	0.20389	-1.46021	-1.30002	NaN	7.17676	7.12499	6.71516	6.80942	6.57633	6.91925	7.34469	S	2	0.999872
Tb927.7.3210	441	Pseudokinase, putative	NaN	-0.55737	-0.513687	-0.294031	0.159629	0.20389	-1.46021	-1.69273	NaN	6.90329	6.75154	6.71516	6.80942	6.57633	6.91925	7.05503	S	2	1
Tb927.7.3210	552	Pseudokinase, putative	NaN	NaN	NaN	NaN	NaN	-0.611821	NaN	NaN	NaN	NaN	NaN	NaN	NaN	6.58059	NaN	NaN	S	2	1
Tb927.7.3210	420	Pseudokinase, putative	NaN	NaN	NaN	NaN	NaN	NaN	-0.814971	NaN	NaN	NaN	NaN	NaN	NaN	NaN	7.13136	NaN	S	2	0.99816
Tb927.10.13010	310	cAMP-dependent protein kinase catalytic subunit 3	-0.847077	-0.299045	-1.14896	NaN	NaN	NaN	-0.740697	-0.318848	6.89391	7.11076	6.71941	NaN	NaN	NaN	6.86824	6.64304	S	2	0.999979
Tb11.v5.0687.1-p1	380	Pescadillo N-terminus/BRCA1 C Terminus (BRCT) domain containing protein, putative	-0.968802	-0.979032	NaN	NaN	NaN	NaN	0.825867	0.685178	8.28001	8.2865	NaN	NaN	NaN	NaN	7.71753	8.07635	S	3	1
Tb11.v5.0687.1-p1	399	Pescadillo N-terminus/BRCA1 C Terminus (BRCT) domain containing protein, putative	0.343578	0.236462	0.235605	-0.204399	-0.233685	-0.284528	0.308827	0.377068	8.31913	8.32748	7.16602	7.02061	7.83269	7.81618	7.99281	8.2317	S	2	1
Tb927.10.8650	15	ran binding protein, putative	-0.291998	-0.285829	0.306612	0.257856	-0.00784072	-0.065793	0.0758749	0.111699	8.44894	8.54586	8.61798	8.66923	8.83051	8.84535	8.63274	8.66259	S	2	1
Tb927.11.14720	61	hypothetical protein, conserved	-0.711464	-0.696354	-0.442967	0.504366	-0.0711029	-0.313638	0.134615	-0.284809	7.77206	7.91753	7.00337	7.37976	7.33668	7.26724	7.76792	7.8395	S	2	0.99971
Tb927.11.14720	63	hypothetical protein, conserved	-0.881135	-0.702586	-0.442967	0.504366	-0.661707	-0.175892	-0.162412	-0.293483	7.64954	7.71834	7.00337	7.37976	7.07849	6.89923	7.48615	7.66803	S	3	0.999768
Tb927.11.14720	66	hypothetical protein, conserved	0.487383	0.954345	NaN	NaN	-0.0711029	-0.313638	0.42664	0.541317	7.3977	7.63329	NaN	NaN	6.98813	7.02424	7.44674	7.35295	S	3	0.999998
Tb927.10.13780	190	Glycogen synthase kinase 3 short	NaN	NaN	0.391108	0.745711	0.377068	NaN	NaN	NaN	NaN	NaN	6.89487	6.97103	6.95872	NaN	NaN	NaN	S	2	1
Tb927.10.13780	2	Glycogen synthase kinase 3 short	-0.119557	-0.0452527	-0.0850834	-0.0830343	-0.0255294	-0.110277	-0.451642	-0.446286	7.73693	7.74948	7.83728	7.89986	8.01212	7.94774	7.86106	7.79598	S	2	1
Tb11.v5.0721.1-p1	119	hypothetical protein, conserved	NaN	NaN	NaN	NaN	-0.585951	NaN	NaN	NaN	NaN	NaN	NaN	NaN	6.51163	NaN	NaN	NaN	S	2	0.982677
Tb11.v5.0739.1-p1	1416	SUMO-interacting motif-containing protein	0.313942	0.274411	0.166715	NaN	0.162983	0.173511	NaN	-0.197616	7.20227	7.24052	7.36474	NaN	7.51722	7.27485	NaN	7.2	S	2	1
Tb11.v5.0739.1-p1	1096	SUMO-interacting motif-containing protein	0.624335	0.639603	NaN	-0.221371	NaN	NaN	NaN	-0.13144	6.83156	7.23024	NaN	6.62659	NaN	NaN	NaN	6.82246	S	2	1
Tb11.v5.0739.1-p1	1457	SUMO-interacting motif-containing protein	0.39594	0.146916	-0.223071	NaN	-0.218296	NaN	-0.336373	NaN	7.2389	7.5897	7.58519	NaN	6.94169	NaN	7.54588	NaN	S	2	0.999159
Tb11.v5.0739.1-p1	923	SUMO-interacting motif-containing protein	0.0859685	-0.0221852	-0.111508	-0.107912	-0.138616	-0.00404519	-0.27181	-0.375384	8.01402	7.99397	7.89801	7.89515	7.85441	7.8983	7.72474	7.72425	S	2	0.999993
Tb11.v5.0739.1-p1	1447	SUMO-interacting motif-containing protein	0.20063	0.188654	0.459327	0.429536	0.028852	0.0745054	-0.298921	-0.144074	7.60804	7.56116	7.63968	7.77043	7.71368	7.61489	7.45241	7.5087	S	2	0.992914
Tb11.v5.0739.1-p1	1122	SUMO-interacting motif-containing protein	0.582363	0.482539	-0.0358306	-0.0562512	-0.150385	-0.199537	-0.127069	-0.0337319	7.89681	7.99528	7.46679	7.53541	7.79186	7.74926	7.83445	7.32881	S	2	1
Tb11.v5.0739.1-p1	423	SUMO-interacting motif-containing protein	NaN	NaN	NaN	-0.227861	0.0251707	NaN	-0.280387	NaN	NaN	NaN	NaN	7.25399	7.21577	NaN	7.26501	NaN	S	2	0.999669
Tb11.v5.0739.1-p1	428	SUMO-interacting motif-containing protein	0.359971	NaN	0.264717	0.431783	0.478506	0.558562	1.03548	0.935912	6.88372	NaN	6.89566	6.87927	6.82372	6.81977	6.99801	7.1271	S	2	0.999944
Tb11.v5.0739.1-p1	1141	SUMO-interacting motif-containing protein	0.398022	0.447844	0.0951818	0.0568609	0.153676	0.223299	NaN	NaN	7.28323	7.28119	7.0566	7.4054	7.18219	7.30406	NaN	NaN	S	2	1
Tb11.v5.0739.1-p1	1298	SUMO-interacting motif-containing protein	0.0311129	-0.0237684	NaN	NaN	NaN	-0.608408	NaN	0.0641931	7.7602	7.57533	NaN	NaN	NaN	6.64742	NaN	6.83532	S	3	0.982897
Tb11.v5.0739.1-p1	1302	SUMO-interacting motif-containing protein	0.397912	-0.114832	NaN	NaN	NaN	-0.608408	NaN	0.0641931	7.51235	7.57533	NaN	NaN	NaN	6.64742	NaN	6.83532	S	2	0.998168
Tb11.v5.0739.1-p1	1306	SUMO-interacting motif-containing protein	0.0311129	-0.114832	NaN	NaN	NaN	-0.608408	NaN	0.0641931	7.7602	7.57533	NaN	NaN	NaN	6.64742	NaN	6.83532	S	2	0.997497
Tb11.v5.0739.1-p1	973	SUMO-interacting motif-containing protein	0.562474	0.298072	-0.627382	-0.287219	-0.292811	-0.15608	0.368154	0.340049	6.90069	6.94636	6.95673	6.88274	7.05057	6.99268	6.80625	6.9238	S	2	1
Tb11.v5.0739.1-p1	802	SUMO-interacting motif-containing protein	0.124593	0.278104	-0.138203	-0.188167	0.175557	0.137372	-0.100082	-0.0470552	7.3241	7.38833	7.38311	7.52174	7.69898	7.64458	7.60013	7.37798	S	2	1
Tb11.v5.0739.1-p1	1369	SUMO-interacting motif-containing protein	0.182057	0.0771063	-0.223812	NaN	-0.0544822	NaN	-0.0460867	0.054779	7.20003	7.25047	7.0177	NaN	6.99863	NaN	7.21299	7.16551	S	2	0.997033
Tb11.v5.0739.1-p1	1372	SUMO-interacting motif-containing protein	0.182057	0.0771063	-0.223812	NaN	-0.0544822	NaN	-0.0460867	0.054779	7.20003	7.25047	7.0177	NaN	6.99863	NaN	7.21299	7.16551	S	2	0.999996
Tb11.v5.0739.1-p1	1099	SUMO-interacting motif-containing protein	NaN	0.461214	NaN	NaN	NaN	NaN	NaN	NaN	NaN	7.00139	NaN	NaN	NaN	NaN	NaN	NaN	S	3	0.999941
Tb927.3.3790	27	hypothetical protein, conserved	0.783582	0.835197	NaN	-0.101227	0.0698396	0.774334	NaN	-0.384377	7.27871	7.28659	NaN	7.72261	8.1069	7.04301	NaN	7.76032	S	3	0.999997
Tb927.3.3790	104	hypothetical protein, conserved	NaN	NaN	NaN	NaN	-0.345253	-0.511485	NaN	NaN	NaN	NaN	NaN	NaN	6.76228	6.80392	NaN	NaN	S	2	0.999989
Tb927.3.3790	153	hypothetical protein, conserved	NaN	NaN	NaN	-0.0543623	NaN	0.378068	NaN	NaN	NaN	NaN	NaN	6.99404	NaN	6.99332	NaN	NaN	S	3	0.994185
Tb927.3.3790	92	hypothetical protein, conserved	0.108625	0.0867838	-0.23282	-0.169858	0.133037	-0.0277632	-0.392232	-0.4237	7.48701	7.49486	7.38839	7.46516	7.58186	7.59221	7.46546	7.47741	S	2	0.999681
Tb927.3.3790	2	hypothetical protein, conserved	-0.507173	-0.412731	-0.748941	-0.679273	-0.124126	-0.236435	-1.43885	-1.12325	8.15207	8.0876	8.19234	8.16086	8.17615	8.17857	8.07613	8.09496	S	2	0.991261
Tb927.10.3710	176	proteasome activator protein PA26	NaN	NaN	-0.156884	NaN	NaN	NaN	NaN	NaN	NaN	NaN	6.51771	NaN	NaN	NaN	NaN	NaN	S	2	0.99582
Tb11.v5.0775.1-p1	217	methyltransferase domain containing protein, putative	NaN	NaN	NaN	NaN	NaN	-0.0370143	0.10165	-0.037636	NaN	NaN	NaN	NaN	NaN	6.72827	6.67408	6.69805	S	2	0.997731
Tb11.v5.0845.1-p1	246	hypothetical protein, conserved	-0.0608185	0.0601858	-0.148801	0.112633	0.130404	0.0371714	0.112767	-0.049233	7.11754	7.4029	7.15226	7.57058	7.51585	7.46762	7.53356	7.50466	S	2	1
Tb927.8.4130	19	class I transcription factor A, subunit 5b	-0.115035	-0.267357	0.359296	0.335712	0.0962619	0.0912597	0.136191	0.144308	8.26802	8.19159	8.11853	8.16274	8.08232	8.07558	8.16008	8.28484	S	2	1
Tb11.v5.0868.1-p1	11	mitotubule-associated protein Gb4, putative	-0.590115	-0.625222	-0.0562211	0.00460933	-0.375834	-0.386563	-0.130476	-0.199173	7.35386	7.55804	7.17464	7.18611	7.38759	7.34078	7.09684	7.19645	S	2	0.995507
Tb11.v5.0895.1-p1	102	hypothetical protein, conserved	-0.25312	-0.078975	0.563451	0.673014	-0.0917404	-0.0867372	1.07977	NaN	7.67484	7.75353	8.00342	7.69227	7.67048	7.7667	7.70835	NaN	S	2	0.995588
Tb11.v5.0895.1-p1	55	hypothetical protein, conserved	NaN	NaN	NaN	0.223052	0.145612	0.178364	-0.190668	NaN	NaN	NaN	NaN	7.0204	7.3298	7.08518	7.06322	NaN	S	2	0.999806
Tb11.v5.0902.1-p1	129	hypothetical protein, conserved	0.0340749	0.121413	NaN	-0.13576	0.286526	0.404467	-0.767683	-0.407498	7.7751	7.71551	NaN	7.1396	6.9286	7.47076	7.56478	7.73084	S	3	0.963784
Tb11.v5.0902.1-p1	131	hypothetical protein, conserved	0.14978	NaN	NaN	NaN	NaN	NaN	NaN	NaN	7.58372	NaN	NaN	NaN	NaN	NaN	NaN	NaN	S	3	0.990593
Tb11.v5.0902.1-p1	139	hypothetical protein, conserved	0.0713507	-0.227439	0.127369	-0.13576	0.246955	0.0736831	-0.767683	-0.625778	7.7751	7.9696	7.44602	7.1396	7.49339	7.64519	7.56478	7.90657	S	3	0.999834
Tb927.4.3120	779	hook complex protein, conserved	NaN	0.0617071	NaN	NaN	-0.557624	-0.470949	NaN	0.993058	NaN	7.13075	NaN	NaN	6.75996	6.67722	NaN	7.32362	S	2	0.999795
Tb927.4.3120	782	hook complex protein, conserved	NaN	-0.45799	NaN	NaN	-0.0407937	0.137766	0.131194	-0.101087	NaN	7.36175	NaN	NaN	6.9526	6.9489	6.84826	6.87511	S	2	0.950133
Tb927.4.3120	505	hook complex protein, conserved	-0.106156	-0.101614	0.0258793	0.0807941	-0.464723	-0.345784	0.512075	0.410775	7.64811	7.61231	7.62397	7.65397	7.42669	7.40727	7.38311	7.38628	S	2	0.999993
Tb927.4.3120	873	hook complex protein, conserved	0.305329	0.532566	-0.357363	-0.608672	-0.0216433	0.0863761	-0.31493	-0.420241	7.1478	7.288	6.50168	6.63705	6.92961	6.82589	7.24194	7.17702	S	2	1
Tb927.4.3120	875	hook complex protein, conserved	0.305329	0.532566	-0.357363	-0.608672	-0.0216433	0.0863761	-0.31493	-0.420241	7.1478	7.288	6.50168	6.63705	6.92961	6.82589	7.24194	7.17702	S	2	1
Tb927.4.3120	881	hook complex protein, conserved	NaN	NaN	NaN	NaN	1.2949	0.480885	NaN	NaN	NaN	NaN	NaN	NaN	6.92307	6.84771	NaN	NaN	S	3	0.999975
Tb927.4.3120	870	hook complex protein, conserved	0.387693	0.152638	NaN	NaN	NaN	NaN	NaN	0.769179	7.61033	7.58844	NaN	NaN	NaN	NaN	NaN	7.56757	S	3	0.996672
Tb927.4.3090	59	hypothetical protein, conserved	0.950618	0.705668	NaN	NaN	0.235482	0.251446	-0.103565	-0.181886	6.83543	6.79123	NaN	NaN	6.92474	6.94853	6.68374	6.71885	S	2	0.999025
Tb927.4.2990	11	hypothetical protein, conserved	NaN	NaN	NaN	NaN	NaN	0.912497	NaN	NaN	NaN	NaN	NaN	NaN	NaN	7.00445	NaN	NaN	S	2	0.999314
Tb927.4.2990	70	hypothetical protein, conserved	-2.98336	-3.01054	-0.77322	-2.3095	NaN	-1.77468	-3.61963	NaN	8.0607	7.97125	7.46464	7.88343	NaN	7.2755	8.14507	NaN	S	2	0.999766
Tb927.4.2970	232	chaperone protein DnaJ, putative	NaN	NaN	NaN	NaN	NaN	NaN	NaN	NaN	NaN	NaN	NaN	NaN	NaN	NaN	NaN	NaN	S	2	0.999849
Tb927.4.2940	204	hypothetical protein, conserved	NaN	NaN	NaN	NaN	0.470927	0.358171	NaN	NaN	NaN	NaN	NaN	NaN	6.72462	6.74012	NaN	NaN	S	2	0.975465
Tb927.10.11650	93	hypothetical protein, conserved	NaN	NaN	NaN	0.451857	-0.625712	NaN	1.19087	NaN	NaN	NaN	NaN	7.21867	7.19081	NaN	7.37162	NaN	S	3	0.999995
Tb11.v5.1021.1-p1	32	variant surface glycoprotein (VSG), putative	0.338909	0.514501	NaN	-0.0743347	-0.309234	0.313594	-0.398399	-0.61127	7.19304	7.139	NaN	7.02156	7.09043	6.90912	7.40938	7.25035	S	2	0.999751
Tb927.10.3340	845	CMGC/MAPK protein kinase, putative	-0.432493	NaN	NaN	0.62966	-0.256597	0.158854	-0.507788	NaN	6.94533	NaN	NaN	6.59275	7.07831	6.70137	6.63988	NaN	S	2	0.966085
Tb927.10.3340	152	CMGC/MAPK protein kinase, putative	NaN	NaN	NaN	NaN	NaN	NaN	2.69506	-0.0164391	NaN	NaN	NaN	NaN	NaN	NaN	7.18259	7.09823	S	2	0.999808
Tb11.v5.1035.1-p1	79	heat shock protein 70 (hsp70), putative	-0.912727	-0.749135	0.0997664	-0.0290138	-0.697874	-0.618805	0.474358	0.451013	8.07207	8.34908	8.18966	8.23391	8.18196	7.99843	8.24524	8.22376	S	2	1
Tb11.v5.1035.1-p1	81	heat shock protein 70 (hsp70), putative	-0.201327	0.000721115	-0.178567	-0.0337172	-0.0982121	-0.162396	-0.280598	-0.193767	7.49427	8.22588	7.97457	8.00659	8.01072	7.84203	8.10006	8.10047	S	2	1
Tb11.v5.1035.1-p1	428	heat shock protein 70 (hsp70), putative	0.673195	0.554147	-1.10914	-0.968153	NaN	NaN	NaN	NaN	7.3958	7.1956	7.14032	6.93393	NaN	NaN	NaN	NaN	S	3	1
Tb11.v5.1036.1-p1	120	gamma-tubulin complex subunit, putative	NaN	NaN	NaN	NaN	-0.426083	-0.665157	NaN	NaN	NaN	NaN	NaN	NaN	6.96594	6.97947	NaN	NaN	S	2	1
Tb11.v5.1052.1-p1	240	nucleobase/nucleoside transporter 8.1, putative	-0.600577	-0.685593	0.542407	0.882447	NaN	NaN	NaN	0.923187	7.3662	7.34541	7.0943	7.05073	NaN	NaN	NaN	7.36581	S	3	1
Tb927.3.4330	569	Paraflagellar rod protein 1-5	0.29678	0.306146	-0.202373	-0.184884	0.104068	0.0366088	-0.459893	-0.496631	9.00065	9.01098	8.81087	8.81295	8.67991	8.58918	8.91319	8.96485	S	2	1
Tb927.3.4330	570	Paraflagellar rod protein 1-5	0.146134	0.306146	-0.245848	-0.189039	0.104068	0.0366088	-0.126943	-0.464504	8.98571	9.01098	8.87786	8.85398	8.67991	8.58918	8.91478	8.96825	S	2	1
Tb927.3.4330	544	Paraflagellar rod protein 1-5	NaN	NaN	NaN	NaN	NaN	NaN	NaN	NaN	NaN	NaN	NaN	NaN	NaN	NaN	NaN	NaN	S	2	1
Tb927.3.4330	90	Paraflagellar rod protein 1-5	NaN	NaN	NaN	NaN	0.466027	0.374956	NaN	NaN	NaN	NaN	NaN	NaN	6.70976	6.69985	NaN	NaN	S	2	1
Tb927.10.12040	411	mitogen-activated protein kinase 11, putative	0.389016	NaN	0.0863761	0.037312	NaN	NaN	NaN	NaN	6.97122	NaN	7.0379	7.06412	NaN	NaN	NaN	NaN	S	2	1
Tb927.10.12040	171	mitogen-activated protein kinase 11, putative	0.990156	NaN	NaN	NaN	NaN	NaN	NaN	-0.387204	7.03703	NaN	NaN	NaN	NaN	NaN	NaN	7.48339	S	3	0.99845
Tb927.1.1020	54	leucine-rich repeat-containing protein	0.153546	0.127897	-0.203053	-0.198394	0.339707	0.443819	-0.568944	-0.611094	8.05358	8.05412	7.90675	7.96259	7.9704	7.99448	8.06348	7.98705	S	2	1
Tb927.1.1020	57	leucine-rich repeat-containing protein	0.10541	0.161952	0.12075	-0.0471148	0.169284	-0.0376213	-0.259357	-0.258304	7.77869	7.90245	7.67995	7.72639	7.54567	7.68875	7.81733	7.79869	S	2	0.993599
Tb927.1.1020	124	leucine-rich repeat-containing protein	0.00158601	NaN	NaN	NaN	NaN	NaN	NaN	NaN	6.48286	NaN	NaN	NaN	NaN	NaN	NaN	NaN	S	3	0.964809
Tb927.1.1100	290	Basal body protein	-0.324473	-0.141573	-0.145701	-0.129876	-0.150994	-0.172376	-0.0728317	0.0606008	7.54244	7.73561	7.58664	7.55922	7.85261	8.03052	7.61713	7.79082	S	2	1
Tb927.1.120	557	retrotransposon hot spot protein 4 (RHS4), putative	NaN	NaN	0.196481	0.0104934	0.331017	0.699285	NaN	NaN	NaN	NaN	6.86602	6.8276	7.07434	6.91468	NaN	NaN	S	2	0.95325
Tb927.1.1500	338	conserved protein, unknown function	NaN	NaN	NaN	NaN	NaN	-0.766603	NaN	NaN	NaN	NaN	NaN	NaN	NaN	6.71584	NaN	NaN	S	3	1
Tb927.1.1500	391	conserved protein, unknown function	-0.293854	-0.573467	NaN	NaN	NaN	0.539134	-0.105334	-0.197484	7.44593	7.40054	NaN	NaN	NaN	6.76554	7.81821	7.44135	S	3	0.999947
Tb927.1.1530	319	STE group serine/threonine-protein kinase, putative	NaN	NaN	NaN	NaN	0.450802	0.715454	-1.15563	NaN	NaN	NaN	NaN	NaN	7.1823	6.74783	7.2349	NaN	S	2	0.998542
Tb927.1.1530	321	STE group serine/threonine-protein kinase, putative	-0.00964047	0.266037	0.218595	0.311387	NaN	-0.303169	-0.371217	0.781821	7.825	7.62293	7.77523	7.78526	NaN	7.40319	8.45463	7.72985	S	2	0.957848
Tb927.1.1530	337	STE group serine/threonine-protein kinase, putative	0.0381553	-0.0505024	NaN	NaN	0.408821	0.376957	NaN	NaN	7.12963	7.17883	NaN	NaN	7.17661	7.15378	NaN	NaN	S	2	1
Tb927.1.1530	731	STE group serine/threonine-protein kinase, putative	NaN	-0.348923	NaN	NaN	0.146003	NaN	-0.329123	NaN	NaN	7.01326	NaN	NaN	6.95752	NaN	7.18247	NaN	S	2	0.99947
Tb927.1.1530	1109	STE group serine/threonine-protein kinase, putative	NaN	NaN	NaN	NaN	-0.0477261	-0.291945	NaN	NaN	NaN	NaN	NaN	NaN	6.93489	6.94786	NaN	NaN	S	3	0.99363
Tb927.1.1540	649	Tubulin/FtsZ family, putative	NaN	NaN	NaN	NaN	NaN	NaN	NaN	NaN	NaN	NaN	NaN	NaN	NaN	NaN	NaN	NaN	S	2	1
Tb927.1.1540	173	Tubulin/FtsZ family, putative	-0.447898	-0.515253	0.384271	0.292075	-0.267062	-0.340861	0.332622	0.353549	7.79196	7.78172	7.78725	7.81673	7.82522	7.76355	7.68647	7.68507	S	2	0.999987
Tb927.1.1630	123	transcription elongation factor 1 homolog	NaN	0.258217	NaN	NaN	NaN	NaN	0.406537	-0.163623	NaN	7.36307	NaN	NaN	NaN	NaN	7.16089	7.16367	S	3	0.992417
Tb927.1.1630	147	transcription elongation factor 1 homolog	NaN	NaN	NaN	NaN	NaN	NaN	NaN	NaN	NaN	NaN	NaN	NaN	NaN	NaN	NaN	NaN	S	2	0.96683
Tb927.1.1630	153	transcription elongation factor 1 homolog	NaN	NaN	NaN	NaN	NaN	NaN	NaN	NaN	NaN	NaN	NaN	NaN	NaN	NaN	NaN	NaN	S	2	0.995124
Tb927.1.1670	1077	ARM-like helical domain-containing protein	NaN	NaN	NaN	NaN	NaN	NaN	NaN	NaN	NaN	NaN	NaN	NaN	NaN	NaN	NaN	NaN	S	2	0.996976
Tb927.1.1670	1079	ARM-like helical domain-containing protein	NaN	NaN	NaN	NaN	NaN	NaN	NaN	NaN	NaN	NaN	NaN	NaN	NaN	NaN	NaN	NaN	S	2	0.981111
Tb927.1.1670	1080	ARM-like helical domain-containing protein	NaN	NaN	NaN	NaN	NaN	NaN	NaN	NaN	NaN	NaN	NaN	NaN	NaN	NaN	NaN	NaN	S	2	0.981202
Tb927.1.1750	64	conserved protein, unknown function	0.148088	0.0771063	NaN	NaN	NaN	NaN	NaN	NaN	7.60616	7.65404	NaN	NaN	NaN	NaN	NaN	NaN	S	3	0.952422
Tb927.1.1750	67	conserved protein, unknown function	0.063779	-0.0273662	NaN	0.323312	-0.846298	NaN	-0.285231	-0.204366	7.94132	8.16295	NaN	7.01385	7.0026	NaN	7.82892	7.7163	S	3	0.980978
Tb927.1.1750	68	conserved protein, unknown function	0.063779	-0.0273662	NaN	0.323312	-0.846298	NaN	-0.285231	-0.204366	7.94132	8.16295	NaN	7.01385	7.0026	NaN	7.82892	7.7163	S	2	0.999233
Tb927.1.1750	71	conserved protein, unknown function	0.063779	-0.0273662	NaN	0.323312	-0.846298	NaN	-0.285231	-0.204366	7.94132	8.16295	NaN	7.01385	7.0026	NaN	7.82892	7.7163	S	2	0.99998
Tb927.1.1750	402	conserved protein, unknown function	NaN	NaN	0.785425	NaN	-0.183736	-0.133226	-0.432338	NaN	NaN	NaN	6.81495	NaN	6.74236	6.78862	6.67753	NaN	S	2	0.969488
Tb927.1.1750	279	conserved protein, unknown function	-0.227844	-0.175159	-0.328109	-0.0919403	0.49917	0.416515	-0.136093	-0.119134	8.18851	8.4758	7.7875	7.72863	7.37639	7.57072	8.00864	7.87051	S	3	1
Tb927.1.1750	281	conserved protein, unknown function	-0.227844	-0.175159	-0.328109	-0.0919403	0.49917	0.416515	-0.136093	-0.119134	8.18851	8.4758	7.7875	7.72863	7.37639	7.57072	8.00864	7.87051	S	3	1
Tb927.1.1750	283	conserved protein, unknown function	0.0425042	-0.0715122	-0.328109	-0.0919403	0.49917	0.416515	-0.136093	-0.119134	8.135	8.44517	7.7875	7.72863	7.37639	7.57072	8.00864	7.87051	S	3	1
Tb927.1.1750	308	conserved protein, unknown function	NaN	NaN	NaN	NaN	NaN	NaN	-0.90939	NaN	NaN	NaN	NaN	NaN	NaN	NaN	6.67198	NaN	S	2	0.967541
Tb927.1.1750	309	conserved protein, unknown function	NaN	NaN	NaN	NaN	0.528371	NaN	-0.829844	NaN	NaN	NaN	NaN	NaN	6.70577	NaN	7.13726	NaN	S	2	0.971649
Tb927.1.1790	39	hypothetical PIN domain-containing protein, conserved	-0.704465	-0.74836	0.22033	0.279174	NaN	-0.609288	0.453965	NaN	7.5027	7.43693	7.48103	7.3845	NaN	6.86065	6.85999	NaN	S	3	1
Tb927.1.180	6	retrotransposon hot spot protein 1 (RHS1), putative	-0.0380803	0.00877379	0.00992034	0.0126402	0.223175	0.214125	-0.222936	-0.199968	9.29616	9.29909	8.92196	8.95796	8.91558	8.92499	9.22407	9.27275	S	3	1
Tb927.1.180	443	retrotransposon hot spot protein 1 (RHS1), putative	0.250598	0.142087	-0.236113	-0.483783	0.449852	NaN	-0.659449	-0.444223	8.63564	8.65443	7.61226	8.22248	7.27441	NaN	8.03511	8.04301	S	4	0.999986
Tb927.1.180	444	retrotransposon hot spot protein 1 (RHS1), putative	NaN	0.0949116	-0.310271	-0.328942	NaN	NaN	-0.659449	-0.488552	NaN	8.21439	8.22264	7.69657	NaN	NaN	8.03511	7.5546	S	4	0.999983
Tb927.1.180	2	retrotransposon hot spot protein 1 (RHS1), putative	-0.145542	-0.189499	0.0082	0.0315363	0.0617071	-0.00411755	0.0221902	-0.0290433	8.75787	8.72105	8.21672	8.32964	8.06269	8.13481	8.48416	8.55018	S	3	1
Tb927.1.1880	1347	WD40 repeat-containing protein	NaN	NaN	NaN	NaN	NaN	0.640436	NaN	NaN	NaN	NaN	NaN	NaN	NaN	6.8111	NaN	NaN	S	2	0.99999
Tb927.1.1880	1351	WD40 repeat-containing protein	NaN	NaN	NaN	NaN	NaN	0.640436	NaN	NaN	NaN	NaN	NaN	NaN	NaN	6.8111	NaN	NaN	S	2	0.999858
Tb927.1.1880	1187	WD40 repeat-containing protein	-0.150897	-0.357345	-0.117506	NaN	NaN	NaN	0.0655723	0.081476	7.03141	7.16625	6.99021	NaN	NaN	NaN	6.99636	6.89588	S	2	0.980241
Tb927.1.1880	806	WD40 repeat-containing protein	NaN	NaN	NaN	NaN	NaN	NaN	0.591296	NaN	NaN	NaN	NaN	NaN	NaN	NaN	6.79689	NaN	S	2	0.954711
Tb927.1.1880	914	WD40 repeat-containing protein	NaN	NaN	0.519743	NaN	-0.522343	-0.307484	NaN	NaN	NaN	NaN	6.68504	NaN	6.63402	6.67169	NaN	NaN	S	2	0.998679
Tb927.1.1890	1150	Replication Factor C Subunit 1-related protein	NaN	NaN	NaN	NaN	NaN	0.345851	NaN	NaN	NaN	NaN	NaN	NaN	NaN	6.60739	NaN	NaN	S	2	1
Tb927.1.190	444	retrotransposon hot spot protein (RHS, pseudogene), putative	0.302173	0.210514	-0.13095	-0.212785	0.317767	0.342896	-0.520211	-0.548459	8.72327	9.08475	8.80458	8.68884	8.77149	8.70292	9.1294	9.02189	S	2	0.973672
Tb927.1.1910	1162	MORN repeat-containing protein	0.183963	0.147307	-0.0422636	0.114367	0.095587	0.0663992	-0.143229	-0.0767215	7.43551	7.62958	7.64165	7.63351	7.62748	7.56733	7.30406	7.58416	S	2	0.999949
Tb927.1.1910	1069	MORN repeat-containing protein	-0.307037	-0.470509	-0.0967612	NaN	-0.262711	NaN	-0.514738	-0.231041	7.30732	7.50715	6.99995	NaN	7.28616	NaN	7.76975	7.43043	S	2	0.997495
Tb927.1.1910	1073	MORN repeat-containing protein	-0.307037	-0.470509	NaN	NaN	-0.00663718	NaN	-0.489099	-0.231041	7.30732	7.50715	NaN	NaN	7.16438	NaN	7.76975	7.43043	S	2	0.95264
Tb927.1.1910	1035	MORN repeat-containing protein	NaN	NaN	NaN	NaN	0.0997664	0.412185	-0.250903	-0.449749	NaN	NaN	NaN	NaN	7.12561	6.9673	6.57583	6.75475	S	2	0.999984
Tb927.1.1920	406	conserved protein, unknown function	-0.300288	-0.488147	0.529771	0.477159	NaN	NaN	NaN	NaN	7.87354	7.94135	7.62939	7.72011	NaN	NaN	NaN	NaN	S	3	0.999734
Tb927.1.1920	347	conserved protein, unknown function	0.0694271	0.309176	0.542902	0.399116	NaN	NaN	NaN	NaN	6.86383	6.90583	6.91004	7.17777	NaN	NaN	NaN	NaN	S	3	0.988896
Tb927.1.1920	181	conserved protein, unknown function	NaN	NaN	NaN	NaN	-0.349107	-0.388695	NaN	NaN	NaN	NaN	NaN	NaN	6.74567	6.65226	NaN	NaN	S	2	1
Tb927.1.1920	332	conserved protein, unknown function	NaN	-0.903306	NaN	0.152638	NaN	-0.708962	NaN	NaN	NaN	7.33149	NaN	7.30123	NaN	7.57265	NaN	NaN	S	2	1
Tb927.1.1920	277	conserved protein, unknown function	NaN	NaN	0.796182	0.934554	-0.866173	-1.26739	NaN	1.27977	NaN	NaN	6.78639	6.86183	6.86242	6.9215	NaN	6.87123	S	2	0.999998
Tb927.1.1930	517	phosphatidylinositol 3-kinase, putative	-0.0671376	-0.0719064	NaN	0.295605	0.454281	NaN	NaN	NaN	7.46178	7.5804	NaN	6.96459	7.11558	NaN	NaN	NaN	S	3	0.996414
Tb927.1.1930	1597	phosphatidylinositol 3-kinase, putative	-0.587771	-0.825568	NaN	NaN	NaN	NaN	NaN	-0.289316	6.99436	7.06767	NaN	NaN	NaN	NaN	NaN	6.98948	S	4	0.961265
Tb927.1.1930	1599	phosphatidylinositol 3-kinase, putative	-0.587771	-0.825568	NaN	NaN	NaN	NaN	NaN	-0.289316	6.99436	7.06767	NaN	NaN	NaN	NaN	NaN	6.98948	S	4	0.966995
Tb927.1.1930	1635	phosphatidylinositol 3-kinase, putative	-0.861841	NaN	NaN	NaN	NaN	NaN	-0.365593	NaN	6.83459	NaN	NaN	NaN	NaN	NaN	7.06737	NaN	S	2	0.991685
Tb927.1.1930	1638	phosphatidylinositol 3-kinase, putative	-0.861841	-0.458901	0.488824	0.518334	-0.219556	-0.426742	-0.365593	0.39594	6.83459	6.92957	6.90571	6.80345	7.04108	6.79036	7.06737	6.80673	S	2	0.99723
Tb927.1.1930	1710	phosphatidylinositol 3-kinase, putative	-0.359472	-0.280738	0.838266	0.752064	0.474877	1.14835	0.476537	0.0343565	7.0993	7.3408	7.40346	7.47515	7.70029	7.53934	7.22055	7.43527	S	2	1
Tb927.1.1960	77	chaperone protein DnaJ, putative	-0.372954	-0.286762	0.228357	0.236095	-0.145589	-0.205364	0.257856	0.135272	8.2124	8.3611	7.9904	8.00975	7.97217	7.8752	8.22313	8.27242	S	3	1
Tb927.1.1960	83	chaperone protein DnaJ, putative	-0.372954	-0.286762	0.228357	0.236095	-0.145589	-0.205364	0.257856	0.135272	8.2124	8.3611	7.9904	8.00975	7.97217	7.8752	8.22313	8.27242	S	3	1
Tb927.1.1960	90	chaperone protein DnaJ, putative	-0.172262	-0.195368	0.1141	0.127897	-0.144122	NaN	0.416732	0.374622	7.253	7.26119	6.86415	6.9663	6.93242	NaN	7.25188	7.21585	S	3	0.999664
Tb927.1.2100	61	Calpain-like protein 1.1	-0.604411	-0.636257	0.500496	0.384492	-0.115144	-0.0786398	-0.172165	-0.14116	9.06006	9.22053	8.74678	8.64217	8.9591	8.91256	9.04879	9.13194	S	3	1
Tb927.1.2100	65	Calpain-like protein 1.1	-1.03973	-2.06184	-0.107834	-0.157094	0.427392	0.204016	-1.87134	-1.44367	9.06867	9.19134	8.67928	8.55699	8.85956	8.83217	9.02983	9.08686	S	3	1
Tb927.1.2100	70	Calpain-like protein 1.1	0.476122	0.337311	-1.51862	-1.36309	1.07217	1.17005	-2.14089	-1.92221	9.0951	9.05196	8.60896	8.60506	8.75662	8.60363	9.08192	9.07795	S	3	1
Tb927.1.2100	75	Calpain-like protein 1.1	-0.423333	0.271306	-0.701694	-0.663762	0.974896	0.308011	-1.1882	-1.14723	9.01106	8.99954	8.69644	8.66175	8.53471	8.63801	9.03242	8.98601	S	3	1
Tb927.1.2100	77	Calpain-like protein 1.1	-0.253051	0.341986	-1.32684	-1.45312	0.772815	1.01564	-2.69872	-2.3818	8.74079	8.87515	8.42872	8.40162	7.94682	7.96983	8.84718	8.86814	S	3	0.990669
Tb927.1.2100	81	Calpain-like protein 1.1	-0.201676	0.711759	-1.10917	-1.50271	0.601411	0.789604	-2.10067	-2.86754	8.23419	8.60748	7.80728	7.78964	7.41875	7.45778	8.39478	8.4809	S	3	0.999438
Tb927.1.2100	348	Calpain-like protein 1.1	0.338453	0.522759	-1.12362	-0.612902	0.529771	0.0501883	-1.48924	0.00633396	9.3166	9.34758	9.02514	8.90337	8.71387	8.41494	9.14089	9.08246	S	3	0.999948
Tb927.1.2100	352	Calpain-like protein 1.1	0.293135	0.337426	-0.787792	-0.721278	1.12459	0.957172	-1.82352	-1.20513	9.27623	9.3537	9.05496	8.9474	8.64858	8.46186	9.0983	9.06618	S	3	0.999982
Tb927.1.2100	358	Calpain-like protein 1.1	0.460271	0.485736	-0.754796	-0.729866	0.846072	0.824075	-1.31011	-1.26944	9.52769	9.67578	9.09982	9.13612	9.23697	8.91201	9.34323	9.36567	S	2	1
Tb927.1.2100	366	Calpain-like protein 1.1	0.235972	0.474462	-0.0650684	-0.143851	0.224905	0.431997	0.157432	-0.18254	9.28677	9.43439	8.83462	8.7765	8.85141	8.83368	9.27293	9.15436	S	2	0.998439
Tb927.1.2100	370	Calpain-like protein 1.1	-0.307466	-0.206845	0.345169	0.413811	0.193961	0.114634	-0.103333	-0.540736	8.5092	8.58152	8.19315	8.02955	8.17707	8.07412	8.57874	8.4298	S	2	1
Tb927.1.2100	87	Calpain-like protein 1.1	0.0419438	-0.0446723	-0.617742	-0.845209	0.384823	0.341303	-1.42531	-1.15836	7.93404	8.10456	7.27503	7.60783	7.3611	8.27729	8.06032	8.33264	S	2	1
Tb927.1.2100	95	Calpain-like protein 1.1	-0.555821	-0.420685	NaN	0.356707	0.634036	0.264476	-0.374374	-0.436217	7.79631	7.84258	NaN	7.22784	6.69359	7.97923	7.87243	7.85247	S	2	1
Tb927.1.2100	99	Calpain-like protein 1.1	-0.318848	-0.700708	NaN	NaN	NaN	0.696795	-1.24025	-0.918579	7.08721	7.03129	NaN	NaN	NaN	7.57589	7.11414	7.031	S	2	0.999702
Tb927.1.2100	104	Calpain-like protein 1.1	NaN	NaN	NaN	NaN	NaN	NaN	NaN	-2.71691	NaN	NaN	NaN	NaN	NaN	NaN	6.78129	7.51672	S	2	0.999886
Tb927.1.2100	285	Calpain-like protein 1.1	NaN	-1.17007	-0.770954	NaN	NaN	NaN	-2.87578	NaN	NaN	7.42773	7.14659	NaN	NaN	NaN	7.48609	NaN	S	3	0.952452
Tb927.1.2100	291	Calpain-like protein 1.1	0.23842	0.304978	-0.676688	-0.610147	0.629287	0.586501	-1.08119	-1.12171	8.59589	8.625	8.17146	8.22513	8.20935	7.84685	8.36739	8.401	S	3	0.999906
Tb927.1.2100	292	Calpain-like protein 1.1	-1.01424	-0.744221	-0.770954	0.246347	0.510658	NaN	-2.1691	-2.78886	7.8178	7.74455	7.14659	7.75633	7.72532	NaN	8.03125	8.44334	S	3	0.999707
Tb927.1.2100	303	Calpain-like protein 1.1	-0.234041	-0.037414	1.28741	0.758474	0.0976109	0.067088	0.58477	0.464773	8.09587	8.36831	7.06599	6.98891	7.76776	7.5213	7.73073	7.87095	S	3	0.999221
Tb927.1.2100	20	Calpain-like protein 1.1	0.195096	0.088413	0.0927488	0.0803847	0.343351	0.338909	0.250113	0.294077	8.82637	8.90598	8.87454	8.84874	8.78733	8.92477	8.72934	8.68356	S	2	1
Tb927.1.2100	31	Calpain-like protein 1.1	0.196481	0.274649	-0.0132031	-0.0526406	0.212383	0.281431	-0.181804	-0.156	8.99296	9.01637	8.97058	9.01034	9.07452	9.10356	8.85884	8.80621	S	2	0.999999
Tb927.1.2100	324	Calpain-like protein 1.1	-0.420646	-0.134398	-0.722586	-0.864991	0.478299	0.483983	-1.52479	-1.38	9.29235	9.28986	8.87248	8.79673	8.76074	8.86369	9.09247	9.20542	S	3	0.999987
Tb927.1.2100	2	Calpain-like protein 1.1	0.249749	0.285461	0.100305	0.236462	NaN	NaN	-0.812688	-1.62932	7.758	8.15497	7.12343	7.11889	NaN	NaN	7.79728	7.75242	S	2	1
Tb927.1.2100	8	Calpain-like protein 1.1	-0.113723	0.238665	0.26135	0.290542	-0.366578	-0.302938	1.07587	0.791689	8.38236	8.85399	8.21896	8.35118	7.35445	7.45929	8.19162	8.2388	S	2	1
Tb927.1.2100	11	Calpain-like protein 1.1	-0.0519972	-0.205879	0.253868	0.134221	0.474254	0.384934	-0.593986	0.215492	8.47645	8.94159	8.27432	8.40112	7.67277	7.67204	8.37954	8.3091	S	2	0.999481
Tb927.1.2100	13	Calpain-like protein 1.1	NaN	0.121679	NaN	NaN	1.19068	1.20727	NaN	-2.09783	NaN	7.3119	NaN	NaN	6.66329	6.66651	6.78577	7.04313	S	2	0.999389
Tb927.1.2100	315	Calpain-like protein 1.1	-0.251041	-0.202821	-0.44493	-0.369129	-0.127589	-0.0330085	-0.594225	-1.30611	9.24309	9.23083	8.76064	8.72417	8.71603	8.82038	9.03547	9.18935	S	3	0.999997
Tb927.1.2100	319	Calpain-like protein 1.1	-0.273762	-0.273221	-0.503752	-0.369129	0.514804	0.51541	-1.28181	-0.725446	9.23399	9.22446	8.83426	8.72417	8.74919	8.83726	9.06517	9.11304	S	3	0.99971
Tb927.1.2120	49	Calpain-like protein CALP1.3	0.14965	0.224658	-0.0947877	-0.104372	0.565597	0.230203	-0.470189	-0.443968	8.36858	8.37588	7.9224	7.87165	7.86417	7.89275	8.36348	8.29137	S	2	1
Tb927.1.2210	86	nucleosome assembly protein (NAP), putative	NaN	-0.467673	NaN	NaN	NaN	NaN	NaN	NaN	NaN	6.79184	NaN	NaN	NaN	NaN	NaN	NaN	S	3	1
Tb927.1.2210	303	nucleosome assembly protein (NAP), putative	-0.306341	-0.167831	NaN	-0.0320199	-0.373757	1.12658	-0.165079	0.106214	7.35614	7.34343	NaN	6.96648	7.43812	7.12814	7.55778	7.73776	S	4	0.994468
Tb927.1.240	6	retrotransposon hot spot protein (RHS, pseudogene), putative	-0.0753832	-0.168561	-0.0575868	-0.0479498	0.279055	0.349252	-0.123261	-0.31319	8.94103	8.95428	8.68316	8.68503	8.56516	8.55939	8.88422	8.91293	S	2	1
Tb927.1.240	2	retrotransposon hot spot protein (RHS, pseudogene), putative	-0.583355	-0.165661	-0.248176	-0.257977	-0.0441814	0.0985544	-0.437037	-0.254083	8.48644	8.51624	8.15054	8.0893	7.79606	7.83026	8.35811	8.29732	S	2	1
Tb927.1.2600	617	pumilio/PUF RNA binding protein 9	1.03808	NaN	NaN	NaN	NaN	NaN	2.38253	1.57986	6.91423	NaN	NaN	NaN	NaN	NaN	6.7035	6.75249	S	3	1
Tb927.1.2710	137	hypothetical protein, conserved	NaN	-0.977128	NaN	NaN	NaN	NaN	NaN	1.15776	NaN	6.7434	NaN	NaN	NaN	NaN	NaN	6.56587	S	3	0.99991
Tb927.1.370.1	14	leucine-rich repeat protein (LRRP), putative	-1.11297	-1.66864	1.1271	0.798424	-0.901473	-0.903846	1.32354	1.39775	7.60168	7.35572	7.49265	7.18887	7.2694	7.24135	7.34745	7.39791	S	3	0.992747
Tb927.1.3070	366	hypothetical protein, conserved	-0.49287	-0.540233	0.728835	0.537942	-1.27505	-1.19387	0.765195	NaN	7.51921	7.49631	7.7146	7.65436	7.09663	7.12846	7.4512	NaN	S	3	0.995988
Tb927.1.3070	31	hypothetical protein, conserved	-0.776281	-0.845054	0.0619835	-0.0152575	-0.480659	-0.535604	0.178237	-0.183949	7.36092	7.36985	7.35332	7.31584	7.80343	7.80437	7.7274	7.44564	S	2	1
Tb927.1.3250	906	Domain of unknown function (DUF4456), putative	-0.314051	-0.488249	0.29901	0.0716254	0.0350608	0.0380147	0.0229004	-0.0477858	7.54526	7.7708	7.68393	7.21104	7.37832	7.50818	7.79721	7.7353	S	2	0.999925
Tb927.1.3250	1303	Domain of unknown function (DUF4456), putative	0.487898	0.577731	-0.753264	-0.781107	0.0666747	0.0507454	-0.850454	-0.888541	7.74242	7.75485	7.54612	7.17123	7.64031	7.7083	7.67264	7.6446	S	2	0.997849
Tb927.1.3250	1757	Domain of unknown function (DUF4456), putative	0.847756	-0.0106139	-0.132831	-0.314661	0.591009	0.0859685	-0.569779	-0.447505	7.44375	7.58863	7.58339	7.56328	7.0916	7.50646	7.66941	7.65498	S	2	1
Tb927.1.3250	1760	Domain of unknown function (DUF4456), putative	0.657549	0.589763	-0.710378	-0.578047	0.591009	0.50518	-0.974007	-0.627895	7.34516	7.18033	7.22225	7.18679	7.0916	7.02596	7.3451	7.28192	S	2	0.991978
Tb927.1.3250	981	Domain of unknown function (DUF4456), putative	0.376068	0.0968015	-0.530093	-0.439892	0.408277	0.538737	-0.861867	-0.67738	7.70966	7.57185	7.22487	7.31178	7.53763	7.4945	7.58094	7.22068	S	2	1
Tb927.1.3270	854	hypothetical protein, conserved	-0.585063	-0.243489	0.171591	NaN	-0.133559	NaN	0.59388	0.362217	7.10147	7.32907	7.48326	NaN	7.44243	NaN	7.47758	7.25079	S	3	0.964822
Tb927.1.3300	400	Myotubularin-related protein, putative	0.188528	0.201383	-0.305521	-0.638434	0.425137	0.348459	-0.756575	-0.703032	7.94054	7.73339	7.45635	7.58307	7.38881	7.50191	7.8951	7.87923	S	2	0.998247
Tb927.1.3300	401	Myotubularin-related protein, putative	0.188528	0.327457	-0.305521	0.0614305	0.301002	0.348459	-0.611579	-0.703032	7.94054	8.29488	7.45635	7.95854	8.0773	7.50191	7.75854	7.87923	S	2	0.999763
Tb927.1.3310	110	hypothetical protein, conserved	0.381726	0.358509	0.244887	0.257856	0.0184917	-0.0662008	0.318461	0.303693	7.58772	7.61783	7.60338	7.54734	7.79966	7.86293	7.58204	7.65896	S	2	0.999798
Tb927.1.3310	112	hypothetical protein, conserved	NaN	NaN	NaN	NaN	NaN	NaN	NaN	NaN	NaN	NaN	NaN	NaN	NaN	NaN	NaN	NaN	S	2	0.992191
Tb927.1.3310	240	hypothetical protein, conserved	-0.181166	-0.180005	0.476745	NaN	-0.383887	-0.264599	NaN	NaN	7.69871	7.7305	7.46446	NaN	7.67436	7.61766	NaN	NaN	S	3	0.999873
Tb927.1.3310	119	hypothetical protein, conserved	-0.558049	-0.178633	0.415759	NaN	-0.676941	-0.792107	NaN	0.572502	7.46607	7.38173	7.57606	NaN	7.38503	7.17047	NaN	7.42495	S	3	0.982476
Tb927.1.3560	650	Centrosomal protein of 164 kDa, putative	-0.54614	NaN	NaN	NaN	NaN	NaN	0.827169	1.30358	7.44682	NaN	NaN	NaN	NaN	NaN	7.24326	7.3618	S	4	0.973013
Tb927.1.3810	103	hypothetical protein, conserved	NaN	NaN	NaN	NaN	NaN	NaN	NaN	NaN	NaN	NaN	NaN	NaN	NaN	NaN	NaN	NaN	S	2	0.999995
Tb927.1.3840	127	hypothetical protein, conserved	NaN	NaN	NaN	NaN	-0.474613	-1.12775	NaN	NaN	NaN	NaN	NaN	6.16516	6.37511	6.33985	NaN	NaN	S	2	0.99946
Tb927.1.3860	825	hypothetical protein, conserved	-0.1763	-0.658675	NaN	NaN	-0.0536734	-0.146691	-0.198692	-0.544961	7.96585	6.94435	NaN	NaN	6.97787	6.96807	7.84148	7.8251	S	3	0.999989
Tb927.1.3880	385	Fusaric acid resistance protein-like, putative	1.15231	1.03238	NaN	NaN	NaN	NaN	NaN	NaN	7.54965	7.3407	NaN	NaN	NaN	NaN	NaN	NaN	S	3	0.99654
Tb927.1.3880	537	Fusaric acid resistance protein-like, putative	NaN	NaN	NaN	0.0836559	0.247198	NaN	-0.685454	NaN	NaN	NaN	NaN	7.04505	6.90027	NaN	7.48404	NaN	S	3	0.96119
Tb927.1.3880	540	Fusaric acid resistance protein-like, putative	-1.11798	NaN	NaN	NaN	NaN	NaN	-0.595664	NaN	7.00856	NaN	NaN	NaN	NaN	NaN	7.63491	NaN	S	3	0.968809
Tb927.1.3880	1411	Fusaric acid resistance protein-like, putative	0.101247	-0.0244139	NaN	0.304745	NaN	0.165944	0.423524	0.348572	7.73376	7.7735	NaN	7.61522	NaN	7.52729	7.69664	7.68461	S	2	1
Tb927.1.3880	1415	Fusaric acid resistance protein-like, putative	0.24123	0.277866	-0.0217458	0.218595	0.228603	0.364685	0.574828	0.841732	8.22937	8.11448	8.11217	8.04438	8.1173	7.99925	7.92027	7.87883	S	2	1
Tb927.1.3880	283	Fusaric acid resistance protein-like, putative	0.110898	0.198243	NaN	NaN	NaN	0.251689	0.311619	NaN	6.73154	6.7273	NaN	NaN	NaN	6.51069	6.79283	NaN	S	2	0.998908
Tb927.1.3880	287	Fusaric acid resistance protein-like, putative	0.110898	0.198243	NaN	0.39594	-0.726162	-0.682001	0.311619	NaN	6.73154	6.7273	NaN	6.90859	7.15824	7.09947	6.79283	NaN	S	2	0.999194
Tb927.1.3880	2	Fusaric acid resistance protein-like, putative	NaN	NaN	NaN	NaN	NaN	NaN	0.395172	-0.1955	NaN	NaN	NaN	NaN	NaN	NaN	7.09604	7.46144	S	2	0.999974
Tb927.1.3880	5	Fusaric acid resistance protein-like, putative	NaN	NaN	NaN	NaN	NaN	NaN	0.395172	-0.1955	NaN	NaN	NaN	NaN	NaN	NaN	7.09604	7.46144	S	2	0.995135
Tb927.1.3880	247	Fusaric acid resistance protein-like, putative	0.162081	0.327342	-1.28293	-1.08822	0.0719	-0.166519	-0.413903	-0.471909	7.00582	6.90026	7.42139	7.55786	7.3678	7.29394	7.25322	7.13389	S	2	1
Tb927.1.3880	517	Fusaric acid resistance protein-like, putative	0.997184	1.03921	0.15017	0.265917	0.312665	0.0710762	0.497025	0.52687	7.75724	7.72729	7.35851	7.37854	7.39125	7.29497	7.63994	7.7166	S	2	0.997119
Tb927.1.3880	520	Fusaric acid resistance protein-like, putative	0.932817	1.05582	0.15017	0.265917	0.312665	0.0710762	0.735262	0.52687	7.88008	7.8882	7.35851	7.46776	7.29864	7.29497	7.88112	7.6837	S	2	0.999999
Tb927.1.3880	593	Fusaric acid resistance protein-like, putative	0.234501	0.305212	-0.140158	-0.117568	0.337426	0.294782	-0.185573	-0.14366	8.14333	8.15891	7.84611	7.85549	7.82677	7.86681	8.13443	8.07511	S	2	1
Tb927.1.3880	594	Fusaric acid resistance protein-like, putative	0.234501	0.305212	-0.140158	-0.117568	0.337426	0.294782	-0.185573	-0.14366	8.14333	8.15891	7.84611	7.85549	7.82677	7.86681	8.13443	8.07511	S	2	1
Tb927.1.3910	443	Anaphase-promoting complex subunit CDC23	0.200002	0.317651	-0.070103	0.0106367	0.181421	0.192194	0.238175	0.236952	7.69924	7.35409	7.3767	7.38815	7.42692	7.45664	7.43935	7.4479	S	2	0.999978
Tb927.1.3910	406	Anaphase-promoting complex subunit CDC23	NaN	0.379177	0.253868	NaN	-0.323534	-0.0987063	NaN	NaN	NaN	7.99701	7.2395	NaN	7.079	8.13862	NaN	NaN	S	2	0.996788
Tb927.1.3910	784	Anaphase-promoting complex subunit CDC23	0.0746424	0.5431	-0.116645	-0.131756	0.36087	0.321235	NaN	NaN	6.56184	6.71073	6.69061	6.77652	6.83715	6.77659	NaN	NaN	S	2	0.999681
Tb927.1.4040	165	hypothetical protein, conserved	-0.282316	-0.248759	0.214249	0.265197	0.00805652	0.312317	0.0840642	0.0568609	7.89398	7.91836	7.92069	7.94448	8.10592	8.04536	7.86949	7.8607	S	2	1
Tb927.1.4040	477	hypothetical protein, conserved	NaN	NaN	NaN	NaN	-0.00293167	NaN	NaN	NaN	NaN	NaN	NaN	NaN	7.12817	NaN	NaN	NaN	S	2	0.999671
Tb927.1.4040	425	hypothetical protein, conserved	0.488001	0.469261	0.337768	0.331132	0.032242	0.0204844	0.570269	0.632734	8.15143	8.18693	8.09029	8.27674	8.2552	8.16864	8.1371	8.11494	S	2	0.998301
Tb927.1.4040	284	hypothetical protein, conserved	0.269632	-0.00421879	0.354565	0.567448	-0.0617218	NaN	-0.0885308	0.459117	7.75185	7.24729	7.53044	7.29303	7.60698	NaN	7.6979	7.71869	S	3	0.99827
Tb927.1.4050	918	ser/thr protein phosphatase, putative	-0.806897	-0.371236	0.181039	0.36793	-0.384	-0.46349	0.432746	0.252658	7.03739	7.50146	7.40541	7.53261	7.44874	7.53256	7.53886	7.52741	S	2	1
Tb927.1.4050	921	ser/thr protein phosphatase, putative	-0.806897	0.0856966	-0.0993244	-0.026543	-0.00903064	-0.0578421	0.630312	0.692606	7.03739	7.26309	6.95476	7.28664	7.36112	7.3354	7.42193	7.46205	S	2	0.975439
Tb927.1.4050	246	ser/thr protein phosphatase, putative	1.19301	0.739243	NaN	NaN	NaN	NaN	NaN	NaN	7.31454	7.43648	NaN	NaN	NaN	NaN	NaN	NaN	S	4	0.99647
Tb927.1.4050	248	ser/thr protein phosphatase, putative	1.59736	1.32849	NaN	NaN	0.825867	0.289598	-0.225481	-0.0921402	7.74253	7.73863	NaN	NaN	7.17736	7.41531	7.18441	7.23104	S	3	1
Tb927.1.4050	252	ser/thr protein phosphatase, putative	0.6072	0.976877	-1.12822	NaN	0.275722	NaN	-0.225481	-0.0921402	7.61891	7.52523	6.84455	NaN	6.78649	NaN	7.25797	7.23104	S	3	1
Tb927.1.4050	33	ser/thr protein phosphatase, putative	0.543595	0.593784	-0.393103	-0.450498	0.29678	0.29007	-0.45591	-0.418408	8.08225	8.16322	7.81123	7.91704	8.22402	8.28215	8.32891	8.3257	S	2	0.999998
Tb927.1.4180	196	leucine-rich repeat protein (LRRP), putative	NaN	-0.246721	NaN	NaN	NaN	0.218099	-0.0634845	0.130404	NaN	7.25334	NaN	NaN	NaN	6.84156	7.14777	7.19201	S	2	0.997693
Tb927.1.4220.1	57	Ydr279p protein family (RNase H2 complex component), putative	NaN	-0.472289	0.691177	1.09525	-0.132673	-0.0405117	0.373732	0.352984	NaN	7.51231	7.11628	7.29281	7.22518	7.051	7.61536	7.81928	S	3	0.997405
Tb927.1.4220.1	11	Ydr279p protein family (RNase H2 complex component), putative	-0.55616	-0.665683	0.517528	0.420509	-0.296297	-0.361454	0.74123	0.80364	7.78402	7.85093	7.68397	7.69355	7.32395	7.05131	7.5146	7.53822	S	2	1
Tb927.1.4250	25	hypothetical protein, conserved	0.62798	NaN	NaN	0.345964	NaN	NaN	-0.382495	NaN	7.6524	NaN	NaN	7.03298	NaN	NaN	7.23208	NaN	S	3	0.991768
Tb927.1.4250	26	hypothetical protein, conserved	-0.594182	-0.491287	NaN	0.345964	NaN	NaN	-0.382495	-0.22874	7.86451	7.51684	NaN	7.03298	NaN	NaN	7.23208	7.39419	S	3	0.976097
Tb927.1.4280	421	hypothetical protein, conserved	NaN	0.0791561	0.000432815	NaN	-1.01829	-0.849674	NaN	NaN	NaN	7.48542	6.86671	NaN	7.49572	7.83603	NaN	NaN	S	2	0.999746
Tb927.1.4280	360	hypothetical protein, conserved	0.181293	0.264476	NaN	NaN	-0.484025	-0.483783	0.195977	0.387583	7.08408	7.19243	NaN	NaN	7.3529	7.07987	6.88778	7.15746	S	3	0.991999
Tb927.1.4280	551	hypothetical protein, conserved	0.329411	0.408821	-0.151843	-0.180463	0.296193	0.244156	-0.460171	-0.182262	8.34953	8.38142	8.46598	8.41536	8.5076	8.50312	8.3298	8.37264	S	2	1
Tb927.1.4280	32	hypothetical protein, conserved	0.205142	0.216238	-0.0989381	-0.184998	0.0315363	0.018919	-0.244634	-0.19347	8.02069	8.06356	7.97577	7.93642	8.15198	8.07878	7.75652	7.77409	S	2	1
Tb927.1.4280	466	hypothetical protein, conserved	-0.0821176	0.0794293	-0.0192728	-0.05285	-0.381122	-0.281386	-0.361694	0.412402	8.02674	8.10047	7.39869	7.56186	7.703	7.67224	7.62985	7.69468	S	2	0.999988
Tb927.1.4280	459	hypothetical protein, conserved	-0.0567463	0.143002	0.135666	0.0691523	-0.259703	-0.391664	1.23094	0.829119	8.04801	8.10113	7.31366	7.47988	7.63922	7.59821	7.42118	7.54905	S	2	1
Tb927.1.4280	51	hypothetical protein, conserved	NaN	NaN	NaN	NaN	0.453755	-0.132736	NaN	NaN	NaN	NaN	NaN	NaN	7.15528	7.16274	NaN	NaN	S	2	0.983106
Tb927.1.4280	164	hypothetical protein, conserved	NaN	NaN	NaN	NaN	-0.280019	-0.175419	0.0604624	NaN	NaN	NaN	NaN	NaN	7.23312	7.14879	7.02702	NaN	S	2	0.999913
Tb927.1.4280	338	hypothetical protein, conserved	NaN	NaN	NaN	NaN	-0.672129	NaN	NaN	NaN	NaN	NaN	NaN	NaN	6.52946	NaN	NaN	NaN	S	3	0.999225
Tb927.1.4280	391	hypothetical protein, conserved	0.040682	0.145351	0.849119	0.733615	-0.305467	-0.235569	0.753005	0.769772	8.12979	8.22699	8.12339	8.14442	7.86075	7.82659	8.27186	8.27282	S	2	0.999762
Tb927.1.4280	394	hypothetical protein, conserved	0.0192037	0.0082	-1.89223	-0.628564	-0.305467	-0.235569	-0.231989	-0.33763	8.09951	8.24864	7.98159	8.01368	7.86075	7.82659	8.12163	8.07857	S	2	0.97157
Tb927.1.4280	346	hypothetical protein, conserved	NaN	NaN	NaN	NaN	-0.0844714	NaN	NaN	NaN	NaN	NaN	NaN	NaN	7.46461	NaN	NaN	NaN	S	2	0.998084
Tb927.1.4280	497	hypothetical protein, conserved	0.129876	-0.0426351	NaN	0.465609	-0.899453	-0.857129	0.772983	0.777956	7.35	7.4142	NaN	7.54946	7.64217	7.62966	7.2929	7.31965	S	2	1
Tb927.1.4280	561	hypothetical protein, conserved	0.262794	-0.117005	NaN	NaN	NaN	-0.620379	NaN	0.87342	7.81278	7.17949	NaN	NaN	NaN	6.44293	NaN	7.83824	S	2	0.969084
Tb927.1.4280	402	hypothetical protein, conserved	0.331591	0.281075	0.364909	0.380508	-0.871918	-0.992948	0.952781	0.945233	7.77034	7.67613	7.8036	7.78007	7.69309	7.45968	7.6346	7.60788	S	2	1
Tb927.1.4280	179	hypothetical protein, conserved	NaN	NaN	NaN	NaN	NaN	0.53077	NaN	NaN	NaN	NaN	NaN	NaN	NaN	6.34963	NaN	NaN	S	2	0.985046
Tb927.1.4280	289	hypothetical protein, conserved	NaN	NaN	NaN	NaN	NaN	NaN	NaN	NaN	NaN	NaN	NaN	NaN	NaN	NaN	NaN	NaN	S	2	0.989179
Tb927.1.4280	292	hypothetical protein, conserved	NaN	NaN	NaN	NaN	NaN	NaN	NaN	NaN	NaN	NaN	NaN	NaN	NaN	NaN	NaN	NaN	S	2	0.999908
Tb927.1.4310	696	Flagellum attachment zone protein 2	-0.380803	0.920217	0.767824	NaN	NaN	-0.356994	0.679154	0.674189	7.87996	7.05975	7.47134	NaN	NaN	6.99827	6.99869	7.29146	S	2	0.99973
Tb927.1.4310	659	Flagellum attachment zone protein 2	0.0651587	0.0478175	0.711054	0.837701	-0.824316	-0.828819	1.5471	1.58943	8.45561	8.39531	8.41181	8.32298	8.54167	8.45399	8.45728	8.41076	S	2	1
Tb927.1.4310	917	Flagellum attachment zone protein 2	0.248292	-0.103643	-0.390642	-0.373552	0.160791	0.0713507	-0.879064	-0.816113	9.36122	9.37961	9.10479	9.10629	8.90724	8.8061	9.23216	9.16873	S	2	1
Tb927.1.4310	921	Flagellum attachment zone protein 2	-0.274651	-0.22361	-0.133401	-0.0998964	0.115033	0.160017	-0.367937	-0.428663	9.37127	9.36857	9.04743	9.07609	8.47185	8.77291	9.20629	9.15549	S	2	0.999903
Tb927.1.4310	593	Flagellum attachment zone protein 2	-1.90969	-1.94976	-0.124377	-0.085711	0.74992	0.80521	-1.84161	-1.65886	9.00359	9.21331	8.80657	8.80975	8.63882	8.64737	9.02796	9.00441	S	3	0.999998
Tb927.1.4310	595	Flagellum attachment zone protein 2	0.494057	0.547548	0.304394	0.253989	0.964066	-0.0866606	2.73333	3.62737	8.34799	8.70562	7.66902	8.14808	8.21777	8.07196	8.57866	8.55659	S	3	0.999953
Tb927.1.4310	598	Flagellum attachment zone protein 2	-1.42927	-1.44941	-0.793207	-1.15991	1.0782	1.12174	-2.11672	-1.93804	8.56521	8.91482	8.54502	8.68959	8.49607	8.51792	8.87116	8.58062	S	2	0.999984
Tb927.1.4310	601	Flagellum attachment zone protein 2	-2.47345	-2.53399	-1.13657	-0.896012	1.34993	1.12512	-3.08449	-2.64873	9.01271	9.20112	8.8085	8.81325	8.63529	8.53048	9.01974	8.9928	S	3	0.999973
Tb927.1.4310	896	Flagellum attachment zone protein 2	-0.10611	-0.429576	-0.488411	-0.428954	-0.0967303	-0.134129	-0.752413	-0.672727	7.26891	6.95468	7.74157	7.47692	7.16664	7.36303	7.84163	8.03334	S	2	1
Tb927.1.4310	905	Flagellum attachment zone protein 2	-0.448095	-0.347656	-0.362177	-0.352234	0.126576	0.138552	-0.696611	-0.658379	9.04599	9.08077	8.67362	8.83404	8.71837	8.7178	8.99278	8.96031	S	2	1
Tb927.1.4310	908	Flagellum attachment zone protein 2	0.156655	0.152508	-0.139872	-0.108845	0.38405	0.406319	-0.0374584	-0.13397	9.02995	9.08081	8.54808	8.73498	8.53627	8.52799	8.94868	8.92409	S	3	0.999553
Tb927.1.4310	909	Flagellum attachment zone protein 2	0.156655	0.152508	-0.139872	-0.108845	0.38405	0.406319	-0.299578	-0.319694	9.02995	9.08081	8.54808	8.73498	8.53627	8.52799	8.94868	8.92409	S	3	0.999553
Tb927.1.4310	912	Flagellum attachment zone protein 2	0.187008	0.176961	-0.139872	-0.0649477	0.38405	0.406319	-0.299578	-0.341592	8.99961	9.04571	8.54808	8.70119	8.53627	8.52799	8.90898	8.8868	S	2	0.99999
Tb927.1.4310	623	Flagellum attachment zone protein 2	0.587845	0.335826	0.521453	-0.686035	0.882995	0.657091	0.104337	0.0236102	8.89386	8.90133	7.94846	8.04579	8.45333	8.36233	8.7446	8.73527	S	3	1
Tb927.1.4310	625	Flagellum attachment zone protein 2	0.693677	0.514501	-0.399806	-0.538891	0.541614	0.657914	-1.58273	-1.44627	8.30993	8.58055	7.95714	8.0992	8.51334	8.34406	8.56209	8.40761	S	3	1
Tb927.1.4310	632	Flagellum attachment zone protein 2	-0.605223	0.121944	-0.0586833	-0.528698	0.0600474	0.119954	-1.08391	-0.679666	8.31006	8.51735	7.77764	7.84928	8.21075	8.13931	8.54409	8.55165	S	3	1
Tb927.1.4310	633	Flagellum attachment zone protein 2	0.176323	-0.56322	-0.390075	-0.522095	0.0600474	0.075738	-1.08391	-0.896496	8.28242	8.65477	7.71196	7.92666	8.21075	8.13931	8.54409	8.55165	S	3	1
Tb927.1.4310	242	Flagellum attachment zone protein 2	0.0263043	-0.218279	NaN	NaN	NaN	-0.181771	-0.024722	0.139339	7.9245	7.20728	NaN	NaN	NaN	6.95943	8.07185	8.07824	S	2	1
Tb927.1.4310	244	Flagellum attachment zone protein 2	-0.31964	-0.68859	-0.203153	-0.274442	0.205142	0.223917	-0.551691	-0.301177	8.25684	8.19882	7.88203	7.10428	7.69646	7.9749	8.36909	8.37438	S	2	1
Tb927.1.4310	251	Flagellum attachment zone protein 2	-0.407593	-0.369986	0.0760118	0.107554	0.0332292	0.0238941	-0.0901271	-0.0889605	9.06603	9.07733	8.83114	8.75179	8.41692	8.28874	8.83945	8.80417	S	2	0.999999
Tb927.1.4310	256	Flagellum attachment zone protein 2	-0.440303	-0.44782	-0.0119225	0.0147838	NaN	-0.123811	NaN	-0.213571	8.35719	8.40732	8.11754	8.15643	NaN	7.64053	NaN	8.20455	S	3	0.999998
Tb927.1.4310	617	Flagellum attachment zone protein 2	0.20989	0.157044	-0.410908	NaN	NaN	NaN	-0.56077	-0.405375	7.36724	7.63304	6.86167	NaN	NaN	NaN	7.63195	7.18273	S	2	0.989646
Tb927.1.4310	289	Flagellum attachment zone protein 2	-0.125856	-0.107772	-0.0302656	-4.32543E-05	NaN	0.0193461	NaN	0.0129261	7.91778	7.97295	7.4816	8.11846	NaN	7.19022	NaN	7.44392	S	2	1
Tb927.1.4310	402	Flagellum attachment zone protein 2	0.0997664	-0.092617	NaN	NaN	NaN	NaN	NaN	NaN	7.4951	7.66839	NaN	NaN	NaN	NaN	NaN	NaN	S	3	0.999606
Tb927.1.4310	407	Flagellum attachment zone protein 2	-1.40217	-1.6839	-0.292705	-0.337448	0.345396	0.412294	-1.42899	-1.42113	8.03858	8.10575	7.23083	7.28639	7.32609	7.49025	7.91861	7.96559	S	2	0.999995
Tb927.1.4310	409	Flagellum attachment zone protein 2	-1.7414	-2.17312	-0.292705	NaN	0.599032	0.640714	-2.1353	-2.07018	8.067	7.8387	7.23083	NaN	7.12005	7.15981	7.5736	7.71888	S	3	0.997939
Tb927.1.4310	410	Flagellum attachment zone protein 2	-1.93214	-2.17312	NaN	NaN	0.599032	1.15607	-0.722682	-0.772111	7.79048	8.17592	NaN	NaN	7.12005	6.97152	7.65751	7.60245	S	3	0.997467
Tb927.1.4310	412	Flagellum attachment zone protein 2	0.0997664	-0.092617	NaN	NaN	0.599032	0.640714	NaN	NaN	7.4951	7.66839	NaN	NaN	7.12005	7.15981	NaN	NaN	S	3	0.98426
Tb927.1.4310	529	Flagellum attachment zone protein 2	-1.2193	-1.23535	-0.699607	-0.179547	0.459432	0.388575	-1.19218	-1.04451	9.34213	9.42354	8.78092	8.87665	8.72239	8.78882	9.03177	9.03965	S	2	1
Tb927.1.4310	531	Flagellum attachment zone protein 2	-1.73049	-1.91447	-0.651926	-0.528282	1.31325	1.2512	-1.92177	-1.94864	9.29201	9.29798	8.59432	8.71643	8.48903	8.39618	8.91994	8.93319	S	2	1
Tb927.1.4310	535	Flagellum attachment zone protein 2	-0.936856	-0.841353	-0.399331	0.1129	1.46242	1.23426	-2.69255	-1.60441	9.3667	9.4509	8.86829	8.89628	8.70036	8.64477	9.2085	9.18517	S	2	1
Tb927.1.4310	536	Flagellum attachment zone protein 2	-2.33388	-0.368309	-0.494048	-0.756355	1.46937	0.810649	-1.21253	-1.35351	9.39296	9.5025	8.88925	8.93304	8.86485	8.72505	9.25833	9.29159	S	2	1
Tb927.1.4310	264	Flagellum attachment zone protein 2	-1.15611	-0.825619	-0.33559	-0.330592	0.109294	0.652509	-1.51961	-1.5661	8.53129	8.7316	8.18645	8.21932	7.90181	7.90854	8.32748	8.62327	S	2	0.999999
Tb927.1.4310	266	Flagellum attachment zone protein 2	-0.028852	0.00475299	-0.385469	-0.318128	0.288063	0.297954	-0.539645	-0.55754	9.25	9.33413	9.02465	9.00445	8.65146	8.71711	8.97823	8.9741	S	2	0.999996
Tb927.1.4310	269	Flagellum attachment zone protein 2	-0.338232	0.0518593	-0.385469	-0.431851	0.269632	0.297954	-0.547383	-0.550233	9.13529	9.33062	9.02465	9.00445	8.65146	8.70477	8.98241	8.98674	S	2	0.998744
Tb927.1.4310	279	Flagellum attachment zone protein 2	0.189919	-0.235773	-0.112288	-0.400625	NaN	0.326192	NaN	0.0985544	7.21461	7.03902	7.13682	8.12652	NaN	6.57964	NaN	7.03189	S	3	0.968158
Tb927.1.4310	324	Flagellum attachment zone protein 2	-0.154538	-1.1548	-1.09866	-0.994701	0.829119	0.77349	-1.70252	-1.21856	7.58903	8.24224	7.67021	7.65988	7.18415	7.81621	7.95113	7.97614	S	2	1
Tb927.1.4310	1074	Flagellum attachment zone protein 2	0.0457225	NaN	NaN	NaN	NaN	-0.349842	0.165687	NaN	6.85566	NaN	NaN	NaN	NaN	6.95465	6.67135	NaN	S	2	0.999991
Tb927.1.4310	180	Flagellum attachment zone protein 2	-0.780116	-0.752316	0.193583	0.24062	-0.0210868	-0.0240324	-0.353376	-0.409738	7.82731	7.83498	7.57998	7.39976	7.84671	7.76786	7.73727	7.83481	S	2	1
Tb927.1.4310	932	Flagellum attachment zone protein 2	0.221692	-0.0464591	-0.0752616	-0.09866	0.543199	0.219339	-0.509779	-0.366411	7.32364	7.99754	7.55108	7.49506	7.42812	7.33011	7.73193	7.70691	S	3	1
Tb927.1.4310	933	Flagellum attachment zone protein 2	0.221692	-0.865227	NaN	NaN	0.543199	NaN	0.472592	0.387583	7.32364	7.67436	NaN	NaN	7.42812	NaN	7.25125	7.22399	S	3	1
Tb927.1.4310	880	Flagellum attachment zone protein 2	-0.376976	-0.326208	0.273695	0.282143	-0.252449	-0.196343	0.232906	0.212632	7.94566	7.99678	8.13739	8.08113	8.16744	8.04226	7.99958	8.02759	S	2	1
Tb927.1.4310	788	Flagellum attachment zone protein 2	0.0858326	0.0394191	-0.365481	0.0539454	NaN	NaN	-0.365109	-0.467633	8.37245	8.36659	7.41967	7.34173	NaN	NaN	7.97473	7.41179	S	4	1
Tb927.1.4310	790	Flagellum attachment zone protein 2	0.951812	0.900181	-0.365481	-0.342506	NaN	NaN	-0.365109	-0.467633	8.5847	8.56016	7.41967	7.58043	NaN	NaN	7.97473	7.41179	S	4	1
Tb927.1.4310	794	Flagellum attachment zone protein 2	-0.0419815	0.1038	-0.057692	-0.0440029	-0.0990154	-0.0163077	-0.222835	-0.0527603	8.82813	8.84537	8.53788	8.40279	8.58115	8.5503	8.5903	8.54285	S	2	1
Tb927.1.4310	513	Flagellum attachment zone protein 2	-0.126769	-0.0740158	-0.203585	-0.259029	0.175045	0.274411	-0.225261	-0.189647	8.77577	8.73775	8.58461	8.00847	8.34486	7.61755	8.51731	8.62842	S	2	1
Tb927.1.4310	667	Flagellum attachment zone protein 2	-1.06513	1.25223	NaN	NaN	NaN	NaN	-0.601606	-0.790933	8.28183	8.31338	NaN	NaN	NaN	NaN	8.10466	7.52996	S	3	0.967149
Tb927.1.4310	577	Flagellum attachment zone protein 2	0.534659	0.400319	-0.824903	-0.87501	0.662297	0.616452	-1.45569	-1.18551	8.87455	8.86694	8.46756	8.63729	8.44353	8.40968	8.66593	8.63293	S	2	1
Tb927.1.4310	579	Flagellum attachment zone protein 2	-0.128882	0.111566	-0.398912	-0.254634	0.400756	0.347552	-0.492505	-0.469989	9.14398	9.00522	8.67291	8.83183	8.5038	8.60061	8.96671	8.9567	S	2	1
Tb927.1.4310	588	Flagellum attachment zone protein 2	-0.351277	-0.471189	-0.128929	-0.508732	0.406428	0.434988	-0.754942	-0.710071	9.00655	8.84115	8.64684	8.72915	8.34792	8.52865	8.88173	8.8775	S	2	1
Tb927.1.4310	1496	Flagellum attachment zone protein 2	0.265797	0.280481	-0.323137	-0.359953	NaN	0.111432	-0.385545	-0.39798	8.32502	8.32846	7.73725	7.77053	NaN	7.84536	8.14656	8.16578	S	2	1
Tb927.1.4310	334	Flagellum attachment zone protein 2	-1.03301	-1.31459	-0.536252	NaN	0.864176	0.260267	-0.811042	-0.834313	8.14342	8.40524	7.51624	NaN	7.83762	7.912	8.31675	8.21661	S	2	1
Tb927.1.4310	341	Flagellum attachment zone protein 2	-1.3456	-1.31509	-0.652607	NaN	0.864176	0.926607	-1.57854	-1.65322	8.67032	8.65406	7.84113	NaN	7.83762	8.30393	8.71598	8.73944	S	3	0.999786
Tb927.1.4310	424	Flagellum attachment zone protein 2	-0.148289	-0.234703	0.132379	0.105946	0.0391384	-0.0386434	0.196229	0.0961269	8.38837	8.49367	7.84437	7.81459	8.01862	8.05492	8.43616	8.38241	S	2	1
Tb927.1.4310	433	Flagellum attachment zone protein 2	0.0619835	0.0200577	0.0112093	0.106884	NaN	NaN	NaN	0.0123541	7.70049	7.80101	7.35419	7.38979	NaN	NaN	NaN	7.10985	S	3	1
Tb927.1.4310	355	Flagellum attachment zone protein 2	-0.824673	-0.534851	-0.367266	-0.340879	NaN	0.439144	-1.06715	-1.14874	7.8208	8.36723	7.94018	8.0251	NaN	8.0773	8.44201	8.29918	S	2	0.999158
Tb927.1.4310	357	Flagellum attachment zone protein 2	-0.824673	-0.534851	-0.367266	-0.340879	NaN	0.439144	-1.06715	-1.14874	7.8208	8.36723	7.94018	8.0251	NaN	8.0773	8.44201	8.29918	S	2	0.999928
Tb927.1.4310	364	Flagellum attachment zone protein 2	-0.248948	-0.480921	NaN	NaN	NaN	NaN	-0.780116	NaN	6.9981	7.15996	NaN	NaN	NaN	NaN	7.10408	NaN	S	2	0.978763
Tb927.1.4310	417	Flagellum attachment zone protein 2	-0.724755	-0.619537	NaN	NaN	NaN	1.10239	-0.983875	-0.964939	7.13242	7.74059	NaN	NaN	NaN	7.54289	7.82336	7.79918	S	2	1
Tb927.1.4310	489	Flagellum attachment zone protein 2	0.116498	0.192952	-0.136569	-0.240145	0.388355	0.487795	0.448901	-0.357899	8.0249	8.06378	7.57559	7.54125	7.65785	7.6843	7.40737	7.92796	S	2	0.999706
Tb927.1.4310	497	Flagellum attachment zone protein 2	0.304277	0.253384	-0.343513	0.237197	-0.0765389	-0.162396	0.0564447	-0.654445	8.04564	8.08835	7.46561	6.81351	7.12811	7.54368	7.53984	7.83289	S	2	0.994769
Tb927.1.4310	500	Flagellum attachment zone protein 2	0.251689	-0.344154	-0.260826	-0.212183	0.177471	-0.192348	-0.793132	-0.654445	8.07536	8.34021	7.86519	8.01334	7.98732	7.54368	8.33082	7.83289	S	2	0.963937
Tb927.1.4310	501	Flagellum attachment zone protein 2	-0.356144	-0.344154	-0.314481	-0.297591	-0.0765389	0.398022	-0.650567	NaN	8.21698	8.34021	7.66713	7.78428	7.12811	7.70463	7.91979	NaN	S	2	0.99719
Tb927.1.4310	113	Flagellum attachment zone protein 2	0.162726	0.0985544	NaN	NaN	NaN	NaN	NaN	NaN	7.28796	7.95309	NaN	NaN	NaN	NaN	NaN	NaN	S	3	0.994201
Tb927.1.4310	122	Flagellum attachment zone protein 2	0.162726	0.0985544	NaN	NaN	NaN	NaN	NaN	NaN	7.28796	7.95309	NaN	NaN	NaN	NaN	NaN	NaN	S	2	0.991947
Tb927.1.4310	259	Flagellum attachment zone protein 2	-1.15611	-0.818172	NaN	-0.211932	NaN	0.652509	NaN	-1.01409	7.14126	7.33159	NaN	6.82756	NaN	7.16471	NaN	7.18013	S	2	0.999941
Tb927.1.4310	319	Flagellum attachment zone protein 2	-0.811472	-0.813778	-0.405929	-0.394601	0.629007	0.622368	-1.13797	-1.08439	8.06848	8.24504	7.89391	7.88861	7.51182	7.90688	7.99809	8.06539	S	2	1
Tb927.1.4310	481	Flagellum attachment zone protein 2	-0.39498	NaN	NaN	NaN	0.0416635	NaN	-0.805283	-0.0805302	7.08077	NaN	NaN	NaN	7.00402	NaN	7.30861	7.33256	S	3	0.988664
Tb927.1.4310	228	Flagellum attachment zone protein 2	-2.94109	-2.75292	-0.693528	-0.780562	1.59493	1.55596	-3.27076	-3.23257	7.9721	8.04528	7.37003	7.3681	8.07059	8.10673	8.33141	8.35908	S	2	1
Tb927.1.4310	229	Flagellum attachment zone protein 2	-2.94109	-2.75292	-0.693528	-0.780562	1.59493	1.55596	-3.27076	-3.23257	7.9721	8.04528	7.37003	7.3681	8.07059	8.10673	8.33141	8.35908	S	2	1
Tb927.1.4310	451	Flagellum attachment zone protein 2	-1.22412	-1.22624	-0.670612	NaN	NaN	0.844225	-2.11079	-2.1379	8.14167	7.49203	7.48956	NaN	NaN	7.75752	7.97794	8.09517	S	3	0.976313
Tb927.1.4310	452	Flagellum attachment zone protein 2	-1.22412	-1.22624	-0.670612	NaN	NaN	0.844225	-2.11079	-2.1379	8.14167	7.49203	7.48956	NaN	NaN	7.75752	7.97794	8.09517	S	2	0.994743
Tb927.1.4310	453	Flagellum attachment zone protein 2	-1.22412	-1.22624	-0.670612	NaN	NaN	0.844225	-2.11079	-2.1379	8.14167	7.49203	7.48956	NaN	NaN	7.75752	7.97794	8.09517	S	2	0.998446
Tb927.1.4310	456	Flagellum attachment zone protein 2	NaN	-1.84368	NaN	NaN	NaN	NaN	-2.17919	-2.17632	NaN	6.865	NaN	NaN	NaN	NaN	7.25373	7.53881	S	3	0.9998
Tb927.1.4310	311	Flagellum attachment zone protein 2	-1.12124	-1.03564	-0.644262	-0.545487	0.27262	0.71642	-1.63837	-1.4443	8.57671	8.42174	8.14373	8.09653	6.99689	7.78969	8.61141	8.30188	S	3	0.999837
Tb927.1.4310	1088	Flagellum attachment zone protein 2	0.371392	0.414569	-0.33061	-0.324419	NaN	NaN	0.974676	-0.410812	8.97601	8.35261	6.88431	7.39415	NaN	NaN	7.321	7.47159	S	2	0.999973
Tb927.1.4310	1094	Flagellum attachment zone protein 2	-0.511691	0.444667	-0.499116	-0.548944	0.55562	NaN	-0.422153	-0.376995	8.8901	9.19033	8.14032	7.92381	7.56474	NaN	8.89843	8.8206	S	2	1
Tb927.1.4310	1095	Flagellum attachment zone protein 2	-0.511691	0.444667	-0.499116	-0.548944	0.55562	NaN	-0.422153	-0.376995	8.8901	9.19033	8.14032	7.92381	7.56474	NaN	8.89843	8.8206	S	2	1
Tb927.1.4370	260	Putative integral membrane protein conserved region (DUF2404), putative	-0.142544	-0.0265871	-0.0938175	-0.123544	-0.239464	-0.286339	-0.374468	-0.274634	7.91962	7.98569	7.68542	7.86667	7.32098	7.39513	7.60433	7.5055	S	3	0.999999
Tb927.1.4370	261	Putative integral membrane protein conserved region (DUF2404), putative	-0.142544	-0.0265871	-0.0938175	-0.123544	-0.239464	-0.286339	-0.374468	-0.274634	7.91962	7.98569	7.68542	7.86667	7.32098	7.39513	7.60433	7.5055	S	3	0.999999
Tb927.1.4400	86	hypothetical protein, conserved	-0.419932	-0.473751	-0.0485614	-0.0241498	-0.168998	-0.0979032	-0.0827439	0.0122111	8.04108	7.67183	7.73516	7.60161	7.60836	7.57426	7.66027	7.64082	S	2	1
Tb927.1.4400	90	hypothetical protein, conserved	-1.28634	-1.39464	1.73786	NaN	-1.01427	-0.974943	NaN	NaN	7.32276	6.64446	7.11261	NaN	7.16441	6.94501	NaN	NaN	S	2	1
Tb927.1.4400	40	hypothetical protein, conserved	0.0739573	NaN	1.07909	0.815657	-0.274023	-0.471969	0.777535	0.8614	7.49097	NaN	7.186	7.2014	7.20363	7.16164	7.34715	7.4036	S	2	0.999564
Tb927.1.4400	43	hypothetical protein, conserved	0.0739573	NaN	1.07909	0.815657	-0.274023	-0.471969	0.777535	0.8614	7.49097	NaN	7.186	7.2014	7.20363	7.16164	7.34715	7.4036	S	2	0.999997
Tb927.1.4400	202	hypothetical protein, conserved	NaN	NaN	NaN	NaN	-0.39191	NaN	NaN	-0.526556	NaN	NaN	NaN	NaN	6.8832	NaN	NaN	6.95427	S	2	0.965074
Tb927.1.4470	301	hypothetical protein, conserved	NaN	NaN	NaN	NaN	NaN	-0.224756	NaN	NaN	NaN	NaN	NaN	NaN	NaN	6.75533	NaN	NaN	S	2	0.999984
Tb927.1.4470	271	hypothetical protein, conserved	-0.17262	NaN	NaN	NaN	-3.03836	0.257131	NaN	-0.895502	6.89152	NaN	NaN	NaN	7.8406	6.79537	NaN	6.99169	S	2	0.988635
Tb927.1.4480	1091	WD repeat and HMG-box DNA-binding protein, putative	-0.81208	-0.655149	NaN	1.25266	-0.566229	-0.787767	1.8722	1.66903	6.86147	6.87632	NaN	6.63516	6.76984	6.8509	6.87091	6.92149	S	2	0.998154
Tb927.1.4700	41	hypothetical protein, conserved	0.379399	0.409364	-0.190915	-0.135253	NaN	NaN	NaN	NaN	7.18153	7.221	7.04048	7.04669	NaN	NaN	NaN	NaN	S	2	0.972633
Tb927.1.4710	176	hypothetical protein, conserved	NaN	NaN	NaN	NaN	-0.101459	-0.080988	-0.116708	0.0119249	NaN	NaN	NaN	NaN	7.01064	7.03523	7.26745	7.34092	S	2	1
Tb927.1.4740	252	FAM91 N-terminus/FAM91 C-terminus, putative	-0.807806	-0.4466	-0.250045	-0.078518	-0.407019	-0.237677	0.054779	0.065848	7.5895	7.59618	7.62456	7.78826	7.5314	7.49077	7.76485	7.42472	S	2	1
Tb927.1.4800	264	hypothetical protein, conserved	-0.237694	-0.22874	NaN	NaN	NaN	NaN	NaN	NaN	7.32611	7.24674	NaN	NaN	NaN	NaN	NaN	NaN	S	4	0.989416
Tb927.1.4800	266	hypothetical protein, conserved	-0.237694	-0.22874	NaN	NaN	NaN	NaN	NaN	NaN	7.32611	7.24674	NaN	NaN	NaN	NaN	NaN	NaN	S	4	0.979085
Tb927.1.4800	258	hypothetical protein, conserved	0.0870554	NaN	NaN	NaN	NaN	NaN	0.318924	NaN	6.70875	NaN	NaN	NaN	NaN	NaN	6.67643	NaN	S	2	0.967376
Tb927.1.5000	113	hypothetical protein, conserved	0.0727232	-0.390283	NaN	0.480885	0.0048968	0.016639	NaN	0.10916	7.0379	7.0333	NaN	7.12516	7.53303	7.54659	NaN	6.98652	S	2	1
Tb927.1.5000	176	hypothetical protein, conserved	-0.294686	NaN	0.172359	NaN	-0.41039	-0.249891	-0.221405	-0.0570465	7.52337	NaN	7.12532	NaN	6.90127	7.62463	6.92921	7.42983	S	2	0.983299
Tb927.1.5000	177	hypothetical protein, conserved	-0.178927	0.234869	0.0387171	0.0536674	-0.339345	NaN	0.0874628	0.0694271	7.5791	7.80739	7.08522	7.10813	7.66788	NaN	7.61644	7.82609	S	2	0.997185
Tb927.1.5000	199	hypothetical protein, conserved	0.268674	NaN	NaN	NaN	-0.847492	-1.60253	NaN	NaN	6.90808	NaN	NaN	NaN	6.79859	6.6631	NaN	NaN	S	2	0.999683
Tb927.1.5030	449	leucine-rich repeat protein (LRRP), putative	0.0233263	0.106348	-0.198543	NaN	0.0567222	-0.00424777	NaN	NaN	7.38167	7.43391	7.42597	NaN	7.45232	7.47699	NaN	NaN	S	2	0.999999
Tb927.1.640	750	BRCA2	NaN	-0.0259554	0.551885	NaN	-0.530364	-1.07078	0.875623	NaN	NaN	6.88511	6.93698	NaN	6.97153	6.87097	6.79459	NaN	S	2	0.970715
Tb927.1.640	48	BRCA2	-0.773812	NaN	NaN	NaN	NaN	NaN	NaN	NaN	6.95929	NaN	NaN	NaN	NaN	NaN	NaN	NaN	S	3	0.99967
Tb927.1.640	1429	BRCA2	-0.323588	-0.450183	0.140517	0.31545	0.0608775	-0.12433	-0.107586	-0.0492778	7.45811	7.53384	7.19156	7.22365	7.20507	7.24182	7.63665	7.58312	S	2	0.999743
Tb927.1.640	1430	BRCA2	-0.323588	-0.450183	0.140517	0.31545	0.0608775	-0.12433	-0.107586	-0.0492778	7.45811	7.53384	7.19156	7.22365	7.20507	7.24182	7.63665	7.58312	S	2	0.999999
Tb927.1.670	352	conserved protein, unknown function	NaN	NaN	NaN	NaN	-0.420839	NaN	NaN	NaN	NaN	NaN	NaN	NaN	6.467	NaN	NaN	NaN	S	2	1
Tb927.1.670	339	conserved protein, unknown function	-0.415903	-0.672635	NaN	NaN	0.238665	-0.3002	NaN	0.585347	6.35797	7.19404	NaN	NaN	7.11461	6.99705	NaN	6.89015	S	3	0.999909
Tb927.1.670	297	conserved protein, unknown function	NaN	NaN	-0.380146	NaN	NaN	0.228111	NaN	NaN	NaN	NaN	6.88897	NaN	NaN	6.92173	NaN	NaN	S	2	1
Tb927.1.750	588	Metal-binding domain-containing protein	-0.414634	-0.288981	0.899949	0.801324	-0.604696	-0.812384	0.670478	0.61306	6.9347	7.04716	7.02477	7.05668	7.31429	7.33329	6.9334	6.92367	S	2	0.998921
Tb927.1.750	692	Metal-binding domain-containing protein	NaN	NaN	NaN	NaN	0.368713	1.01035	NaN	NaN	NaN	NaN	NaN	NaN	6.65053	6.66749	NaN	NaN	S	2	0.999999
Tb927.1.880	3826	Midasin, putative	NaN	NaN	NaN	NaN	0.0304067	-0.0995253	NaN	NaN	NaN	NaN	NaN	NaN	6.73297	6.61636	NaN	NaN	S	2	1
Tb927.1.880	3785	Midasin, putative	-0.157625	-0.0616314	NaN	NaN	-0.225886	0.0496307	0.459956	0.309875	7.6246	7.43985	NaN	NaN	7.32578	7.10616	7.59231	7.47973	S	2	1
Tb927.1.880	3786	Midasin, putative	-0.157625	-0.0616314	NaN	NaN	-0.225886	0.0496307	0.459956	0.309875	7.6246	7.43985	NaN	NaN	7.32578	7.10616	7.59231	7.47973	S	2	1
Tb927.1.880	4206	Midasin, putative	NaN	NaN	NaN	NaN	NaN	NaN	NaN	NaN	NaN	NaN	NaN	NaN	NaN	NaN	NaN	NaN	S	2	0.990626
Tb927.1.880	4207	Midasin, putative	NaN	NaN	NaN	NaN	NaN	NaN	NaN	NaN	NaN	NaN	NaN	NaN	NaN	NaN	NaN	NaN	S	2	0.990626
Tb927.1.90	6	retrotransposon hot spot protein (RHS, pseudogene), putative	-0.138553	-0.0400222	0.0380147	-0.0295291	0.0652966	0.0377336	-0.100237	-0.0663066	8.97939	8.97345	8.62634	8.68535	8.69838	8.66574	8.89607	8.90436	S	3	1
Tb927.1.90	2	retrotransposon hot spot protein (RHS, pseudogene), putative	-0.271635	-0.125353	-0.493154	-0.300857	0.1333	-0.340623	-0.0413577	-0.0444789	8.55018	8.51516	8.22528	8.18913	8.00505	8.01553	8.34313	8.29868	S	3	1
Tb927.1.990	204	Enkuring domain-containig protein	-0.32724	NaN	NaN	NaN	NaN	NaN	NaN	NaN	6.81902	NaN	NaN	NaN	NaN	NaN	NaN	NaN	S	2	1
Tb927.1.990	178	Enkuring domain-containig protein	0.135929	0.305562	-0.0701635	-0.127589	0.168514	0.237319	-0.404401	-0.46969	8.41867	8.42849	8.08239	8.0289	8.06993	8.13462	8.34708	7.98843	S	2	1
Tb927.1.990	182	Enkuring domain-containig protein	-0.324148	-0.274756	-0.116723	-0.148177	0.0170667	0.0556121	-0.269356	-0.315666	8.41081	8.37546	8.01561	7.94535	8.06401	8.12021	8.32791	7.93924	S	2	1
Tb927.1.990	22	Enkuring domain-containig protein	NaN	0.0476779	NaN	-0.329994	0.233152	-0.0772085	-0.434578	-0.481143	NaN	7.56091	NaN	6.99789	7.40582	7.54737	7.44851	7.41365	S	2	0.999998
Tb927.10.10010	85	mRNA turnover protein 4 homolog, putative	0.748118	NaN	NaN	-1.43452	NaN	NaN	-2.42306	-2.23318	7.17295	NaN	NaN	7.22634	NaN	NaN	7.25592	7.32089	S	3	0.986663
Tb927.10.10030	95	hypothetical protein, conserved	NaN	NaN	NaN	NaN	NaN	NaN	NaN	NaN	NaN	NaN	NaN	NaN	NaN	NaN	NaN	NaN	S	2	1
Tb927.10.10030	100	hypothetical protein, conserved	NaN	NaN	NaN	NaN	NaN	NaN	NaN	NaN	NaN	NaN	NaN	NaN	NaN	NaN	NaN	NaN	S	2	1
Tb927.10.10050	1059	hypothetical protein, conserved	-0.565908	-0.607946	1.35581	1.22237	-1.07318	-1.03153	1.69582	1.67676	7.18492	7.25854	7.17759	7.24042	7.66154	7.64342	7.49792	7.52512	S	2	1
Tb927.10.10050	1069	hypothetical protein, conserved	NaN	NaN	NaN	0.513693	-0.6975	-1.10892	NaN	0.528571	NaN	NaN	NaN	6.73271	6.92269	6.90138	NaN	6.5563	S	3	0.999999
Tb927.10.10140	314	paraflagellar rod component, putative	0.103263	0.0894982	0.317188	0.0923428	-0.307805	-0.421457	0.146786	0.0612924	9.26698	9.30997	9.21519	9.16557	9.31182	9.28069	9.25845	9.23078	S	2	1
Tb927.10.10140	320	paraflagellar rod component, putative	-0.468851	-0.370434	-0.54962	-0.48459	0.496718	0.427928	-0.0711332	-0.255615	9.00826	9.06618	8.20547	8.60344	8.22912	8.66894	8.94404	8.93555	S	2	0.999959
Tb927.10.10140	4	paraflagellar rod component, putative	-0.20219	0.119688	-0.353487	NaN	NaN	NaN	NaN	NaN	7.02481	7.01368	6.78465	NaN	NaN	NaN	NaN	NaN	S	3	1
Tb927.10.10280	2177	microtubule-associated protein, putative	0.329985	0.292075	-0.147729	-0.140889	0.409255	0.197488	-0.0381397	0.154842	8.3632	8.86174	7.13347	7.6575	7.26171	6.95173	7.82465	8.67228	S	3	0.989597
Tb927.10.10280	2178	microtubule-associated protein, putative	-0.768568	-0.738144	-0.50582	-0.50705	0.249506	0.360533	-1.115	-0.968294	9.05135	8.9258	8.78327	8.81626	8.94408	8.90926	9.0016	8.83312	S	2	0.999105
Tb927.10.10280	2183	microtubule-associated protein, putative	0.864176	0.178492	-0.833516	0.00949053	0.441058	0.345056	-0.109872	-0.240333	7.9604	7.72941	7.11264	7.31237	7.00728	6.89469	7.73418	7.99052	S	2	1
Tb927.10.10280	2186	microtubule-associated protein, putative	0.607863	1.17887	-0.331264	0.127633	-0.137791	0.282618	0.543496	0.675545	8.86211	8.92224	8.50695	8.5917	8.74724	8.7223	8.84162	8.90463	S	2	1
Tb927.10.10370	45	hypothetical protein, conserved	-0.368532	0.135535	0.0395595	0.0479571	-0.0922786	-0.0797067	0.0923428	-0.0756416	7.07365	7.04485	7.2647	7.284	7.993	7.93873	7.28137	7.30421	S	2	1
Tb927.10.10370	76	hypothetical protein, conserved	NaN	NaN	NaN	NaN	0.0216219	0.139339	NaN	NaN	NaN	NaN	NaN	NaN	7.17383	7.52625	NaN	NaN	S	2	0.999998
Tb927.10.10350	9	STE/STE11 serine/threonine-protein kinase, putative	-0.535562	0.0930192	NaN	NaN	NaN	0.223917	-0.843112	0.208642	7.81345	7.14139	NaN	NaN	NaN	7.13723	6.66303	6.88739	S	2	0.988946
Tb927.10.10350	11	STE/STE11 serine/threonine-protein kinase, putative	-0.428255	-0.477964	0.378401	0.386149	-0.233057	-0.286902	0.243425	0.257011	7.92083	7.94729	7.74525	7.9568	7.68395	7.50761	7.9427	8.05442	S	2	0.999941
Tb927.10.10590	36	histone H2B, putative	NaN	NaN	NaN	NaN	NaN	NaN	NaN	NaN	NaN	NaN	NaN	NaN	NaN	NaN	NaN	NaN	S	2	0.999982
Tb927.10.10590	39	histone H2B, putative	0.704695	0.763327	-0.28692	0.00216244	0.942683	0.979586	-0.976361	-0.751319	7.53187	7.6244	7.43632	7.66973	7.85295	7.45544	7.34743	7.48196	S	2	1
Tb927.10.10620	242	hypothetical protein, conserved	-0.846532	-0.847336	0.520246	0.492725	-0.159331	-0.14543	0.0606008	0.00115371	7.17978	7.1852	7.13874	7.17777	7.36137	7.41552	7.09258	7.11454	S	2	0.991978
Tb927.10.10630	255	hypothetical protein, conserved	NaN	NaN	NaN	NaN	NaN	NaN	NaN	NaN	NaN	NaN	NaN	NaN	NaN	NaN	NaN	NaN	S	2	0.999911
Tb927.10.10690	382	CEP19-like protein, putative	NaN	NaN	NaN	NaN	NaN	NaN	NaN	NaN	NaN	NaN	NaN	NaN	NaN	NaN	NaN	NaN	S	1	1
Tb927.10.10750	1455	metallo-peptidase, Clan MC, Family M14, putative	NaN	NaN	NaN	NaN	-0.0163077	-0.213019	NaN	NaN	NaN	NaN	NaN	NaN	6.61642	6.60828	NaN	NaN	S	2	0.998913
Tb927.10.10840	478	Enriched in surface-labeled proteome protein 15	-0.42341	-0.344758	-0.300786	-0.256425	0.405012	0.377513	0.29678	0.336855	8.18202	8.24383	7.6684	7.75888	7.66537	7.43516	7.5154	7.69357	S	3	1
Tb927.10.10840	480	Enriched in surface-labeled proteome protein 15	-0.42341	-0.513378	-0.300786	-0.256425	0.405012	0.377513	-0.420009	-0.749305	8.18202	8.31986	7.6684	7.75888	7.66537	7.43516	8.08504	8.07011	S	3	0.999999
Tb927.10.10840	481	Enriched in surface-labeled proteome protein 15	-0.474673	-0.513378	-0.300786	-0.0760674	0.405012	0.407625	-0.666393	-0.749305	8.38137	8.31986	7.6684	7.88293	7.66537	7.73766	7.9371	8.07011	S	3	0.999999
Tb927.10.10840	466	Enriched in surface-labeled proteome protein 15	NaN	-0.584371	0.805127	NaN	NaN	0.636729	-0.0554714	NaN	NaN	6.70165	6.76025	NaN	NaN	6.59458	6.66617	NaN	S	2	0.956722
Tb927.10.10990	44	predicted WD40 repeat protein	-1.02227	-0.891589	1.6703	1.45849	-1.14095	-1.16311	1.49544	1.56155	7.01347	7.46144	7.05888	7.28271	7.41362	7.39099	7.53058	7.58202	S	2	1
Tb927.10.10990	174	predicted WD40 repeat protein	-1.36145	-0.785253	NaN	NaN	-0.741083	-0.811548	1.42213	1.19421	7.22706	7.36433	6.29522	NaN	6.99781	6.86668	7.35938	7.33666	S	2	0.998154
Tb927.10.10990	176	predicted WD40 repeat protein	-0.650771	-1.1632	NaN	NaN	NaN	-0.82235	1.17191	1.76005	7.09093	6.90611	6.29522	NaN	NaN	6.59595	7.12798	6.86149	S	2	0.999982
Tb927.10.10990	178	predicted WD40 repeat protein	-1.0061	-0.734371	NaN	NaN	-0.741083	-0.816952	1.42213	1.19421	7.36322	7.36433	6.29522	NaN	6.99781	7.05312	7.46561	7.33666	S	2	0.9952
Tb927.10.11080	67	paraflagellar rod protein	0.117695	0.282973	-0.147474	-0.0830343	-0.159654	-0.312151	0.173767	0.0144981	7.09642	7.0683	7.18585	7.20276	7.16596	7.2055	7.0472	6.99832	S	2	0.999999
Tb927.10.11080	373	paraflagellar rod protein	1.01835	0.709996	NaN	NaN	NaN	NaN	NaN	NaN	7.18865	7.53371	NaN	NaN	NaN	NaN	NaN	NaN	S	4	0.997341
Tb927.10.11080	5	paraflagellar rod protein	-0.782993	-0.747463	-0.0158117	0.566669	-0.906305	-0.629211	0.145091	0.37362	8.05591	8.0812	7.57501	7.00238	7.0807	7.6408	8.02044	8.06009	S	2	1
Tb927.10.11080	11	paraflagellar rod protein	-1.32912	-1.2991	0.428893	0.566669	-0.906305	NaN	1.07553	1.25363	7.75378	7.78321	6.95048	7.00238	7.0807	NaN	7.48865	7.74644	S	2	0.999997
Tb927.10.11080	360	paraflagellar rod protein	-0.0115153	0.0160683	0.066537	-0.0815221	-0.171076	-0.203452	-0.177474	-0.164723	8.97943	9.06036	8.79516	8.82917	8.73263	8.75872	8.55625	8.63129	S	2	1
Tb927.10.11080	100	paraflagellar rod protein	-0.23099	0.174279	-0.026352	-0.0473235	-0.0678481	0.177344	0.0557509	0.0889556	7.03763	7.6224	7.52706	7.47609	7.60803	7.50794	7.47465	7.44453	S	2	1
Tb927.10.11140	1529	hypothetical protein, conserved	NaN	-0.301693	NaN	NaN	NaN	NaN	-0.582318	-1.42067	NaN	7.04587	NaN	NaN	NaN	NaN	7.33043	7.10524	S	3	0.999575
Tb927.10.11180	743	Ubiquitin-like modifier-activating enzyme ATG7, putative	NaN	NaN	NaN	NaN	NaN	NaN	NaN	NaN	NaN	NaN	NaN	NaN	NaN	NaN	NaN	NaN	S	2	0.999312
Tb927.10.1120	221	hypothetical protein, conserved	NaN	-0.259547	-0.249171	NaN	-0.469849	-0.780289	NaN	NaN	NaN	6.97869	6.66475	NaN	7.13335	7.0892	NaN	NaN	S	2	0.999996
Tb927.10.1120	236	hypothetical protein, conserved	NaN	-0.259547	NaN	NaN	NaN	NaN	NaN	NaN	NaN	6.97869	NaN	NaN	NaN	NaN	NaN	NaN	S	3	0.999939
Tb927.10.11310	402	intraflagellar transport protein 57/55	-0.0129266	NaN	NaN	-0.115597	0.160146	NaN	0.266637	-0.285653	7.12163	NaN	NaN	7.33212	7.28215	NaN	7.35564	7.16331	S	2	0.977981
Tb927.10.11310	189	intraflagellar transport protein 57/55	0.177982	0.0919367	NaN	NaN	NaN	NaN	NaN	NaN	8.53089	8.3311	NaN	NaN	NaN	NaN	NaN	6.72487	S	3	0.999999
Tb927.10.11310	353	intraflagellar transport protein 57/55	NaN	NaN	NaN	NaN	-0.268782	NaN	NaN	NaN	NaN	NaN	NaN	NaN	6.59434	NaN	NaN	NaN	S	2	0.983348
Tb927.10.11310	2	intraflagellar transport protein 57/55	-0.0650986	-0.293253	-0.191261	-0.301782	-0.222515	-0.061782	-0.394695	-0.221606	7.6022	7.54997	7.47676	7.43597	7.31633	7.36875	7.64127	7.94837	S	2	0.999998
Tb927.10.11340	163	hypothetical protein, conserved	-1.55525	NaN	1.38532	NaN	NaN	NaN	NaN	2.05457	7.4416	NaN	7.29717	NaN	NaN	NaN	NaN	7.48989	S	3	0.995317
Tb927.10.11360	41	protein phosphatase 2A regulatory subunit, putative	0.262674	0.128029	-0.69122	-1.37894	-1.00772	0.388024	0.632082	1.08855	7.14566	7.14731	7.36526	7.24329	7.11434	6.93931	7.12972	6.97703	S	2	0.99976
Tb927.10.11360	99	protein phosphatase 2A regulatory subunit, putative	0.250355	0.437121	-0.206179	-0.208928	0.447949	0.491699	-0.525746	0.160275	7.71738	7.66372	7.71614	7.71974	7.72537	7.71488	7.07019	7.81159	S	2	0.972659
Tb927.10.11390	20	60S ribosomal protein L6, putative	-0.408091	-0.751052	0.22367	NaN	-0.519714	-0.720683	0.397803	0.431356	6.85022	7.48684	6.86054	NaN	7.08682	7.38602	7.09377	7.29495	S	2	0.999999
Tb927.10.11450	440	TFIIF-stimulated CTD phosphatase, putative	NaN	NaN	0.472176	NaN	NaN	NaN	NaN	NaN	NaN	NaN	7.02481	NaN	NaN	NaN	NaN	NaN	S	2	0.963645
Tb927.10.11450	213	TFIIF-stimulated CTD phosphatase, putative	NaN	NaN	NaN	NaN	-1.28374	NaN	NaN	NaN	NaN	NaN	NaN	NaN	6.97188	NaN	NaN	NaN	S	3	0.999796
Tb927.10.11450	154	TFIIF-stimulated CTD phosphatase, putative	-0.999048	-1.05904	NaN	NaN	-0.827077	-0.893411	NaN	NaN	6.84747	6.86109	NaN	NaN	7.08034	7.03826	NaN	NaN	S	2	0.999997
Tb927.10.11450	35	TFIIF-stimulated CTD phosphatase, putative	NaN	NaN	NaN	-0.487601	-0.887206	NaN	-0.0142227	NaN	NaN	NaN	NaN	6.99863	6.59989	NaN	6.912	NaN	S	2	0.994139
Tb927.10.11450	708	TFIIF-stimulated CTD phosphatase, putative	-0.262642	-0.237422	0.514703	0.542704	-0.989679	-1.02521	1.27781	1.26843	7.83149	8.03451	7.90517	8.01941	8.03862	8.06688	7.66888	7.97704	S	2	0.989144
Tb927.10.11450	711	TFIIF-stimulated CTD phosphatase, putative	-0.965869	-1.02239	0.831958	0.702658	-0.200482	-0.10841	1.08059	1.1151	7.57158	7.64821	7.01699	7.40669	7.33798	7.58188	7.64417	7.67227	S	2	0.997262
Tb927.10.11570	92	hypothetical protein, conserved	-0.625089	NaN	NaN	NaN	NaN	NaN	-0.196095	NaN	6.91636	NaN	NaN	NaN	NaN	NaN	7.00398	NaN	S	3	1
Tb927.10.11580	1392	predicted WD40 repeat protein	-0.445932	NaN	NaN	NaN	-0.307698	-0.354593	NaN	NaN	6.99521	NaN	NaN	NaN	6.88713	6.95236	NaN	NaN	S	3	0.962118
Tb927.10.11580	1400	predicted WD40 repeat protein	NaN	-0.311184	NaN	NaN	NaN	NaN	NaN	NaN	NaN	6.87803	NaN	NaN	NaN	NaN	NaN	NaN	S	4	0.961765
Tb927.10.11580	1477	predicted WD40 repeat protein	0.907429	0.674189	-0.183146	-0.103131	-0.0672283	0.190552	0.10165	0.351967	7.22791	7.28126	7.3452	7.28389	7.09719	6.97494	7.20731	7.2318	S	2	1
Tb927.10.11580	66	predicted WD40 repeat protein	-0.270347	-0.154313	-1.42829	-0.0614206	NaN	0.238298	-0.127857	-0.0719064	7.78497	7.85642	7.61886	7.5461	NaN	7.52424	7.6212	7.66092	S	2	1
Tb927.10.11580	1532	predicted WD40 repeat protein	0.56774	0.634686	0.320196	0.181166	-0.327167	-0.549874	NaN	NaN	7.18153	7.02003	6.97628	7.02061	7.01161	6.91108	NaN	NaN	S	2	0.999247
Tb927.10.11600	460	hypothetical protein, conserved	0.299479	0.2529	-0.159944	-0.236418	0.33754	0.26135	-0.366857	-0.367713	7.21514	7.25127	7.13239	7.21365	7.4271	7.41599	7.17053	7.23274	S	2	1
Tb927.10.11600	579	hypothetical protein, conserved	NaN	NaN	0.436695	NaN	NaN	NaN	NaN	0.656176	NaN	NaN	6.81139	NaN	NaN	NaN	NaN	6.75019	S	2	0.999992
Tb927.10.11610	54	SKP1-like protein	NaN	NaN	-0.495166	-0.811954	0.0677764	0.169925	-0.692035	-0.250423	NaN	NaN	6.93658	7.2476	7.59244	7.70325	7.32785	7.29334	S	2	0.998945
Tb927.10.11680	959	Voltage-gated Chloride channel Like 2	-0.0228447	-0.0317102	-0.467873	-0.362807	0.387252	0.467801	-0.63433	-0.628898	7.29612	7.34003	7.39997	7.39568	7.58618	7.56644	7.98355	7.99112	S	3	1
Tb927.10.11680	966	Voltage-gated Chloride channel Like 2	-0.0228447	-0.0317102	-0.467873	-0.362807	0.49057	0.482022	-0.63433	-0.754237	7.29612	7.34003	7.39997	7.39568	7.54088	7.49625	7.98355	7.99112	S	2	0.998901
Tb927.10.11720	134	CW-type Zinc Finger, putative	0.167872	0.227495	0.224287	0.273695	0.291486	0.29443	0.00733906	0.0170667	7.91736	7.78376	7.63855	7.52462	7.47123	7.39049	7.75195	7.70731	S	3	1
Tb927.10.11720	102	CW-type Zinc Finger, putative	NaN	NaN	NaN	NaN	0.000576886	-0.457831	-0.230008	-0.356957	NaN	NaN	NaN	NaN	6.72967	6.75699	6.74853	6.78498	S	2	1
Tb927.10.11730	726	zinc finger protein family member, putative	-0.661022	-0.618163	0.7589	0.670025	-0.458683	-0.502812	0.56267	0.578504	8.10479	8.08099	8.07983	8.04419	7.96012	7.88533	7.89792	8.05227	S	2	1
Tb927.10.11730	732	zinc finger protein family member, putative	0.676448	0.656084	0.668845	0.581592	-0.723491	-0.765548	1.67405	1.78111	7.71408	7.69899	7.4364	7.20273	7.31892	7.23378	7.44596	7.74379	S	2	1
Tb927.10.11730	714	zinc finger protein family member, putative	-0.140778	0.0440444	0.667847	0.692695	NaN	NaN	0.898866	1.08536	7.30916	7.30869	7.25385	7.20044	NaN	NaN	6.98108	7.12415	S	3	1
Tb927.10.11780	305	hypothetical protein, conserved	-0.479573	0.0448837	0.0697021	0.402504	0.0651587	0.0170667	-0.257442	-0.459477	7.91326	7.85013	7.73346	7.54589	7.90233	7.86488	7.14076	7.84344	S	2	0.999208
Tb927.10.11780	328	hypothetical protein, conserved	0.274769	0.440846	-1.05934	-1.41074	0.233029	0.269991	-0.676987	-0.821177	8.49432	8.5115	7.63957	7.4989	7.30895	7.19418	8.24822	8.09314	S	2	0.999209
Tb927.10.11780	48	hypothetical protein, conserved	NaN	NaN	NaN	NaN	NaN	0.608147	0.660381	NaN	NaN	NaN	NaN	NaN	NaN	7.19103	7.44626	NaN	S	2	0.999947
Tb927.10.11780	50	hypothetical protein, conserved	NaN	NaN	NaN	NaN	NaN	0.608147	0.660381	NaN	NaN	NaN	NaN	NaN	NaN	7.19103	7.44626	NaN	S	2	0.986018
Tb927.10.11780	286	hypothetical protein, conserved	NaN	0.796099	NaN	NaN	NaN	NaN	NaN	NaN	NaN	7.22845	NaN	NaN	NaN	NaN	6.73577	NaN	S	2	0.995281
Tb927.10.11780	289	hypothetical protein, conserved	NaN	0.796099	NaN	NaN	2.11992	1.96923	-1.99856	-1.877	NaN	7.22845	NaN	NaN	7.25804	7.34792	7.22732	7.20439	S	2	0.99998
Tb927.10.11780	292	hypothetical protein, conserved	NaN	0.796099	NaN	NaN	1.51465	0.574344	-2.00607	-1.68061	NaN	7.22845	NaN	NaN	7.45968	7.5905	7.86125	7.67632	S	2	0.999994
Tb927.10.11780	293	hypothetical protein, conserved	NaN	0.796099	NaN	NaN	0.00273846	1.40452	-1.44646	-2.26029	NaN	7.22845	NaN	NaN	7.43551	7.59735	7.57491	7.65661	S	2	0.999999
Tb927.10.11880	98	hypothetical protein, conserved	-0.0168623	0.125783	NaN	NaN	-0.184031	0.10916	0.226262	0.303225	7.41517	7.47809	NaN	NaN	6.84972	6.79532	7.59011	7.27084	S	2	0.999972
Tb927.10.11880	101	hypothetical protein, conserved	-0.0168623	0.125783	NaN	0.224164	-0.184031	0.10916	1.36255	0.303225	7.41517	7.47809	NaN	6.97933	6.84972	6.79532	7.59011	7.27084	S	2	0.999736
Tb927.10.11880	383	hypothetical protein, conserved	-0.370956	-0.406675	0.646163	0.673104	-0.154394	-0.142337	0.711759	0.7376	7.55253	7.23626	7.1025	7.01712	7.09012	6.57811	7.54849	7.53274	S	3	0.99999
Tb927.10.11880	387	hypothetical protein, conserved	-0.706488	-0.406675	NaN	0.673104	-0.506394	NaN	0.765535	0.539035	7.27437	7.23626	NaN	7.01712	6.87213	NaN	7.15266	7.14576	S	3	0.970468
Tb927.10.11880	493	hypothetical protein, conserved	0.595313	0.490775	-0.0716638	NaN	-0.28685	-0.16054	NaN	NaN	7.09684	7.50777	7.02629	NaN	6.7827	6.84561	NaN	NaN	S	2	0.999767
Tb927.10.11880	644	hypothetical protein, conserved	0.348006	0.331017	-0.045491	-0.0473682	NaN	-1.04332	-0.0835233	NaN	7.77504	7.49038	7.26236	7.51763	NaN	6.93515	7.36404	NaN	S	3	0.999959
Tb927.10.11880	646	hypothetical protein, conserved	-0.196161	-0.38116	NaN	NaN	NaN	0.14952	0.881195	NaN	7.08902	7.36698	NaN	NaN	NaN	7.08973	7.00826	NaN	S	3	0.999951
Tb927.10.11880	657	hypothetical protein, conserved	-0.601081	-0.38116	NaN	0.820812	NaN	-1.04332	NaN	NaN	7.27291	7.36698	NaN	7.03507	NaN	6.93515	NaN	NaN	S	3	0.994304
Tb927.10.11880	169	hypothetical protein, conserved	NaN	NaN	NaN	NaN	-0.27694	NaN	NaN	NaN	NaN	NaN	NaN	NaN	6.77846	NaN	NaN	NaN	S	3	0.960134
Tb927.10.11880	474	hypothetical protein, conserved	NaN	NaN	NaN	NaN	NaN	NaN	1.56032	NaN	NaN	NaN	NaN	NaN	NaN	NaN	7.09156	NaN	S	2	0.95566
Tb927.10.1190	692	hypothetical protein, conserved	NaN	NaN	NaN	NaN	-1.00955	-2.55013	NaN	NaN	NaN	NaN	NaN	NaN	6.58956	6.52604	NaN	NaN	S	2	0.999726
Tb927.10.11950	117	hypothetical protein, conserved	NaN	-0.00965501	0.285816	0.507414	-0.66157	-0.737519	NaN	NaN	NaN	6.77611	6.74747	6.79359	7.16277	7.19976	NaN	NaN	S	2	0.99979
Tb927.10.12030	149	hypothetical protein, conserved	-0.167005	-0.143835	0.0865121	0.151469	-0.394544	-0.336883	0.226508	0.329985	8.40783	8.43255	8.50244	8.24998	8.45841	8.35955	8.49062	8.42566	S	3	1
Tb927.10.12030	162	hypothetical protein, conserved	0.426426	0.504976	0.187008	-0.150513	0.639047	0.581978	-0.283	-0.604389	7.8466	7.81659	7.66698	7.47855	7.63174	7.6058	8.13271	8.08668	S	3	1
Tb927.10.12030	164	hypothetical protein, conserved	0.778797	0.555816	NaN	NaN	0.826925	NaN	-1.877	-0.332771	7.98091	7.41752	NaN	NaN	7.07711	NaN	7.27517	7.50614	S	3	1
Tb927.10.12030	179	hypothetical protein, conserved	NaN	0.164143	NaN	NaN	0.14274	-0.539687	-0.203818	0.133432	NaN	7.28888	NaN	NaN	6.94487	6.75457	7.86107	7.62584	S	3	0.999999
Tb927.10.12030	184	hypothetical protein, conserved	-0.129971	-0.0712545	NaN	NaN	0.14274	NaN	0.0335111	-0.220009	8.10772	8.09205	NaN	NaN	6.94487	NaN	7.86011	7.86427	S	3	0.999999
Tb927.10.12030	206	hypothetical protein, conserved	0.321813	-0.225312	0.0139266	0.1125	-0.0341012	-0.0217458	0.214747	0.681224	7.65322	8.24615	8.00881	7.59389	8.15103	8.07987	8.32541	8.38913	S	2	0.962463
Tb927.10.12030	214	hypothetical protein, conserved	0.229096	0.218223	-0.266576	-0.455238	0.260748	0.246469	-0.711913	-0.606672	8.28285	8.10558	7.86393	7.84435	8.08275	7.99166	8.39196	7.78969	S	2	0.999957
Tb927.10.1210	319	katanin, putative	NaN	NaN	NaN	NaN	NaN	-0.817689	NaN	NaN	NaN	NaN	NaN	NaN	NaN	6.68519	NaN	NaN	S	2	0.971673
Tb927.10.12110	13	hypothetical protein, conserved	NaN	NaN	0.637935	NaN	-0.463708	-0.437936	NaN	NaN	NaN	NaN	7.12509	NaN	7.53233	7.51789	NaN	NaN	S	3	0.966012
Tb927.10.12120	2016	hypothetical protein, conserved	-0.267601	-0.370284	-0.0738335	-0.0761282	-0.35925	-0.377088	0.0346383	0.240375	7.54914	7.55362	7.58121	7.51768	7.42836	7.46759	7.60677	7.39118	S	2	0.975826
Tb927.10.12120	2007	hypothetical protein, conserved	0.277271	0.142609	-0.292599	-0.335991	-0.405184	-0.328435	0.123269	0.158854	7.14712	7.34343	6.87053	6.89182	7.16328	7.04029	7.27632	7.32899	S	2	1
Tb927.10.12130	620	Ubiquitin family, putative	1.41332	1.3069	NaN	0.36042	1.73937	1.30778	0.469469	0.896311	7.29866	7.32677	NaN	6.6732	7.01949	7.0983	7.26435	7.18932	S	2	0.999939
Tb927.10.12210	232	ribulose-5-phosphate 3-epimerase, putative	NaN	NaN	NaN	NaN	NaN	NaN	NaN	NaN	NaN	NaN	NaN	NaN	NaN	NaN	NaN	NaN	S	2	0.994553
Tb927.10.12330	201	zinc finger protein family member, putative	-1.18807	-1.1841	1.28167	1.27929	-1.15467	-1.09425	1.44132	1.27017	9.0308	9.01544	8.93137	8.9734	8.60414	8.56926	8.80951	8.83864	S	2	1
Tb927.10.12330	181	zinc finger protein family member, putative	-0.512164	-0.659677	0.410667	0.399773	-0.529198	-0.238715	0.394843	-0.104108	9.38826	9.44989	9.14498	9.13909	8.72413	9.09674	9.15951	9.16897	S	3	0.99944
Tb927.10.12330	182	zinc finger protein family member, putative	-0.823039	-0.814793	0.410667	0.311852	-0.555524	-0.253464	0.0720372	-0.104108	8.77291	8.8499	9.14498	8.31173	9.0613	9.01077	9.15951	8.63141	S	3	0.999996
Tb927.10.12330	184	zinc finger protein family member, putative	-0.53124	-0.487096	0.410667	0.494262	-0.542353	-0.485398	0.717561	0.584482	9.37418	9.43106	9.14498	9.13909	9.18287	8.57117	9.12681	9.14485	S	3	0.999998
Tb927.10.12390	111	hypothetical protein, conserved	-0.587273	-0.139236	NaN	0.0187766	0.0480967	0.033793	-0.364682	-0.618163	7.3408	7.51846	NaN	6.56153	6.91025	7.04556	7.25871	7.19714	S	3	1
Tb927.10.12470	142	hypothetical protein, conserved	-0.645841	-0.423991	NaN	NaN	NaN	NaN	NaN	NaN	6.86904	6.70423	NaN	NaN	NaN	NaN	NaN	NaN	S	3	0.996491
Tb927.10.12490	1047	kinesin, putative	0.00460933	0.0625362	NaN	NaN	-0.282176	-0.394183	0.0425042	0.186754	7.18845	6.68193	NaN	NaN	6.90533	6.81435	6.57234	6.59395	S	2	0.999601
Tb927.10.12490	1073	kinesin, putative	0.054779	1.16015	-0.0776651	NaN	NaN	NaN	0.130404	0.223175	7.40533	7.16176	7.09124	NaN	NaN	NaN	6.96417	6.84861	S	2	0.988009
Tb927.10.12490	1074	kinesin, putative	0.054779	1.16015	NaN	NaN	NaN	NaN	0.130404	0.223175	7.40533	7.16176	NaN	NaN	NaN	NaN	6.96417	6.84861	S	2	0.959355
Tb927.10.12490	1076	kinesin, putative	NaN	1.16015	-0.0776651	NaN	NaN	NaN	0.130404	0.223175	NaN	7.16176	7.09124	NaN	NaN	NaN	6.96417	6.84861	S	2	0.999813
Tb927.10.12490	1122	kinesin, putative	0.32458	-0.257873	0.623586	0.6371	-0.613101	-0.277884	0.977097	0.136454	6.39818	6.92674	6.93558	6.92882	7.18941	7.29651	6.84684	7.17214	S	2	0.984113
Tb927.10.12500	29	P-type H+-ATPase, putative	0.475915	0.467071	-0.327729	-0.480398	NaN	NaN	-0.16154	-0.114129	8.24881	8.31133	7.90549	7.93701	NaN	NaN	7.99175	8.02898	S	2	1
Tb927.10.12500	32	P-type H+-ATPase, putative	0.475915	0.467071	-0.327729	-0.480398	NaN	NaN	-0.16154	-0.114129	8.24881	8.31133	7.90549	7.93701	NaN	NaN	7.99175	8.02898	S	2	1
Tb927.10.12510	36	P-type H+-ATPase, putative	0.340961	NaN	-2.44403	NaN	NaN	-1.86749	-4.09932	NaN	7.42775	NaN	8.72414	NaN	NaN	8.60539	8.52534	NaN	S	3	0.999999
Tb927.10.12510	45	P-type H+-ATPase, putative	0.340961	NaN	NaN	NaN	NaN	NaN	-0.944332	NaN	7.42775	NaN	NaN	NaN	NaN	NaN	7.13934	NaN	S	3	0.999939
Tb927.10.12510	905	P-type H+-ATPase, putative	0.368824	0.314755	-0.427673	-0.436549	0.258941	0.240375	-0.48457	-0.449828	8.93725	9.00173	8.87569	8.928	8.82138	8.82647	8.82446	8.8676	S	2	1
Tb927.10.12510	554	P-type H+-ATPase, putative	0.149389	NaN	NaN	NaN	0.589763	NaN	NaN	0.182057	6.8412	NaN	NaN	NaN	6.70568	NaN	NaN	6.86799	S	2	1
Tb927.10.12590	249	hypothetical protein, conserved	NaN	-0.685547	-0.329994	-0.128235	-0.384979	-0.769305	-0.36251	NaN	NaN	7.45618	7.35033	7.34827	6.97869	7.46462	7.25691	NaN	S	3	1
Tb927.10.12590	266	hypothetical protein, conserved	NaN	NaN	0.619366	0.602172	-0.651156	-0.618495	1.00526	1.01314	NaN	NaN	7.7797	7.81776	7.86921	8.04941	7.8743	7.88139	S	2	0.984156
Tb927.10.12630	76	hypothetical protein, conserved	0.221939	0.0922074	0.0370308	0.105678	0.0486547	0.172103	-0.0330528	-0.046042	8.94132	8.98367	8.75539	8.74073	8.63015	8.64811	8.8486	8.84332	S	2	1
Tb927.10.12640	588	chaperone protein DnaJ, putative	-0.112693	NaN	0.090447	0.0713507	NaN	-0.610037	-0.0961442	0.331247	7.48718	NaN	7.61507	7.58625	NaN	7.0943	7.54391	7.28212	S	2	0.999991
Tb927.10.12640	589	chaperone protein DnaJ, putative	-0.112693	-0.689102	0.090447	-0.663534	-0.0140479	0.0147838	-0.816977	-0.607902	7.48718	6.89288	7.61507	7.72251	7.252	7.36369	7.65534	7.47029	S	2	0.99989
Tb927.10.12640	273	chaperone protein DnaJ, putative	NaN	NaN	NaN	NaN	-0.764665	-0.760138	NaN	NaN	NaN	NaN	NaN	NaN	7.0923	7.05736	NaN	NaN	S	2	1
Tb927.10.12660	195	pumilio/PUF RNA binding protein 2	NaN	-0.205397	0.790355	NaN	NaN	NaN	NaN	0.646255	NaN	7.5741	6.75519	NaN	NaN	NaN	NaN	7.38074	S	3	0.971718
Tb927.10.12660	167	pumilio/PUF RNA binding protein 2	-1.66635	-0.524002	0.446574	0.465295	-0.539457	-0.592245	-0.0624296	0.513289	8.22243	8.08189	8.19301	8.21661	8.15201	8.15743	8.18543	8.18107	S	2	1
Tb927.10.12660	169	pumilio/PUF RNA binding protein 2	-1.30822	-1.3407	-0.25827	0.650948	-0.751465	-0.869886	0.937646	0.0601858	7.56548	7.54774	7.9625	7.5843	7.32498	7.37367	8.04442	7.72963	S	2	1
Tb927.10.12660	171	pumilio/PUF RNA binding protein 2	0.686164	0.692963	0.404576	0.394953	-0.00791317	0.0122111	0.538339	0.755229	8.19559	8.20666	8.12707	8.14101	8.20704	8.23671	7.98372	8.25508	S	2	1
Tb927.10.12660	177	pumilio/PUF RNA binding protein 2	-0.80362	-0.736148	0.241718	0.214995	NaN	NaN	NaN	NaN	7.31433	7.33907	7.40885	7.39995	NaN	NaN	NaN	NaN	S	3	0.999987
Tb927.10.12660	148	pumilio/PUF RNA binding protein 2	-0.833747	-0.437936	0.528771	0.595504	-0.558687	-0.537571	0.650029	0.4959	9.30036	9.27862	9.14004	9.13897	8.65109	8.80554	9.21328	9.23358	S	2	0.961268
Tb927.10.12670	411	hypothetical protein, conserved	-1.30918	-1.29085	0.0391384	-0.00984383	NaN	-1.62602	NaN	NaN	7.0786	7.18127	7.16909	7.17099	NaN	6.72638	NaN	NaN	S	2	0.96202
Tb927.10.12670	463	hypothetical protein, conserved	-0.665912	-0.466796	NaN	NaN	-1.06109	-1.03602	NaN	NaN	7.23426	7.24366	NaN	NaN	7.35805	7.47198	NaN	NaN	S	2	1
Tb927.10.12670	535	hypothetical protein, conserved	NaN	NaN	NaN	NaN	NaN	-0.626001	NaN	NaN	NaN	NaN	NaN	NaN	NaN	6.8473	NaN	NaN	S	2	0.999991
Tb927.10.12670	199	hypothetical protein, conserved	-0.599659	-0.310755	NaN	NaN	-0.341117	-0.0174025	0.906737	NaN	7.17929	7.20745	NaN	NaN	7.68127	7.71101	7.59727	NaN	S	2	0.999999
Tb927.10.12670	201	hypothetical protein, conserved	-0.599659	-0.980825	0.914794	0.877823	-0.981907	-0.929116	1.02219	0.866473	7.17929	7.45208	7.01678	7.02049	7.83947	7.85416	7.7013	7.09892	S	2	0.999307
Tb927.10.12670	329	hypothetical protein, conserved	NaN	-0.687335	0.523161	0.56267	-0.701975	-0.74773	NaN	0.732313	NaN	6.88101	7.20118	7.23749	7.86318	7.38487	NaN	7.38225	S	2	0.999754
Tb927.11.9730	40	60S ribosomal protein L34, putative	-0.346573	-0.0543024	0.426533	0.454071	NaN	NaN	NaN	0.246591	7.12856	7.12176	7.05477	6.88884	NaN	NaN	NaN	6.6411	S	3	0.991331
Tb927.10.12710	806	heat shock protein 110, putative	NaN	0.209141	-0.432046	0.853836	0.274649	0.62499	-0.202854	0.0280033	NaN	9.19042	7.09795	6.93649	8.69877	7.20249	7.32317	7.6628	S	3	0.999995
Tb927.10.12710	137	heat shock protein 110, putative	0.559541	0.659011	0.00100953	-0.426722	0.212383	0.0786098	-0.509882	-0.527429	7.4416	7.55695	7.61949	7.6619	7.60959	7.64342	7.44317	7.60935	S	2	0.987999
Tb927.10.12710	418	heat shock protein 110, putative	0.302875	0.290306	NaN	-0.0229619	0.380951	0.439251	-0.386676	-0.28539	7.49491	7.95235	NaN	7.68468	7.5823	7.60398	7.778	7.69742	S	3	0.996927
Tb927.10.12720	17	Bait On Hook 1	NaN	NaN	NaN	NaN	-0.733171	-0.723706	NaN	NaN	NaN	NaN	NaN	NaN	6.72207	7.10704	NaN	NaN	S	2	0.991926
Tb927.10.12720	68	Bait On Hook 1	NaN	NaN	NaN	NaN	NaN	1.56243	1.31162	0.870976	NaN	NaN	NaN	NaN	NaN	7.56705	7.58817	7.5392	S	2	0.989455
Tb927.10.12820	431	hypothetical protein, conserved	0.835601	NaN	-0.855066	-0.820922	0.153157	0.498761	-1.17459	NaN	7.51436	NaN	8.27653	7.54584	6.47381	7.77646	7.65896	NaN	S	2	0.999494
Tb927.10.12820	112	hypothetical protein, conserved	-0.243814	-0.245078	0.221444	0.18612	-0.102001	-0.155148	0.259423	0.419323	9.68886	9.89628	9.79587	9.7317	9.70488	9.65741	9.71867	9.93862	S	2	1
Tb927.10.12820	44	hypothetical protein, conserved	0.37629	0.359521	-0.653854	-0.553977	-0.533744	-0.252656	-0.239634	-0.318614	7.86098	7.83622	7.88647	7.86329	8.01632	7.95232	7.91465	8.01494	S	2	0.999964
Tb927.10.12820	49	hypothetical protein, conserved	-0.148929	-0.905818	1.11829	1.29825	-0.673256	-0.660224	1.9483	2.09386	7.84223	7.87253	7.51726	7.57441	8.03092	8.16098	7.99082	8.05679	S	2	0.999277
Tb927.10.12820	14	hypothetical protein, conserved	-0.280475	-0.325829	-0.396612	NaN	-0.200647	0.0268709	-0.556881	-0.594356	7.19618	7.2743	7.24291	NaN	7.3691	7.32915	7.07983	7.08902	S	2	1
Tb927.10.12870	796	Basal body protein	0.231801	0.0471196	0.10541	-0.00813082	0.294312	0.511569	0.123534	0.133958	8.50615	8.54565	8.12061	8.20621	7.8357	7.85851	8.07925	8.34858	S	2	0.999998
Tb927.10.12870	797	Basal body protein	0.0394191	0.0542234	0.113967	-0.00813082	-0.510334	-0.548586	0.123534	0.133958	8.48837	8.54565	8.02768	8.20621	7.91893	7.93009	8.07925	8.34858	S	3	0.999998
Tb927.10.12870	798	Basal body protein	-0.0123444	0.54498	0.0339339	-0.0515936	-0.312814	-0.26939	0.123534	-0.0118643	8.40073	8.45932	8.12061	8.10319	7.71263	7.57196	8.07925	7.91081	S	3	0.999998
Tb927.10.12870	717	Basal body protein	0.301354	0.237686	0.137766	0.255561	-0.523172	-0.551776	0.676538	0.511063	7.40478	7.38245	7.40401	7.43502	7.77522	7.81444	7.47037	7.4592	S	2	1
Tb927.10.12870	621	Basal body protein	-0.120561	NaN	NaN	0.220949	-0.086967	NaN	0.0662615	NaN	7.35583	NaN	NaN	7.22264	7.54122	NaN	7.33129	NaN	S	2	1
Tb927.10.12870	624	Basal body protein	-0.120561	NaN	NaN	0.220949	-0.339747	NaN	0.0662615	NaN	7.35583	NaN	NaN	7.22264	7.30503	NaN	7.33129	NaN	S	2	1
Tb927.10.12870	738	Basal body protein	NaN	-1.23277	NaN	1.06736	-0.679019	-0.577509	0.960956	0.363564	NaN	6.7793	NaN	6.76856	7.20148	7.40882	7.09503	7.14358	S	2	1
Tb927.10.12920	135	Flagellum attachment zone protein 18	-0.933766	NaN	NaN	0.547154	-1.39638	-1.25998	0.599699	1.21176	7.07478	NaN	NaN	6.88	7.04879	7.40581	7.34044	7.25602	S	2	1
Tb927.10.12920	86	Flagellum attachment zone protein 18	NaN	NaN	NaN	NaN	-1.12023	NaN	NaN	NaN	NaN	NaN	NaN	NaN	6.63537	NaN	NaN	NaN	S	2	1
Tb927.10.12920	194	Flagellum attachment zone protein 18	-0.800299	-0.461442	NaN	1.27953	NaN	NaN	1.61829	1.6006	7.66488	7.70358	NaN	7.31829	NaN	NaN	7.64627	7.43713	S	3	0.955222
Tb927.10.12920	205	Flagellum attachment zone protein 18	NaN	NaN	0.96997	NaN	-1.29301	-1.3629	1.20057	1.26622	NaN	NaN	7.40849	NaN	7.43359	7.36513	7.73935	7.76426	S	2	1
Tb927.10.12920	207	Flagellum attachment zone protein 18	NaN	NaN	0.96997	NaN	-1.29301	-1.3629	1.20057	1.26622	NaN	NaN	7.40849	NaN	7.43359	7.36513	7.73935	7.76426	S	2	1
Tb927.10.12920	921	Flagellum attachment zone protein 18	-1.01657	NaN	NaN	NaN	-1.06839	NaN	1.30574	1.45964	6.77485	NaN	NaN	NaN	6.55989	NaN	6.83011	6.7411	S	2	0.999951
Tb927.10.12920	925	Flagellum attachment zone protein 18	-1.01657	NaN	NaN	NaN	-1.06839	NaN	1.30574	1.45964	6.77485	NaN	NaN	NaN	6.55989	NaN	6.83011	6.7411	S	2	0.959885
Tb927.10.12920	963	Flagellum attachment zone protein 18	NaN	NaN	NaN	NaN	NaN	NaN	NaN	NaN	NaN	NaN	NaN	NaN	NaN	6.19	NaN	NaN	S	2	1
Tb927.10.12920	77	Flagellum attachment zone protein 18	-1.16871	-0.880737	1.47394	0.946806	-1.05466	-1.63169	0.912037	1.03464	6.7263	6.88917	6.79494	7.09743	7.22334	6.79398	7.06096	7.19089	S	2	1
Tb927.10.12950	869	Basal body protein	NaN	NaN	NaN	NaN	NaN	-0.325413	-0.0724069	0.0478175	NaN	NaN	NaN	NaN	NaN	6.45844	6.7507	6.71141	S	2	1
Tb927.10.12950	872	Basal body protein	NaN	NaN	NaN	NaN	NaN	-0.325413	-0.0724069	0.0478175	NaN	NaN	NaN	NaN	NaN	6.45844	6.7507	6.71141	S	2	1
Tb927.10.12960	201	Ras-related protein Rab5A	-0.568837	-0.229873	0.0832474	0.123004	0.10165	0.168129	-0.315648	0.250355	7.41338	7.65682	7.48189	7.44537	7.38075	7.48463	7.56933	7.5222	S	3	0.999997
Tb927.10.12960	205	Ras-related protein Rab5A	0.741143	0.293724	0.754631	0.908121	0.0521377	0.0919367	0.68455	0.738811	7.3011	7.51981	7.07438	7.22999	7.0803	6.98892	7.46782	7.36023	S	3	0.97005
Tb927.10.12960	2	Ras-related protein Rab5A	-0.171758	0.5065	0.43189	0.309409	0.000432815	-0.805081	NaN	NaN	6.6968	6.84406	6.73585	6.80371	7.09729	7.27804	NaN	NaN	S	2	0.986032
Tb927.10.13030	700	cysteine peptidase, Clan CA, family C2, putative	0.617581	NaN	NaN	NaN	NaN	NaN	NaN	NaN	6.97124	NaN	NaN	NaN	NaN	NaN	NaN	NaN	S	2	1
Tb927.10.13110	8	Outer arm dynein light chain 7	NaN	NaN	NaN	NaN	NaN	0.955387	NaN	NaN	NaN	NaN	NaN	NaN	NaN	6.51132	NaN	NaN	S	2	1
Tb927.10.13130	434	UTP-glucose-1-phosphate uridylyltransferase	-0.281211	-0.215596	NaN	NaN	-0.1274	-0.130034	-0.0359342	0.00331442	7.7912	7.86681	NaN	NaN	8.28051	8.31917	7.90362	7.91773	S	2	1
Tb927.10.13150	639	hypothetical protein, conserved	0.105276	0.535356	NaN	NaN	-1.24602	NaN	0.248049	NaN	7.28069	7.36453	NaN	NaN	6.89382	NaN	7.08375	NaN	S	3	0.999796
Tb927.10.13150	64	hypothetical protein, conserved	NaN	NaN	NaN	NaN	-0.124645	0.037312	NaN	NaN	NaN	NaN	NaN	NaN	6.70885	6.66861	NaN	NaN	S	2	1
Tb927.10.13150	681	hypothetical protein, conserved	NaN	NaN	NaN	NaN	NaN	NaN	NaN	NaN	NaN	NaN	NaN	NaN	NaN	NaN	NaN	NaN	S	2	1
Tb927.10.13150	689	hypothetical protein, conserved	NaN	NaN	NaN	NaN	NaN	NaN	NaN	NaN	NaN	NaN	NaN	NaN	NaN	NaN	NaN	NaN	S	2	0.958746
Tb927.10.13150	52	hypothetical protein, conserved	-0.118711	-0.191607	-0.173498	-0.265743	-0.117709	-0.148785	-0.439148	-0.552431	7.49791	7.45275	7.18279	7.2982	7.41691	7.3973	7.55064	7.50696	S	2	0.999991
Tb927.10.1320	659	hypothetical protein, conserved	-0.293695	-0.197716	NaN	NaN	-0.0575568	-0.156466	NaN	-0.642031	6.92442	7.06157	NaN	NaN	7.20742	7.55427	NaN	6.94405	S	3	1
Tb927.10.1320	646	hypothetical protein, conserved	NaN	NaN	NaN	NaN	NaN	-0.350063	NaN	NaN	NaN	NaN	NaN	NaN	NaN	6.61327	NaN	NaN	S	2	0.991675
Tb927.10.13250	1191	hypothetical protein, conserved	NaN	NaN	NaN	NaN	-1.05679	-0.326932	NaN	NaN	NaN	NaN	NaN	NaN	6.63918	6.59846	NaN	NaN	S	2	1
Tb927.10.13250	1750	hypothetical protein, conserved	-0.847155	-0.805711	0.336169	0.392537	-0.150177	-0.0400963	0.119688	0.191184	8.00945	8.0486	7.87828	7.89518	7.75432	7.68619	8.03294	8.05146	S	2	0.999999
Tb927.10.13250	1663	hypothetical protein, conserved	NaN	NaN	NaN	NaN	-0.706724	NaN	NaN	NaN	NaN	NaN	NaN	NaN	6.41639	NaN	NaN	NaN	S	2	1
Tb927.10.13250	1420	hypothetical protein, conserved	-0.337485	-0.273797	0.202637	-0.0327429	0.0451634	0.033652	-0.138902	-0.210913	7.03834	7.04407	7.07791	7.02284	7.17403	7.31706	7.22355	6.96687	S	2	0.999975
Tb927.10.13250	1237	hypothetical protein, conserved	-0.0573617	-0.243267	0.167743	NaN	0.77947	NaN	0.149389	0.271426	7.41228	7.44331	7.45484	NaN	7.41958	NaN	7.47435	7.51423	S	2	1
Tb927.10.13250	23	hypothetical protein, conserved	NaN	NaN	NaN	NaN	-0.537822	-0.619182	NaN	NaN	NaN	NaN	NaN	NaN	7.01115	6.87107	NaN	NaN	S	2	0.999999
Tb927.10.13250	982	hypothetical protein, conserved	0.51783	0.341986	-0.343568	NaN	0.959473	0.946431	-1.08348	0.375735	7.34256	7.33602	6.89876	NaN	7.00741	6.86325	7.25785	6.87404	S	2	0.959895
Tb927.10.13250	985	hypothetical protein, conserved	-0.0647967	0.29772	-0.500973	-0.367434	0.610417	0.495183	-0.696213	-0.626758	7.76261	7.65908	7.22778	7.26991	7.3941	7.24822	7.57149	7.39613	S	2	0.996868
Tb927.10.13330	430	paraflagellar rod component, putative	-0.283685	-0.324708	NaN	NaN	NaN	NaN	0.692249	0.960438	7.5024	7.15863	NaN	NaN	NaN	NaN	7.10116	7.10745	S	3	0.999997
Tb927.10.13330	431	paraflagellar rod component, putative	-0.539079	-0.324708	NaN	NaN	NaN	NaN	0.692249	0.960438	7.75055	7.15863	NaN	NaN	NaN	NaN	7.10116	7.10745	S	3	0.999993
Tb927.10.13330	435	paraflagellar rod component, putative	-0.539079	-0.324708	NaN	NaN	NaN	NaN	0.692249	0.960438	7.75055	7.15863	NaN	NaN	NaN	NaN	7.10116	7.10745	S	3	0.999887
Tb927.10.13330	1229	paraflagellar rod component, putative	NaN	NaN	NaN	NaN	-0.988934	-0.920379	1.14228	1.13737	NaN	NaN	NaN	NaN	7.17307	7.14351	6.97382	6.98896	S	2	1
Tb927.10.13330	1250	paraflagellar rod component, putative	NaN	NaN	NaN	NaN	0.321004	NaN	NaN	NaN	NaN	NaN	NaN	NaN	7.30856	NaN	NaN	NaN	S	2	0.999962
Tb927.10.13350	535	hypothetical protein, conserved	0.24732	0.19774	-0.340203	-0.339163	0.591009	0.469782	-0.314463	-0.359564	7.15978	7.11982	7.08318	7.09534	7.21107	7.23185	7.21301	7.18227	S	2	0.976933
Tb927.10.13370	2	dynein light chain Tctex-type, putative	NaN	NaN	NaN	NaN	NaN	NaN	-0.690964	NaN	NaN	NaN	NaN	NaN	NaN	NaN	7.52238	NaN	S	2	0.999326
Tb927.10.13370	27	dynein light chain Tctex-type, putative	-0.255081	0.202637	NaN	NaN	NaN	NaN	NaN	0.118493	7.33203	7.07129	NaN	NaN	NaN	NaN	NaN	6.9147	S	3	0.951726
Tb927.10.13470	395	PA26 p53-induced protein (sestrin), putative	NaN	-0.114285	NaN	NaN	NaN	NaN	-0.417213	NaN	NaN	7.89809	NaN	NaN	NaN	NaN	7.91085	NaN	S	2	0.996063
Tb927.10.1350	84	hypothetical protein, conserved	0.198871	0.0869197	0.466131	NaN	-0.233956	0.178619	1.08481	1.29707	7.97595	7.88739	6.72779	NaN	7.01267	6.93485	7.57194	7.52227	S	2	0.999999
Tb927.10.1350	87	hypothetical protein, conserved	0.187388	0.0221902	NaN	NaN	NaN	NaN	0.497944	0.608998	7.93534	8.02317	NaN	NaN	NaN	NaN	7.85333	7.84725	S	2	0.997871
Tb927.10.1350	91	hypothetical protein, conserved	-0.219136	-0.122271	0.466131	NaN	-0.0966223	0.569783	-0.0889605	-0.0790818	7.72007	7.8461	6.72779	NaN	6.84643	6.78864	7.70953	7.71272	S	2	0.999999
Tb927.10.1350	39	hypothetical protein, conserved	NaN	NaN	0.356482	NaN	-0.0921402	0.190931	0.240864	0.131985	NaN	NaN	7.47465	NaN	7.43623	7.46642	7.42439	7.52171	S	3	0.988517
Tb927.10.1350	615	hypothetical protein, conserved	NaN	-1.82552	NaN	NaN	NaN	NaN	2.5373	2.62213	NaN	6.89586	NaN	NaN	NaN	NaN	6.96517	6.99254	S	2	0.997101
Tb927.10.1350	617	hypothetical protein, conserved	NaN	-1.82552	NaN	NaN	NaN	NaN	2.5373	2.62213	NaN	6.89586	NaN	NaN	NaN	NaN	6.96517	6.99254	S	2	0.976806
Tb927.10.1350	59	hypothetical protein, conserved	NaN	-0.541723	0.610606	0.57124	-0.359509	-0.245044	0.587077	0.585059	NaN	8.05717	7.73941	7.75797	8.061	7.81848	8.07606	8.08976	S	2	1
Tb927.10.13520	423	Zn-finger in Ran binding protein and others/FYVE zinc finger, putative	0.0546401	0.16337	1.05047	0.849439	-0.78991	-0.825645	1.05186	0.948377	7.1574	7.19582	7.01013	7.01565	7.84817	7.85543	7.07427	7.29048	S	3	1
Tb927.10.13580	461	major facilitator superfamily protein (MFS), putative	NaN	NaN	-0.148033	-0.125573	0.0764222	0.100843	0.365357	-0.273291	NaN	NaN	7.56788	7.54392	7.63638	7.53354	7.16838	7.78926	S	3	0.980136
Tb927.10.13580	465	major facilitator superfamily protein (MFS), putative	0.0863761	NaN	-0.148033	-0.125573	0.0764222	0.100843	NaN	-0.273291	7.87932	NaN	7.56788	7.54392	7.63638	7.53354	NaN	7.78926	S	3	0.958195
Tb927.10.13580	468	major facilitator superfamily protein (MFS), putative	-1.54608	-1.46873	0.879235	-0.125573	0.0764222	0.100843	0.924328	0.956726	7.95437	7.16513	7.69198	7.54392	7.63638	7.53354	7.42467	7.8672	S	3	0.956221
Tb927.10.13610	318	zinc-finger of a C2HC-type/Double zinc ribbon, putative	0.345623	0.32458	0.0461418	-0.0372215	-0.188381	NaN	-0.34672	-0.36924	7.91879	7.94635	8.02751	8.02816	7.90023	NaN	7.75155	7.75931	S	2	1
Tb927.10.13610	133	zinc-finger of a C2HC-type/Double zinc ribbon, putative	0.00633396	NaN	-0.232193	0.347666	NaN	NaN	-0.0227567	0.568032	7.85279	NaN	7.51578	7.64858	NaN	NaN	7.7879	7.82906	S	2	0.985681
Tb927.10.13610	134	zinc-finger of a C2HC-type/Double zinc ribbon, putative	0.00633396	NaN	-0.232193	0.347666	NaN	NaN	-0.0227567	0.568032	7.85279	NaN	7.51578	7.64858	NaN	NaN	7.7879	7.82906	S	2	0.984958
Tb927.10.13610	307	zinc-finger of a C2HC-type/Double zinc ribbon, putative	NaN	-0.235994	0.374066	0.359184	NaN	NaN	NaN	NaN	NaN	7.31909	7.09082	7.19526	NaN	NaN	NaN	NaN	S	2	0.974513
Tb927.10.13640	137	hypothetical protein, conserved	-0.216535	NaN	0.20063	-0.504182	0.182947	0.172231	-0.168869	-0.344831	7.50349	NaN	7.66684	7.52982	7.7483	7.64541	7.57841	7.49199	S	2	0.999688
Tb927.10.13740	441	synaptotagmin, putative	NaN	NaN	NaN	NaN	0.118227	-0.324365	-0.211765	-0.538052	NaN	NaN	NaN	NaN	6.95851	6.55379	6.76943	7.40897	S	2	0.997487
Tb927.10.13740	443	synaptotagmin, putative	-0.522364	NaN	0.938248	0.545474	NaN	0.929791	0.0716254	-1.12491	7.09237	NaN	6.8991	6.94143	NaN	6.46246	7.19893	7.25329	S	2	0.956257
Tb927.10.13740	447	synaptotagmin, putative	-0.522364	-0.246515	0.938248	0.545474	0.0821575	0.607768	-0.451958	-0.831486	7.51414	7.33191	6.8991	6.94143	6.73052	7.29981	7.58235	7.66915	S	2	0.999822
Tb927.10.13740	437	synaptotagmin, putative	0.484293	0.123931	NaN	-0.21409	0.457542	0.39846	-0.287448	-0.876016	6.96099	7.2	NaN	6.93204	7.21423	7.12483	7.04524	7.12597	S	3	0.999971
Tb927.10.13790	397	hypothetical protein, conserved	-0.342195	0.0935602	0.0603242	0.222681	0.0951818	0.232906	0.402067	0.399554	8.17542	8.09587	8.09621	8.05656	8.17266	8.11294	8.08618	8.09103	S	2	0.999999
Tb927.10.13790	401	hypothetical protein, conserved	-0.603512	-0.309663	NaN	0.705403	NaN	-0.682951	0.610794	0.157949	6.99491	7.27882	NaN	6.69861	NaN	6.61064	6.83804	6.92851	S	2	0.999995
Tb927.10.13790	58	hypothetical protein, conserved	-0.810536	-1.11123	0.529571	NaN	-0.551374	-0.734995	1.0943	1.08576	7.32787	7.38732	6.82684	NaN	6.98588	6.8866	7.46774	7.45168	S	2	1
Tb927.10.13800	149	hypothetical protein, conserved	-0.403275	-0.43735	NaN	NaN	NaN	NaN	-0.356753	-0.426005	8.44403	8.67376	NaN	NaN	NaN	NaN	8.00796	7.9293	S	3	1
Tb927.10.13800	430	hypothetical protein, conserved	NaN	NaN	NaN	NaN	NaN	NaN	NaN	NaN	NaN	NaN	NaN	NaN	NaN	NaN	NaN	NaN	S	2	1
Tb927.10.13840	291	Domain of unknown function (DUF4475), putative	-0.869148	-0.734155	1.12439	NaN	-0.914222	-0.768396	1.19434	0.365916	7.30494	7.40606	7.15797	NaN	7.18444	7.04202	7.53755	7.59231	S	3	1
Tb927.10.13840	295	Domain of unknown function (DUF4475), putative	-0.812384	-0.156354	1.12439	NaN	-0.173384	-0.200996	0.412727	1.01443	7.44135	7.50645	7.15797	NaN	7.37663	7.22999	7.64413	7.48088	S	3	1
Tb927.10.13840	22	Domain of unknown function (DUF4475), putative	NaN	NaN	NaN	NaN	0.0476779	0.00144204	NaN	NaN	NaN	NaN	NaN	NaN	7.191	6.89057	NaN	NaN	S	2	0.99998
Tb927.10.13840	2	Domain of unknown function (DUF4475), putative	-0.379414	-0.0286754	-0.240947	-0.504898	0.545079	0.494364	-0.128961	0.355355	7.22357	7.24339	7.09184	7.0893	7.19501	7.14236	7.47109	7.47388	S	2	1
Tb927.10.13840	5	Domain of unknown function (DUF4475), putative	-0.379414	-0.0286754	0.0847447	-0.504898	-0.872869	-0.902956	0.0280033	0.00891703	7.22357	7.24339	7.25491	7.0893	6.9725	6.83525	7.2929	7.27321	S	2	0.999998
Tb927.10.13930	323	phosphatidic acid phosphatase, putative	-0.136268	NaN	NaN	NaN	NaN	NaN	NaN	NaN	6.78358	NaN	NaN	NaN	NaN	NaN	NaN	NaN	S	2	0.999858
Tb927.10.13930	325	phosphatidic acid phosphatase, putative	-0.136268	NaN	NaN	NaN	NaN	NaN	NaN	NaN	6.78358	NaN	NaN	NaN	NaN	NaN	NaN	NaN	S	2	0.999858
Tb927.10.13950	97	tubulin-specific chaperone, putative	NaN	NaN	NaN	NaN	0.148609	0.081885	NaN	NaN	NaN	NaN	NaN	NaN	7.23666	6.82552	NaN	NaN	S	2	1
Tb927.10.13960	8	paralyzed flagella protein 20	0.233152	0.219463	NaN	NaN	1.25435	NaN	0.179638	0.345964	7.83091	7.75457	NaN	NaN	6.60993	NaN	7.03515	7.59499	S	3	0.996985
Tb927.10.14010	397	tubulin cofactor C domain-containing protein RP2	-3.96581	-4.9317	NaN	NaN	1.43467	1.14379	-3.09838	-3.15714	7.14085	6.62658	NaN	NaN	7.223	7.53321	7.30092	7.5617	S	2	0.963635
Tb927.10.14010	460	tubulin cofactor C domain-containing protein RP2	NaN	NaN	NaN	NaN	NaN	NaN	NaN	NaN	NaN	NaN	NaN	NaN	NaN	NaN	NaN	NaN	S	2	0.999879
Tb927.10.14010	383	tubulin cofactor C domain-containing protein RP2	-0.117224	-0.0992008	0.346758	-0.0169645	0.0938305	0.0961269	-0.254513	-0.20583	8.73702	8.78718	8.31765	8.20539	8.5216	7.89049	8.51809	8.89454	S	2	0.999777
Tb927.10.14010	384	tubulin cofactor C domain-containing protein RP2	-0.099139	-0.057707	0.0426443	-0.00888545	0.128425	0.0788831	0.206018	-0.16775	8.95796	9.00608	8.47139	8.45709	8.23129	8.44929	8.87312	8.66381	S	2	0.999981
Tb927.10.14010	385	tubulin cofactor C domain-containing protein RP2	-0.099139	-0.132119	-0.0506518	0.0364681	0.130272	0.0788831	-0.20083	-0.221943	8.95796	9.00608	8.47139	8.45709	8.5216	8.44929	8.85749	8.89454	S	2	0.999999
Tb927.10.14090	522	transporter, putative	NaN	0.00590291	-0.351093	-0.312671	NaN	NaN	-1.21471	-0.95506	NaN	7.53675	7.17266	7.16277	NaN	NaN	7.60114	7.56912	S	2	1
Tb927.10.14140	101	pyruvate kinase 1	1.14561	NaN	-0.426994	NaN	0.496309	0.599413	-0.548691	-0.288875	6.97203	NaN	7.0951	NaN	7.41499	7.44852	6.98006	6.75192	S	3	0.999998
Tb927.10.14150	2	nuclear segregation protein, putative	-0.756818	-0.862365	0.899949	0.841249	-0.70228	-0.703102	0.958137	0.941181	7.89092	7.92159	7.9164	7.91532	7.93515	7.87967	7.902	7.90197	S	2	0.994819
Tb927.10.14160	3	Aquaglyceroporin 3	0.225522	0.1595	-0.17705	-0.375066	0.320889	0.140648	-0.242277	-0.229298	7.9937	7.9892	7.80402	7.78132	7.66583	7.52885	7.81419	7.86771	S	2	1
Tb927.10.14170	34	aquaglyceroporin 2	-0.143516	-0.00108243	-0.163817	0.134484	0.0354831	0.159758	0.0643311	0.000144286	8.79745	8.4975	8.30863	8.42397	7.99622	8.03615	8.57735	8.45048	S	2	1
Tb927.10.14170	35	aquaglyceroporin 2	0.11023	0.0629506	-0.165256	-0.192134	0.247563	0.254231	-0.144632	-0.160443	8.74464	8.67025	8.35453	8.29572	8.12149	8.15588	8.6813	8.38054	S	2	1
Tb927.10.14210	143	TFIIH basal transcription factor subunit	-0.553659	-0.584587	NaN	NaN	0.0588013	NaN	-0.551226	-0.694648	7.3166	7.18458	NaN	NaN	6.88906	NaN	7.16107	7.18007	S	3	0.999925
Tb927.10.14230	1254	hypothetical protein, conserved	NaN	0.167486	NaN	0.833254	0.231187	0.119024	0.305562	0.408168	NaN	7.05442	NaN	7.11301	7.10476	7.0924	7.02702	7.12005	S	2	0.999174
Tb927.10.14230	1243	hypothetical protein, conserved	0.06226	0.185486	-0.113473	-0.174149	-0.0367478	0.0258793	-0.370937	-0.2859	7.77997	7.79163	7.76813	7.81335	7.79852	7.67497	7.85707	7.79597	S	2	1
Tb927.10.14300	709	MEKK-related kinase 1, putative	NaN	NaN	0.0943712	NaN	-0.129308	NaN	NaN	NaN	NaN	NaN	7.10856	NaN	7.01953	NaN	NaN	NaN	S	3	0.999999
Tb927.10.14300	261	MEKK-related kinase 1, putative	0.366588	0.486148	-0.333934	-0.0580674	0.0590784	-0.111196	-0.259996	-0.269477	7.37079	7.40298	7.34292	7.36836	7.24386	7.23019	7.35624	7.38084	S	2	1
Tb927.10.14300	635	MEKK-related kinase 1, putative	-0.334607	0.0797024	-0.101567	0.13014	-0.000100957	-0.0689978	0.104337	-0.318524	8.20817	8.18284	7.84487	6.90431	7.74148	7.6637	8.05192	8.10792	S	3	0.996237
Tb927.10.14300	644	MEKK-related kinase 1, putative	NaN	NaN	NaN	0.38659	-0.0981812	-0.0433486	0.187261	0.129876	NaN	NaN	NaN	6.8405	7.20311	7.29117	7.28312	7.4364	S	2	1
Tb927.10.14300	1025	MEKK-related kinase 1, putative	-0.599637	NaN	NaN	NaN	NaN	NaN	NaN	NaN	7.66397	NaN	NaN	NaN	NaN	NaN	NaN	NaN	S	3	0.971151
Tb927.10.14300	668	MEKK-related kinase 1, putative	-0.215848	-0.153639	-0.0184834	-0.415403	0.00115371	NaN	0.0261627	0.0915306	7.09573	7.01414	6.90306	6.67094	7.05331	NaN	6.80954	7.03298	S	3	0.99974
Tb927.10.14300	965	MEKK-related kinase 1, putative	NaN	NaN	NaN	NaN	NaN	NaN	NaN	NaN	NaN	NaN	NaN	NaN	NaN	6.59562	NaN	NaN	S	2	0.997551
Tb927.10.14300	868	MEKK-related kinase 1, putative	0.0568609	-0.150785	0.29678	0.0426443	0.197488	-0.228571	0.0330882	0.135929	7.37652	7.41797	7.40995	7.39844	7.46373	7.50682	7.4221	7.40483	S	3	0.998409
Tb927.10.14310	10	hypothetical protein, conserved	NaN	NaN	NaN	NaN	-0.236418	-0.192925	NaN	NaN	NaN	NaN	NaN	NaN	6.36588	6.25501	NaN	NaN	S	2	1
Tb927.10.14320	185	Flagellum attachment zone protein 9	-0.121283	0.226262	NaN	0.19497	-0.216233	-0.0735147	0.269632	0.34426	7.67387	7.57163	NaN	7.33556	7.72022	7.4265	7.90374	7.59303	S	2	0.993275
Tb927.10.14320	156	Flagellum attachment zone protein 9	-0.183998	-0.232701	-0.000692654	-0.0197846	0.0877344	0.172872	0.0856966	0.0299829	7.85768	7.91431	7.73115	7.5772	7.29642	7.30057	7.41113	7.56011	S	2	1
Tb927.10.14320	245	Flagellum attachment zone protein 9	-0.114441	0.34426	0.0738202	0.0519985	-0.12975	-0.10827	0.016211	-0.0510703	8.02727	8.01165	8.07115	8.0389	7.7309	7.80462	7.74207	7.84808	S	3	1
Tb927.10.14320	871	Flagellum attachment zone protein 9	-0.341702	-0.303525	NaN	0.326422	NaN	NaN	0.393197	0.387914	7.52416	8.16247	NaN	7.39429	NaN	NaN	7.60494	8.0834	S	2	0.990759
Tb927.10.14320	236	Flagellum attachment zone protein 9	NaN	NaN	NaN	NaN	NaN	NaN	-0.427615	-0.77396	6.82537	NaN	NaN	NaN	NaN	NaN	6.67856	7.47387	S	2	0.951185
Tb927.10.14330	648	Utp14 protein, putative	-0.922702	-0.689404	NaN	NaN	-0.2994	-0.2041	0.746743	1.06067	7.80386	7.99444	NaN	NaN	7.38102	7.08586	7.60955	7.7351	S	3	1
Tb927.10.14330	653	Utp14 protein, putative	-0.462654	-0.712764	NaN	NaN	NaN	NaN	1.07649	1.03991	7.52955	7.25178	NaN	NaN	NaN	NaN	7.37422	7.51778	S	3	1
Tb927.10.14330	747	Utp14 protein, putative	-0.658925	-0.785428	NaN	NaN	-0.175876	NaN	1.05811	NaN	7.97559	8.17304	NaN	NaN	7.37258	NaN	7.72489	NaN	S	4	0.9999
Tb927.10.14330	749	Utp14 protein, putative	-0.658925	-0.785428	NaN	NaN	-0.764297	-0.481767	1.05811	NaN	7.97559	8.17304	NaN	NaN	7.60702	7.21235	7.72489	NaN	S	4	0.999893
Tb927.10.14330	539	Utp14 protein, putative	-0.542521	NaN	NaN	NaN	NaN	NaN	NaN	NaN	7.90287	NaN	NaN	NaN	NaN	NaN	NaN	NaN	S	4	1
Tb927.10.14330	542	Utp14 protein, putative	-0.542521	NaN	NaN	NaN	NaN	NaN	NaN	NaN	7.90287	NaN	NaN	NaN	NaN	NaN	NaN	NaN	S	4	1
Tb927.10.14330	543	Utp14 protein, putative	-0.542521	NaN	NaN	NaN	NaN	NaN	NaN	NaN	7.90287	NaN	NaN	NaN	NaN	NaN	NaN	NaN	S	4	1
Tb927.10.14340	909	hypothetical protein, conserved	0.20364	-0.0478155	0.22404	-0.257131	0.48553	NaN	-0.0950805	-0.0717699	8.36825	8.11853	7.95569	7.81185	7.53612	NaN	8.16554	7.92269	S	4	0.999933
Tb927.10.14340	328	hypothetical protein, conserved	-0.147378	-0.0790055	-0.269112	-0.0111808	-5.77013E-05	-0.131898	-0.413423	-0.43571	8.39162	8.53886	8.11598	8.05165	8.1002	8.05816	8.34899	8.41064	S	2	1
Tb927.10.14340	331	hypothetical protein, conserved	0.379177	0.416299	-0.269112	-0.236554	0.523963	0.347325	-0.71267	-0.843836	8.34976	8.50692	8.11598	7.92165	7.93875	7.90383	8.30769	8.35085	S	2	1
Tb927.10.14340	334	hypothetical protein, conserved	NaN	0.0301242	NaN	NaN	0.00360232	0.291368	-1.10883	-0.8631	NaN	6.98473	NaN	NaN	7.12652	6.68764	7.10421	6.8308	S	2	1
Tb927.10.14340	134	hypothetical protein, conserved	-0.156338	-0.125431	-0.0748057	0.00848693	-0.00717357	-0.0636504	-0.105892	-0.179531	7.1705	8.05138	7.22396	7.19615	7.2478	7.07628	7.91381	7.95387	S	2	0.999444
Tb927.10.14340	852	hypothetical protein, conserved	-0.0499796	-0.343732	NaN	-0.0729228	-0.164577	0.107688	-0.189565	0.073546	7.40408	7.40921	NaN	7.01212	6.98733	7.03635	7.36665	7.51135	S	2	0.998339
Tb927.10.14340	1036	hypothetical protein, conserved	-0.0149077	0.230203	-0.0593446	-0.190948	-0.116504	0.0740944	-0.401349	-0.416038	8.03934	8.22701	7.7658	7.64471	7.34982	7.62857	7.89434	7.65626	S	3	0.995936
Tb927.10.14340	1049	hypothetical protein, conserved	-0.321676	-0.559218	-0.207428	-0.304202	NaN	NaN	-0.377819	NaN	7.78818	8.1754	7.35742	7.32441	NaN	NaN	7.76494	NaN	S	3	1
Tb927.10.14340	706	hypothetical protein, conserved	NaN	NaN	NaN	NaN	NaN	NaN	NaN	NaN	NaN	NaN	NaN	NaN	NaN	NaN	NaN	NaN	S	2	0.984697
Tb927.10.14340	174	hypothetical protein, conserved	-0.500932	-0.609949	0.898634	1.16343	-0.524977	-0.565076	0.988703	0.807272	6.86759	6.69919	6.97585	6.96095	7.35963	7.08404	7.04871	6.88467	S	2	1
Tb927.10.14340	639	hypothetical protein, conserved	0.00518438	-0.0621886	-0.253017	0.146655	-0.0164682	-0.120812	-0.577035	-0.288787	7.9952	7.94423	7.61569	8.07748	7.33953	7.22809	7.90112	7.79803	S	2	0.999999
Tb927.10.14340	641	hypothetical protein, conserved	-0.284019	-0.255942	0.210514	-0.0255441	-0.097826	-0.0841809	0.0996318	0.0219061	8.32805	8.29201	8.17487	7.86845	8.22973	8.10816	8.34992	8.26694	S	2	0.999984
Tb927.10.14340	643	hypothetical protein, conserved	NaN	0.277985	-0.144664	-0.124802	-0.18372	0.103128	-0.22159	-0.104465	NaN	7.39331	6.86684	6.96109	6.9937	6.89445	7.36466	7.34422	S	2	0.999762
Tb927.10.14340	652	hypothetical protein, conserved	0.370722	0.817378	-0.277621	0.0736831	-0.0614357	0.466131	-0.643901	0.379621	7.61266	7.40635	7.29232	7.3622	7.31209	6.77587	7.78066	7.61816	S	2	1
Tb927.10.14340	668	hypothetical protein, conserved	0.194339	1.48496	1.20395	0.012068	-0.175257	-0.171109	1.57995	1.72207	7.73819	7.83505	7.58798	7.41631	7.78171	7.49722	7.67348	7.68274	S	2	1
Tb927.10.14340	677	hypothetical protein, conserved	0.332622	0.242206	1.19541	1.22045	-1.206	-1.18262	1.3356	1.44837	7.88542	7.92489	7.69941	7.30389	7.67519	7.36361	7.81102	7.80865	S	2	1
Tb927.10.14340	118	hypothetical protein, conserved	NaN	NaN	NaN	NaN	NaN	-0.381273	NaN	NaN	NaN	NaN	NaN	NaN	NaN	6.7518	NaN	NaN	S	2	0.979173
Tb927.10.14340	129	hypothetical protein, conserved	-0.618827	-0.735596	NaN	-0.477583	NaN	NaN	-0.562751	-0.184261	7.96657	7.98856	NaN	7.4682	NaN	NaN	7.85724	6.99127	S	2	0.986372
Tb927.10.14340	1157	hypothetical protein, conserved	0.709908	0.773406	-0.67183	-0.284194	0.225398	0.236584	-0.0972703	-0.520811	7.57068	7.61226	7.37495	7.47754	7.37256	7.27189	7.60209	7.52625	S	2	1
Tb927.10.14340	1160	hypothetical protein, conserved	0.160533	0.0776532	-0.0691945	-0.284194	0.024036	0.000432815	-0.240691	-0.148593	8.04544	8.02358	7.95864	7.47754	8.00518	7.9327	7.97315	7.98239	S	2	1
Tb927.10.14340	1136	hypothetical protein, conserved	-0.14116	-0.138664	-0.137092	-0.10855	-0.109281	-0.0438095	-0.274913	-0.324365	7.97249	8.03607	7.7499	7.66379	7.83319	7.77231	7.80945	7.80398	S	2	1
Tb927.10.14340	1144	hypothetical protein, conserved	2.3582	2.46864	-0.193057	-0.253481	0.724912	0.632734	1.24215	1.38466	7.84275	7.89575	7.10374	6.91452	7.08357	6.79433	7.57419	7.55033	S	2	1
Tb927.10.14340	162	hypothetical protein, conserved	0.0353423	0.0542234	0.322505	0.244765	-0.0347662	-0.0220241	-0.181968	-0.275612	8.47693	8.49567	8.22668	8.22029	7.74158	7.87532	8.15758	8.20863	S	3	1
Tb927.10.14340	696	hypothetical protein, conserved	-0.562538	-0.467474	0.153676	0.117296	-0.782149	-0.882624	0.40969	0.36233	7.62259	7.7626	7.37654	7.41832	7.30957	7.25035	7.568	7.54771	S	2	0.999426
Tb927.10.14340	2	hypothetical protein, conserved	-0.235042	-0.149777	NaN	0.175557	-0.262244	-0.188315	0.0985544	0.0448837	7.75786	7.96	NaN	7.49559	7.33858	7.32701	7.59672	7.81321	S	2	1
Tb927.10.14340	866	hypothetical protein, conserved	0.622181	0.417272	NaN	-0.221993	NaN	NaN	NaN	NaN	7.0923	7.2003	NaN	7.17284	NaN	NaN	NaN	NaN	S	2	0.999988
Tb927.10.14340	655	hypothetical protein, conserved	1.03858	0.817378	0.231801	0.200755	0.171719	NaN	0.0905825	0.0250289	7.74404	7.52736	7.14248	7.24092	7.18182	NaN	7.67834	7.38586	S	3	0.980106
Tb927.10.14340	101	hypothetical protein, conserved	NaN	NaN	-1.0651	NaN	NaN	0.132643	NaN	NaN	NaN	NaN	6.7598	NaN	NaN	7.00424	NaN	NaN	S	2	1
Tb927.10.14340	683	hypothetical protein, conserved	-1.01293	-0.684619	0.637564	NaN	NaN	NaN	0.480472	0.761626	7.3441	7.32523	7.05411	NaN	NaN	NaN	7.2447	7.20949	S	3	1
Tb927.10.14340	142	hypothetical protein, conserved	0.0144981	-0.00244017	0.0315363	0.0480967	-0.065325	-0.0895436	0.0352017	0.0177795	8.08718	8.11471	8.10677	8.07199	8.16997	8.18121	8.03675	8.03411	S	2	1
Tb927.10.14340	834	hypothetical protein, conserved	0.221568	0.287472	0.172616	0.692249	0.181039	NaN	-0.162816	0.272979	7.90848	7.94358	7.11042	7.31188	7.24199	NaN	7.76092	7.87205	S	2	0.999881
Tb927.10.14340	840	hypothetical protein, conserved	-0.0370143	-0.0183373	0.00848693	0.0409626	-0.149521	-0.0689524	-0.0331561	-0.145637	8.19537	8.19816	7.7889	7.80666	7.62729	7.59823	8.06232	8.12629	S	2	1
Tb927.10.14340	1013	hypothetical protein, conserved	0.285816	0.401849	-0.427615	-0.513646	0.0483758	0.0112093	-0.563902	-0.564521	7.43239	7.41634	7.39822	7.35232	7.43868	7.36014	7.28053	7.26729	S	2	0.999547
Tb927.10.14380	813	Hsp70 protein, putative	0.213129	NaN	0.831958	0.71079	-0.267566	-0.476398	0.909427	0.611172	6.8232	NaN	6.9254	6.9397	7.11707	7.04689	6.95905	7.08863	S	2	1
Tb927.10.14380	201	Hsp70 protein, putative	0.0238941	0.205768	NaN	0.0378742	0.227495	0.660107	-0.23652	-0.205929	7.8804	7.88485	NaN	7.52052	7.91337	7.99809	7.83158	7.47638	S	2	1
Tb927.10.14380	105	Hsp70 protein, putative	-0.00624598	0.0657101	NaN	NaN	NaN	NaN	0.229834	0.229834	7.62933	7.77271	NaN	NaN	NaN	NaN	7.43987	7.57506	S	3	1
Tb927.10.14400	228	hypothetical protein, conserved	0.102053	0.00273846	-0.341044	NaN	-0.0576469	0.0915306	-0.158413	-0.221842	7.17537	7.4139	6.98062	NaN	7.42331	7.46991	7.14734	7.1304	S	3	0.999619
Tb927.10.14410	1124	leucine-rich repeat protein (LRRP), putative	-1.22304	-0.903171	NaN	NaN	NaN	NaN	NaN	NaN	7.10438	6.90226	NaN	NaN	NaN	NaN	NaN	NaN	S	2	0.999999
Tb927.10.14420	962	Serine/threonine-protein kinase NEK16, putative	NaN	NaN	NaN	NaN	NaN	NaN	NaN	NaN	NaN	NaN	NaN	NaN	NaN	NaN	NaN	NaN	S	2	0.999849
Tb927.10.14420	838	Serine/threonine-protein kinase NEK16, putative	NaN	NaN	NaN	NaN	-0.276345	NaN	NaN	NaN	NaN	NaN	NaN	NaN	6.83789	NaN	NaN	NaN	S	2	0.975394
Tb927.10.14420	894	Serine/threonine-protein kinase NEK16, putative	NaN	NaN	NaN	NaN	-0.444145	NaN	NaN	NaN	NaN	NaN	NaN	NaN	6.56926	NaN	NaN	NaN	S	2	0.959318
Tb927.10.14420	1483	Serine/threonine-protein kinase NEK16, putative	-0.635114	-0.695302	0.103665	-0.117866	NaN	-0.281509	-0.0953579	-0.0999273	7.11624	7.15528	6.83283	6.81321	NaN	6.83025	7.12795	7.0944	S	2	0.999994
Tb927.10.14440	27	b9 domain-containing protein 1	NaN	NaN	NaN	NaN	-0.537319	-0.539729	NaN	NaN	NaN	NaN	NaN	NaN	7.08814	6.98164	NaN	NaN	S	2	0.999913
Tb927.10.14460	645	leucine-rich repeat protein (LRRP), putative	NaN	NaN	NaN	NaN	NaN	NaN	NaN	NaN	NaN	NaN	NaN	NaN	NaN	NaN	NaN	NaN	S	2	0.994598
Tb927.10.14460	403	leucine-rich repeat protein (LRRP), putative	NaN	0.353436	-0.401978	-0.0614658	0.380619	-0.0104686	NaN	-0.447269	NaN	6.89741	6.80949	6.93309	6.93444	6.83406	NaN	6.75859	S	2	0.999399
Tb927.10.14460	654	leucine-rich repeat protein (LRRP), putative	NaN	0.0255958	NaN	NaN	0.232415	-0.160589	-0.195913	-0.00914677	NaN	6.9263	NaN	NaN	7.16773	7.22557	7.26345	7.24917	S	2	1
Tb927.10.14470	754	intraflagellar transport protein 140	-0.603271	-0.539519	NaN	0.500088	NaN	-0.457455	NaN	NaN	6.50113	6.53441	NaN	6.50826	NaN	6.80847	NaN	NaN	S	2	0.999703
Tb927.10.14470	761	intraflagellar transport protein 140	0.375957	0.653977	-1.30961	NaN	0.506094	0.379732	NaN	NaN	7.44026	7.215	7.39212	NaN	7.02967	7.09726	NaN	NaN	S	3	0.997988
Tb927.10.14470	765	intraflagellar transport protein 140	0.496513	NaN	0.0579701	NaN	NaN	NaN	NaN	NaN	7.05953	NaN	6.7114	NaN	NaN	NaN	NaN	NaN	S	3	0.984678
Tb927.10.14470	1081	intraflagellar transport protein 140	0.555522	0.30871	-0.693038	-0.627516	0.132379	0.226508	-0.959458	-0.852876	7.9746	7.95403	7.97997	7.92161	7.85646	7.83424	7.48955	7.66847	S	3	1
Tb927.10.14470	1670	intraflagellar transport protein 140	0.143263	0.100709	-0.235093	-0.258494	0.274769	0.289598	-0.496244	-0.400016	8.45787	8.70184	8.44425	8.60662	8.69329	8.6503	8.47315	8.47917	S	2	1
Tb927.10.14470	1131	intraflagellar transport protein 140	NaN	NaN	NaN	NaN	NaN	NaN	0.142609	NaN	NaN	NaN	NaN	NaN	NaN	NaN	6.71484	NaN	S	3	1
Tb927.10.14470	418	intraflagellar transport protein 140	-0.0281162	-0.061255	-0.367229	-0.334625	-0.017271	0.0113525	-0.743303	-0.684225	8.26783	8.28237	8.22825	8.2616	8.1521	8.18696	8.28547	8.25431	S	2	0.999975
Tb927.10.14470	421	intraflagellar transport protein 140	-0.626157	-0.677356	0.0690147	0.0919367	-0.25008	-0.207911	-0.0735299	0.367371	7.78619	7.76912	7.58297	7.7631	7.63239	7.71273	7.90498	7.91382	S	2	0.998611
Tb927.10.14470	422	intraflagellar transport protein 140	-0.892473	-0.994471	NaN	0.757109	NaN	NaN	0.603217	NaN	6.96835	6.82355	NaN	7.13507	NaN	NaN	6.8536	NaN	S	2	0.998611
Tb927.10.14480	228	hypothetical protein, conserved	0.153416	-0.933904	NaN	NaN	NaN	NaN	NaN	NaN	6.99025	7.40843	NaN	NaN	NaN	NaN	NaN	NaN	S	2	0.995557
Tb927.10.14480	231	hypothetical protein, conserved	0.195474	0.153935	-0.37443	-0.511053	0.627607	0.61372	-1.0004	-1.06073	7.87793	7.97771	7.66495	7.674	7.61925	7.47708	7.80219	7.74561	S	2	0.97102
Tb927.10.14480	838	hypothetical protein, conserved	0.314755	0.425352	NaN	0.162726	-0.110464	-0.358602	0.0935602	0.00561564	7.67537	7.67435	NaN	7.56831	7.12264	7.1871	7.32387	7.2836	S	2	0.999923
Tb927.10.14480	103	hypothetical protein, conserved	NaN	NaN	NaN	NaN	NaN	0.227125	NaN	NaN	NaN	NaN	NaN	NaN	NaN	7.03607	NaN	NaN	S	2	0.959919
Tb927.10.14480	324	hypothetical protein, conserved	NaN	0.126973	NaN	NaN	NaN	NaN	-0.330338	NaN	NaN	6.95741	NaN	NaN	NaN	NaN	7.08343	NaN	S	2	0.982698
Tb927.10.1450	68	plectin, putative	NaN	-0.524853	0.0123541	-0.309377	NaN	NaN	NaN	NaN	NaN	6.78724	6.69655	6.83312	NaN	NaN	NaN	NaN	S	2	0.999999
Tb927.10.1450	423	plectin, putative	NaN	0.672471	NaN	NaN	1.07567	1.04488	1.31944	1.41625	NaN	7.15591	NaN	NaN	7.65807	7.5609	7.27786	7.33395	S	2	1
Tb927.10.1450	2050	plectin, putative	NaN	NaN	NaN	NaN	NaN	-0.118226	0.0139266	NaN	NaN	NaN	NaN	NaN	NaN	6.8982	7.0582	NaN	S	2	1
Tb927.10.1450	2063	plectin, putative	NaN	NaN	NaN	NaN	NaN	-0.564307	NaN	0.633571	NaN	NaN	NaN	NaN	NaN	7.18546	NaN	7.14557	S	2	1
Tb927.10.1450	523	plectin, putative	NaN	NaN	0.210638	NaN	-0.748554	-0.783837	NaN	NaN	NaN	NaN	7.12824	NaN	7.07558	7.05717	NaN	NaN	S	2	0.999999
Tb927.10.14500	120	hypothetical protein, conserved	-0.0377693	-0.0408827	-0.185802	-0.0103233	0.208268	0.217727	-0.424959	-0.299223	7.33439	7.33588	7.17644	7.20186	7.7036	7.65417	7.49254	7.51175	S	2	1
Tb927.10.14500	213	hypothetical protein, conserved	0.0646069	0.0676387	-0.0592694	-0.0230205	0.239398	0.170951	-0.0957433	-0.086584	8.76923	8.78762	8.42783	8.36463	8.56204	8.59835	8.57715	8.75204	S	3	1
Tb927.10.14500	59	hypothetical protein, conserved	-0.0620831	-0.379357	-0.127857	NaN	NaN	0.209516	-0.0903421	-0.352842	8.32615	7.54549	8.04127	NaN	NaN	8.52656	8.46969	7.89569	S	3	1
Tb927.10.14500	61	hypothetical protein, conserved	-0.300022	-0.221405	NaN	-0.0443003	0.0694271	-0.103426	-0.146595	0.0054719	7.33752	8.20761	NaN	8.05683	8.38996	6.8653	7.10656	8.3286	S	3	1
Tb927.10.14500	73	hypothetical protein, conserved	NaN	NaN	NaN	NaN	0.696884	0.476745	NaN	NaN	NaN	NaN	NaN	NaN	7.15582	7.89114	NaN	NaN	S	3	0.999997
Tb927.10.14500	265	hypothetical protein, conserved	-0.138346	-0.0888837	-0.031371	-0.0263961	-0.0756568	-0.0569564	0.0197731	0.0553346	8.43027	8.46485	8.16501	8.15482	8.80923	8.77921	8.64917	8.68934	S	3	1
Tb927.10.14500	34	hypothetical protein, conserved	-0.206046	-0.0429769	NaN	-0.0961751	0.441058	0.34551	0.214	-0.496814	7.02772	7.1433	NaN	6.69972	7.30374	7.32586	6.91488	7.14317	S	2	1
Tb927.10.14500	41	hypothetical protein, conserved	-0.206046	-0.0429769	NaN	-0.0961751	-0.218095	-0.223559	0.214	0.0284277	7.02772	7.1433	NaN	6.69972	6.91144	7.00441	6.91488	7.0114	S	2	0.990622
Tb927.10.14500	188	hypothetical protein, conserved	0.128425	-0.119056	-0.621045	0.0545011	-0.00579687	-0.0678935	-0.328417	-0.153254	9.45551	9.49486	9.08066	9.15247	9.59169	9.58247	9.72833	9.54922	S	2	1
Tb927.10.14520	311	Basal body protein	0.357383	0.372841	-0.297928	-0.307912	NaN	NaN	-0.882332	-0.681446	8.0154	8.03092	7.6635	8.14987	NaN	NaN	6.93619	7.17589	S	2	0.999999
Tb927.10.14520	15	Basal body protein	-0.716339	-0.353745	NaN	0.317188	-0.429051	NaN	0.139601	0.349931	7.57173	7.31608	NaN	7.27413	7.08892	NaN	7.44037	7.25227	S	3	0.954152
Tb927.10.14520	366	Basal body protein	NaN	NaN	NaN	NaN	0.633292	NaN	NaN	NaN	NaN	NaN	NaN	NaN	6.43707	NaN	NaN	NaN	S	2	0.996782
Tb927.10.14520	392	Basal body protein	0.568227	0.486148	-0.579016	-0.50828	0.322736	0.263395	-1.34062	-1.28005	7.86842	7.89904	7.91376	7.94798	7.91964	7.92004	8.11564	8.11371	S	2	1
Tb927.10.14520	396	Basal body protein	-0.417213	-0.452096	0.257252	0.204642	-0.800777	-0.761555	0.289834	0.203264	7.75242	7.79506	7.77684	7.78885	7.92473	7.94387	8.05964	8.05843	S	2	1
Tb927.10.14520	2	Basal body protein	NaN	NaN	NaN	NaN	0.290542	NaN	0.398022	NaN	NaN	NaN	NaN	NaN	6.81309	NaN	6.75575	NaN	S	2	1
Tb927.10.14520	443	Basal body protein	-0.0286312	-0.149073	-0.106079	-0.114551	NaN	-0.0564462	-0.358454	-0.234652	7.96324	7.96676	7.93559	7.9559	NaN	8.00475	7.85699	7.88975	S	2	0.966372
Tb927.10.14520	445	Basal body protein	-0.410026	-0.342378	NaN	NaN	-0.268521	-0.411253	0.298189	0.344374	7.21005	7.28044	NaN	NaN	8.10823	7.46514	7.19374	7.45909	S	2	0.999913
Tb927.10.14520	315	Basal body protein	0.237074	0.263756	-0.346738	-0.27343	0.328147	0.262072	-0.783291	-0.490862	7.71726	7.7961	7.66708	7.6875	7.46613	7.43233	7.32436	7.4097	S	2	0.999994
Tb927.10.14570	697	kinesin motor domain containing protein, putative	NaN	NaN	NaN	NaN	0.00331442	-0.226392	0.176067	0.136716	NaN	NaN	NaN	NaN	7.68541	7.72343	7.00604	6.98493	S	2	0.999943
Tb927.10.14570	698	kinesin motor domain containing protein, putative	NaN	NaN	NaN	NaN	0.097476	0.240131	0.176067	0.136716	NaN	NaN	NaN	NaN	7.07229	7.07467	7.00604	6.98493	S	2	0.999943
Tb927.10.14570	416	kinesin motor domain containing protein, putative	NaN	NaN	NaN	NaN	NaN	-0.198908	NaN	NaN	NaN	NaN	NaN	NaN	NaN	6.87052	NaN	NaN	S	2	1
Tb927.11.4820	142	60S ribosomal protein L17, putative	-0.252604	-0.520459	0.436908	NaN	-0.100933	-0.143883	1.04691	0.693587	6.94962	7.06303	7.1797	NaN	7.06386	6.95751	6.92706	7.02362	S	3	1
Tb927.10.14710	254	40S ribosomal protein S2, putative	NaN	NaN	NaN	NaN	-1.11682	-0.962042	NaN	NaN	NaN	NaN	NaN	NaN	6.61509	6.68354	NaN	NaN	S	2	0.998557
Tb927.10.14700	78	hypothetical protein, conserved	-0.0840279	-0.11951	0.166073	0.219835	-0.419777	NaN	0.106482	0.2949	7.401	7.46577	7.46467	7.54244	7.65072	NaN	7.48585	7.49531	S	2	0.986491
Tb927.10.14700	324	hypothetical protein, conserved	NaN	NaN	NaN	0.56472	NaN	-0.817969	1.59932	1.63932	NaN	NaN	NaN	7.24871	NaN	7.37173	7.43807	7.49471	S	2	0.999998
Tb927.10.14700	328	hypothetical protein, conserved	-0.767585	-0.762461	1.43904	1.27119	-1.31237	-1.29011	2.06136	1.63932	7.36374	7.37811	7.52537	7.68242	7.70776	7.85925	7.34092	7.49471	S	2	0.981962
Tb927.10.14770	531	Associated kinase of Tb14-3-3	0.118227	NaN	-0.239839	-0.282948	NaN	NaN	NaN	0.06226	7.31524	NaN	7.1035	7.07229	NaN	NaN	NaN	7.33862	S	2	0.987361
Tb927.10.14770	535	Associated kinase of Tb14-3-3	0.118227	-0.0715425	-0.239839	-0.282948	NaN	NaN	NaN	0.06226	7.31524	7.49434	7.1035	7.27365	NaN	NaN	NaN	7.33862	S	2	0.973147
Tb927.10.14770	3	Associated kinase of Tb14-3-3	-0.319604	-1.08446	0.0136409	0.533264	-0.225009	-0.298016	0.399445	-0.643541	8.33963	8.17038	7.97603	7.37894	7.99771	7.91771	8.19978	7.99344	S	2	0.999497
Tb927.10.14880	309	centrosomal protein of 104 kDa	-0.134145	-0.0945567	0.237074	0.0413831	-0.176479	-0.133116	0.156785	0.167486	7.82725	7.88201	7.86052	7.9447	8.12225	8.03415	7.88727	7.91625	S	2	1
Tb927.10.1490	930	Temperature dependent protein affecting M2 dsRNA replication, putative	0.770618	0.483364	NaN	NaN	NaN	NaN	-0.437213	NaN	7.36002	7.57103	NaN	NaN	NaN	NaN	7.19092	NaN	S	3	1
Tb927.10.1490	931	Temperature dependent protein affecting M2 dsRNA replication, putative	0.770618	0.483364	NaN	NaN	NaN	NaN	-0.437213	NaN	7.36002	7.57103	NaN	NaN	NaN	NaN	7.19092	NaN	S	3	1
Tb927.10.1490	935	Temperature dependent protein affecting M2 dsRNA replication, putative	0.265917	0.484602	-0.00981482	0.0772429	0.0305479	-0.0220241	-0.491308	-0.564009	7.78477	8.07954	6.95318	7.25657	7.94616	7.86263	8.22316	8.17673	S	2	1
Tb927.10.1490	938	Temperature dependent protein affecting M2 dsRNA replication, putative	0.265917	1.47555	NaN	0.0772429	1.45217	0.460795	2.08773	1.27214	7.78477	8.02301	NaN	7.25657	7.70924	7.60313	8.15939	8.11012	S	2	1
Tb927.10.1490	919	Temperature dependent protein affecting M2 dsRNA replication, putative	-0.324003	-0.370247	0.00432164	0.0721745	-0.407536	NaN	0.00791302	0.108892	8.02747	8.08515	8.06922	8.0855	8.10027	NaN	7.84586	7.86727	S	2	1
Tb927.10.1490	1005	Temperature dependent protein affecting M2 dsRNA replication, putative	-1.69273	-1.8311	1.85913	1.40599	-1.72719	-1.2809	1.87672	1.89832	7.85978	7.92159	7.28706	7.58139	7.77218	7.73596	7.94309	7.8083	S	2	0.999999
Tb927.10.14930	213	Zinc finger CCCH domain-containing protein 39	1.86271	NaN	2.12102	NaN	1.15814	1.00432	NaN	2.32155	7.23694	NaN	7.02522	NaN	7.2708	7.29914	NaN	7.2643	S	2	0.983374
Tb927.10.14950	322	Zinc finger CCCH domain-containing protein 40	-0.254152	-0.214424	0.137897	0.115965	0.172103	0.2949	-0.153976	-0.174003	8.37956	8.36966	8.27515	8.28436	8.05081	7.87247	8.53893	8.46749	S	2	0.999825
Tb927.10.14950	347	Zinc finger CCCH domain-containing protein 40	-0.445303	-0.440205	0.193078	0.111833	-0.530968	-0.472609	0.0153548	0.00417777	7.95603	8.05026	8.00363	7.82056	7.90638	7.98196	8.10082	8.25756	S	2	1
Tb927.10.14950	357	Zinc finger CCCH domain-containing protein 40	-1.0909	-1.08219	0.41792	0.38405	-0.567019	-0.412712	0.158854	-0.083019	8.47825	8.41345	7.77994	7.59921	7.88455	8.26984	8.22675	8.33222	S	2	0.998242
Tb927.10.14950	181	Zinc finger CCCH domain-containing protein 40	NaN	NaN	NaN	NaN	NaN	0.172872	NaN	NaN	NaN	NaN	NaN	NaN	NaN	6.67001	NaN	NaN	S	2	1
Tb927.10.14980	645	intraflagellar transport protein 52	NaN	NaN	NaN	NaN	NaN	NaN	NaN	NaN	NaN	NaN	NaN	NaN	NaN	NaN	NaN	NaN	S	2	1
Tb927.10.14980	511	intraflagellar transport protein 52	0.0978804	0.279174	-0.0697244	0.0398403	0.0257376	0.236584	-0.221741	-0.0939407	8.68696	9.09992	8.66052	8.72285	8.75726	7.8471	8.96538	8.80017	S	2	0.987287
Tb927.10.14980	17	intraflagellar transport protein 52	-0.242089	-0.117787	-0.0701787	0.00446549	-0.0427986	NaN	-0.00804374	0.0294175	7.32274	7.34029	7.35276	7.34526	7.37153	NaN	7.35315	7.34547	S	2	0.970957
Tb927.10.15020	235	CMGC/DYRK protein kinase, putative	-0.523442	NaN	NaN	NaN	-0.853762	NaN	NaN	NaN	7.22531	NaN	NaN	NaN	7.03695	NaN	NaN	NaN	S	2	0.999928
Tb927.10.15020	237	CMGC/DYRK protein kinase, putative	-0.523442	NaN	NaN	NaN	-0.04989	NaN	NaN	NaN	7.22531	NaN	NaN	NaN	6.88545	NaN	NaN	NaN	S	2	0.999676
Tb927.10.15020	172	CMGC/DYRK protein kinase, putative	0.779974	0.863146	NaN	NaN	NaN	NaN	NaN	NaN	7.12668	6.96241	NaN	NaN	NaN	NaN	NaN	NaN	S	3	0.999894
Tb927.10.15020	90	CMGC/DYRK protein kinase, putative	NaN	NaN	-0.767487	-0.582274	NaN	-0.110729	-1.00636	NaN	NaN	NaN	7.03129	7.02662	NaN	6.89979	6.97451	NaN	S	2	0.999079
Tb927.10.15020	23	CMGC/DYRK protein kinase, putative	NaN	0.805292	NaN	NaN	NaN	NaN	NaN	NaN	NaN	6.66211	NaN	NaN	NaN	NaN	NaN	NaN	S	2	0.999992
Tb927.10.15020	25	CMGC/DYRK protein kinase, putative	NaN	0.805292	NaN	NaN	NaN	NaN	NaN	NaN	NaN	6.66211	NaN	NaN	NaN	NaN	NaN	NaN	S	2	0.994029
Tb927.10.15040	377	hypothetical protein, conserved	0.274649	-0.0748513	-0.104356	-0.244719	NaN	-0.0626706	-0.076037	NaN	7.269	7.04646	7.00732	7.39125	NaN	6.87571	6.71735	NaN	S	2	0.989565
Tb927.10.15040	278	hypothetical protein, conserved	NaN	NaN	NaN	NaN	NaN	NaN	NaN	NaN	NaN	NaN	NaN	NaN	NaN	NaN	NaN	NaN	S	2	0.99994
Tb927.10.15040	282	hypothetical protein, conserved	NaN	NaN	NaN	NaN	NaN	NaN	NaN	NaN	NaN	NaN	NaN	NaN	NaN	NaN	NaN	NaN	S	2	0.986211
Tb927.10.15040	184	hypothetical protein, conserved	NaN	NaN	NaN	NaN	NaN	-0.145972	0.633757	1.16742	NaN	NaN	NaN	NaN	NaN	6.8318	6.79801	6.8212	S	2	1
Tb927.10.15040	437	hypothetical protein, conserved	-0.23182	-0.204266	2.43739	-0.172197	0.528671	-0.00202118	0.87074	0.888539	7.91612	7.92393	7.69281	7.99367	7.03395	7.80344	7.4413	7.71188	S	2	1
Tb927.10.15040	443	hypothetical protein, conserved	0.611361	0.659742	2.43739	1.19768	0.528671	0.455439	0.87074	0.888539	7.55233	7.56632	7.69281	7.83579	7.03395	7.57857	7.4413	7.71188	S	2	1
Tb927.10.15040	396	hypothetical protein, conserved	0.0794293	0.135009	0.368154	0.0440444	-0.122743	-0.46943	NaN	NaN	7.404	7.08718	7.0503	7.13688	7.14264	7.04466	NaN	NaN	S	2	1
Tb927.10.15080	329	WD40 Repeat 1	NaN	NaN	NaN	NaN	-0.837197	NaN	NaN	NaN	NaN	NaN	NaN	NaN	6.29321	NaN	NaN	NaN	S	2	0.999052
Tb927.10.15080	1509	WD40 Repeat 1	-0.634733	-0.681099	0.806035	0.810896	-1.18354	-1.10002	1.11597	1.18517	6.83739	6.93884	7.10319	7.07544	7.13418	7.08433	6.82487	6.81284	S	2	0.999792
Tb927.10.15080	343	WD40 Repeat 1	0.38416	0.154454	0.873734	NaN	-1.07805	-1.01153	1.27477	1.25743	7.09965	7.15073	7.18526	NaN	7.51054	7.20531	6.97259	6.95024	S	2	0.999979
Tb927.10.15170	683	hypothetical protein, conserved	-0.625823	NaN	NaN	NaN	NaN	NaN	-0.0321084	NaN	7.22804	NaN	NaN	NaN	NaN	NaN	7.58556	NaN	S	3	1
Tb927.10.15170	687	hypothetical protein, conserved	NaN	-0.85807	NaN	NaN	NaN	NaN	-1.12677	-0.0920633	NaN	7.18946	NaN	NaN	NaN	NaN	7.19078	7.31406	S	3	1
Tb927.10.15180	19	nucleosome assembly protein, putative	-1.62509	-0.00236799	0.578794	0.585539	-0.916862	-0.559197	0.629287	-0.63767	7.88413	8.20298	8.04048	8.07324	7.92288	7.32611	7.90561	7.81702	S	2	0.999991
Tb927.10.15180	20	nucleosome assembly protein, putative	-0.12699	-0.108083	0.581303	0.807932	1.94826	-0.171433	1.23885	0.677801	8.20558	8.15718	7.67319	7.84692	7.8408	7.47147	7.94004	8.1337	S	2	0.999991
Tb927.10.15180	114	nucleosome assembly protein, putative	-0.0774367	-0.118194	0.362217	0.390117	-0.0992471	-0.123654	0.592254	0.505586	7.65387	7.72812	7.68668	7.68596	7.76623	7.70026	7.48269	7.47164	S	2	1
Tb927.10.15190	172	Basal body protein	NaN	NaN	-0.231549	NaN	NaN	NaN	0.0174944	0.0182068	NaN	NaN	7.13691	NaN	NaN	NaN	7.2584	7.14189	S	2	1
Tb927.10.15190	175	Basal body protein	-0.108161	-0.358251	0.152378	-0.038273	0.151989	0.147307	0.0174944	-0.440792	6.80991	7.31946	7.37438	7.0089	7.24888	7.22894	7.2584	7.43557	S	2	0.999996
Tb927.10.15280	1005	Domain of Unknown Function (DUF1042), putative	0.506703	0.123004	NaN	NaN	NaN	NaN	NaN	NaN	7.10456	7.04871	NaN	NaN	NaN	NaN	NaN	NaN	S	3	1
Tb927.10.15280	1008	Domain of Unknown Function (DUF1042), putative	0.506703	0.123004	NaN	NaN	NaN	NaN	NaN	NaN	7.10456	7.04871	NaN	NaN	NaN	NaN	NaN	NaN	S	3	1
Tb927.10.15280	1009	Domain of Unknown Function (DUF1042), putative	0.506703	0.123004	NaN	NaN	NaN	NaN	NaN	NaN	7.10456	7.04871	NaN	NaN	NaN	NaN	NaN	NaN	S	3	1
Tb927.10.15280	1012	Domain of Unknown Function (DUF1042), putative	0.506703	0.123004	NaN	NaN	NaN	NaN	NaN	NaN	7.10456	7.04871	NaN	NaN	NaN	NaN	NaN	NaN	S	3	1
Tb927.10.15280	555	Domain of Unknown Function (DUF1042), putative	0.359521	0.251931	NaN	NaN	NaN	0.251204	NaN	0.49416	6.88082	6.91476	NaN	NaN	NaN	6.86452	NaN	6.80837	S	2	1
Tb927.10.15280	558	Domain of Unknown Function (DUF1042), putative	0.182947	0.251931	-0.111664	-0.0716486	-0.372673	-0.298992	0.304394	-0.0899274	7.17246	6.91476	6.63709	6.81082	6.90345	7.3101	6.72247	7.05687	S	2	1
Tb927.10.15280	637	Domain of Unknown Function (DUF1042), putative	0.103531	0.112767	-0.101289	0.0357646	0.222928	0.205393	-0.169599	-0.0712545	8.18435	8.2285	7.71479	7.46923	7.51488	7.7362	7.9947	8.06871	S	2	1
Tb927.10.15280	638	Domain of Unknown Function (DUF1042), putative	0.0492126	0.634129	-0.101289	0.0357646	0.222928	0.121944	0.500904	-0.0712545	8.18435	8.26534	7.71479	7.46923	7.51488	7.76051	7.63834	8.06871	S	2	0.999993
Tb927.10.15280	640	Domain of Unknown Function (DUF1042), putative	-0.071209	-0.0670015	0.142609	NaN	-0.344007	-0.587966	0.500904	0.585636	7.88092	7.91572	7.37333	NaN	6.82805	7.4365	7.63834	7.73075	S	2	0.995081
Tb927.10.15280	1183	Domain of Unknown Function (DUF1042), putative	-0.0612851	NaN	-0.428663	NaN	0.101516	-0.0115443	NaN	-0.71864	7.56547	NaN	7.9388	NaN	7.0739	7.06119	NaN	7.39148	S	2	0.985576
Tb927.10.15280	572	Domain of Unknown Function (DUF1042), putative	NaN	NaN	NaN	NaN	NaN	NaN	NaN	NaN	NaN	NaN	NaN	NaN	NaN	NaN	NaN	NaN	S	2	0.990207
Tb927.10.15280	1178	Domain of Unknown Function (DUF1042), putative	-0.026881	0.262072	0.362778	NaN	0.283448	0.480472	-0.407593	NaN	7.33762	7.7071	7.79208	NaN	7.56208	7.67369	7.79546	NaN	S	2	0.999792
Tb927.10.15280	844	Domain of Unknown Function (DUF1042), putative	NaN	NaN	NaN	NaN	NaN	NaN	NaN	NaN	NaN	NaN	NaN	NaN	NaN	NaN	NaN	NaN	S	2	1
Tb927.10.15290	1606	tubulin binding cofactor c, putative	-0.344392	-0.137568	-0.567661	-0.515955	-0.202472	-0.625	0.275007	-1.21451	8.27372	8.50889	7.19761	7.50646	7.60665	6.93186	8.0952	7.9247	S	2	1
Tb927.10.15290	1609	tubulin binding cofactor c, putative	-1.25185	-1.28395	-0.859562	-0.702586	0.735609	0.775346	-1.76891	-1.79877	8.43583	8.55328	7.76019	7.90899	8.07965	7.98171	8.39524	8.28321	S	2	1
Tb927.10.15290	1612	tubulin binding cofactor c, putative	-0.287783	0.214622	-0.361602	-0.184818	0.361207	0.462471	-0.934566	-0.777195	8.22295	8.08131	7.55	7.56138	7.82906	7.80308	8.2381	8.14709	S	2	0.999597
Tb927.10.15290	258	tubulin binding cofactor c, putative	0.528871	0.0192037	NaN	NaN	NaN	NaN	-1.22004	-0.980142	7.90369	7.69824	NaN	NaN	NaN	NaN	7.51581	7.82255	S	3	0.986799
Tb927.10.15290	555	tubulin binding cofactor c, putative	-0.0868904	-0.0392659	0.165172	0.0632269	0.267835	0.0754641	-0.0419517	0.0646069	8.57817	8.55988	8.0172	7.98899	7.90968	7.73757	8.29017	8.38148	S	2	0.999999
Tb927.10.15290	557	tubulin binding cofactor c, putative	-0.050876	-0.115957	0.165172	0.980245	-0.359435	-0.431812	-0.0896972	-0.120702	8.2642	8.21982	7.86196	7.47183	7.33943	7.67158	8.13874	7.93877	S	2	0.999967
Tb927.10.15290	558	tubulin binding cofactor c, putative	-0.0480094	0.0625362	0.0652966	0.0150693	0.469782	0.274769	-0.0837374	-0.702891	8.60507	8.69769	7.83437	8.06588	8.08998	7.58698	8.08091	8.49657	S	2	0.99999
Tb927.10.1530	219	hypothetical protein, conserved	NaN	NaN	NaN	0.592828	-0.8847	NaN	NaN	NaN	NaN	NaN	NaN	7.09726	6.86134	NaN	NaN	NaN	S	2	1
Tb927.10.15300	18	Calcium/calmodulin-dependent protein kinase kinase, putative	NaN	NaN	NaN	0.269033	NaN	NaN	NaN	NaN	NaN	NaN	NaN	6.90513	NaN	NaN	NaN	NaN	S	3	0.99118
Tb927.10.15300	277	Calcium/calmodulin-dependent protein kinase kinase, putative	-0.128708	-0.00711559	0.0646069	-0.049039	-0.233193	-0.257183	0.320196	0.138159	7.35451	7.48725	7.27295	7.28977	7.44177	7.06363	7.47664	7.54152	S	2	1
Tb927.10.15300	282	Calcium/calmodulin-dependent protein kinase kinase, putative	-0.886406	-0.632361	0.639973	1.12816	-0.77216	NaN	1.47685	1.49861	7.05816	7.25713	6.67983	6.61058	6.85585	NaN	7.26527	7.34309	S	2	1
Tb927.10.15300	296	Calcium/calmodulin-dependent protein kinase kinase, putative	NaN	NaN	NaN	NaN	NaN	NaN	NaN	NaN	NaN	6.83371	NaN	NaN	NaN	NaN	NaN	NaN	S	3	0.999801
Tb927.10.15300	301	Calcium/calmodulin-dependent protein kinase kinase, putative	-1.38037	-0.713805	NaN	NaN	-0.281755	-0.184572	-0.116989	0.263155	7.48057	7.76524	NaN	NaN	6.87873	6.83838	7.68041	7.57596	S	2	0.999999
Tb927.10.15300	304	Calcium/calmodulin-dependent protein kinase kinase, putative	-1.12425	-0.281229	0.0688772	1.04292	-0.233939	NaN	-0.11724	0.263155	7.68732	7.96992	6.89858	6.96586	7.20227	NaN	7.81438	7.57596	S	2	0.999984
Tb927.10.15300	305	Calcium/calmodulin-dependent protein kinase kinase, putative	-0.868147	-0.99925	0.0688772	1.04292	-0.186114	-0.184572	-0.0872735	0.914105	7.52462	7.81062	6.89858	6.96586	6.92266	6.83838	7.6931	7.1831	S	2	0.999976
Tb927.10.15300	49	Calcium/calmodulin-dependent protein kinase kinase, putative	0.603881	NaN	NaN	NaN	1.8055	NaN	NaN	3.22392	7.10789	NaN	NaN	NaN	7.5566	NaN	NaN	7.49168	S	2	1
Tb927.10.15300	836	Calcium/calmodulin-dependent protein kinase kinase, putative	NaN	NaN	NaN	NaN	1.267	0.869003	NaN	NaN	NaN	NaN	NaN	NaN	7.2491	7.36884	NaN	NaN	S	2	0.972669
Tb927.10.15300	703	Calcium/calmodulin-dependent protein kinase kinase, putative	NaN	NaN	NaN	NaN	0.0701146	-0.130476	NaN	NaN	NaN	NaN	NaN	NaN	6.55928	6.58145	NaN	NaN	S	2	0.987699
Tb927.10.15300	73	Calcium/calmodulin-dependent protein kinase kinase, putative	0.1125	0.0717627	NaN	NaN	0.0487942	-0.0550816	NaN	NaN	7.05587	7.17543	NaN	NaN	7.18463	7.24107	NaN	NaN	S	2	0.984315
Tb927.10.15310	301	hypothetical protein, conserved	0.265677	-0.171726	0.244278	-0.207078	0.123799	-0.0209551	-0.512452	-0.355092	7.64572	7.855	7.58284	7.30309	7.33405	7.32799	7.8976	7.76467	S	3	0.974725
Tb927.10.15310	304	hypothetical protein, conserved	-1.31183	-0.171726	0.244278	-0.207078	0.0805212	-0.0209551	-0.0283369	0.0540844	7.75112	7.855	7.58284	7.30309	7.61655	7.32799	7.98993	7.84683	S	2	0.990377
Tb927.10.15310	309	hypothetical protein, conserved	-1.40282	-1.44446	NaN	NaN	NaN	NaN	-0.926893	-0.946889	6.97625	7.34032	NaN	NaN	NaN	NaN	7.14208	6.74833	S	2	0.995628
Tb927.10.15310	310	hypothetical protein, conserved	-1.40282	-1.44446	NaN	NaN	NaN	NaN	-0.926893	-0.946889	6.97625	7.34032	NaN	NaN	NaN	NaN	7.14208	6.74833	S	2	0.995637
Tb927.10.15310	247	hypothetical protein, conserved	-0.342653	-0.580763	0.394295	0.418892	-0.549409	-1.19704	-0.0861704	0.172872	8.35549	8.64748	7.84001	7.87025	7.81372	7.74191	8.24388	8.42679	S	2	1
Tb927.10.15310	249	hypothetical protein, conserved	-0.526826	-0.616193	0.485118	0.136323	-0.159992	-0.331318	-0.108565	0.091666	8.40856	8.62241	8.06893	7.97828	8.00273	8.02763	8.20715	8.50337	S	2	1
Tb927.10.15310	378	hypothetical protein, conserved	-0.540736	-0.538115	NaN	NaN	0.473527	NaN	-1.6904	-1.27988	7.82491	7.93464	NaN	NaN	6.93872	NaN	7.95543	7.92155	S	2	0.99973
Tb927.10.15310	380	hypothetical protein, conserved	-0.492221	-0.425695	0.0539454	NaN	0.220454	0.42975	0.111165	0.146003	7.81676	7.80916	7.0929	NaN	7.79498	7.66908	8.14079	7.43494	S	2	0.999427
Tb927.10.15310	381	hypothetical protein, conserved	-0.492221	-0.501994	0.0057592	0.057277	0.136585	0.29537	-0.669901	-1.06296	8.27823	8.35946	7.13245	6.89558	7.3742	7.46147	7.96982	8.25806	S	2	0.999975
Tb927.10.15310	385	hypothetical protein, conserved	-1.54679	-1.29131	0.0057592	0.057277	0.41846	0.340847	-0.672635	-1.02941	8.25365	8.28212	7.13245	6.89558	7.70811	7.56769	8.26675	8.16584	S	2	0.999974
Tb927.10.15310	390	hypothetical protein, conserved	-0.54732	-0.299028	NaN	NaN	NaN	NaN	-0.665363	-0.278549	6.92292	6.91802	NaN	NaN	NaN	NaN	6.88766	6.90781	S	2	1
Tb927.10.15310	434	hypothetical protein, conserved	-0.840216	-0.931536	0.414893	0.379288	-0.470909	-0.298105	-0.00410306	-0.0707544	7.73371	7.78197	7.63818	7.66915	8.18176	8.0391	7.9114	7.97513	S	2	0.999948
Tb927.10.15310	369	hypothetical protein, conserved	NaN	NaN	NaN	NaN	0.445939	0.652785	NaN	0.167229	NaN	NaN	NaN	NaN	7.23832	7.15452	NaN	6.80094	S	2	1
Tb927.10.1540	404	zinc finger protein family member, putative	-1.2347	-1.25836	1.22774	1.69706	-0.68759	-0.606496	1.47296	1.43851	7.387	7.3605	7.22373	6.98378	7.1821	7.33383	7.4508	7.39132	S	2	0.999996
Tb927.10.1540	426	zinc finger protein family member, putative	-0.250749	-0.248142	0.704252	0.844787	-0.339674	-0.394809	1.04243	0.886979	7.56657	7.63418	7.8014	7.71453	7.87953	7.77875	7.83731	7.82348	S	2	1
Tb927.10.15430	439	Ankyrin repeats (3 copies), putative	0.0909888	0.0927488	0.0426443	0.107956	-0.130097	-0.264339	0.351741	0.288536	8.92336	8.9066	8.64937	8.58418	8.57281	8.24566	8.85902	8.73892	S	4	1
Tb927.10.15430	450	Ankyrin repeats (3 copies), putative	-0.47277	-0.49539	-0.252742	-0.115551	0.369829	0.314639	-0.554761	-0.697804	9.00316	8.97077	8.75556	8.68267	8.64628	8.4287	8.92745	8.82958	S	4	1
Tb927.10.15440	280	hypothetical protein, conserved	NaN	NaN	NaN	NaN	NaN	NaN	NaN	NaN	NaN	NaN	NaN	NaN	NaN	NaN	NaN	NaN	S	2	0.999158
Tb927.10.15440	265	hypothetical protein, conserved	NaN	NaN	NaN	NaN	-1.17475	NaN	NaN	NaN	NaN	NaN	NaN	NaN	7.14088	NaN	NaN	NaN	S	3	0.958201
Tb927.10.15450	68	hypothetical protein, conserved	NaN	NaN	NaN	NaN	0.313246	NaN	-0.683391	-0.650748	NaN	NaN	NaN	NaN	6.70898	NaN	7.0477	7.02111	S	2	1
Tb927.10.15540	767	predicted VPS53-like domain protein	NaN	NaN	NaN	NaN	NaN	NaN	NaN	-0.378138	NaN	NaN	NaN	NaN	NaN	NaN	NaN	7.11929	S	2	0.983123
Tb927.10.15540	790	predicted VPS53-like domain protein	0.624054	0.658737	NaN	NaN	0.15782	0.154713	0.31313	0.282973	6.62465	6.78522	NaN	NaN	7.01271	7.00299	6.81782	6.84132	S	2	0.999936
Tb927.10.1560	778	Nucleolar protein 91	-0.669946	-0.660817	0.596649	0.490262	-0.577789	-0.609266	0.661476	0.502025	6.81358	6.84216	6.70637	6.73924	7.35505	7.87739	7.11879	6.80804	S	2	1
Tb927.10.15610	317	zinc finger protein, putative	0.711583	0.936365	-0.819979	-0.767732	0.345964	0.57599	-0.753142	-0.946499	7.8305	7.82165	7.75847	7.72306	7.73554	7.67916	7.75629	7.6175	S	3	1
Tb927.10.15680	824	hypothetical protein, conserved	NaN	NaN	NaN	NaN	NaN	NaN	NaN	NaN	NaN	NaN	NaN	NaN	NaN	NaN	NaN	NaN	S	2	0.999276
Tb927.10.15680	499	hypothetical protein, conserved	NaN	NaN	0.20364	0.608998	-0.666347	-0.633233	0.402722	0.489954	NaN	NaN	6.67442	6.70519	7.19232	7.13101	6.87339	6.89879	S	2	0.97445
Tb927.10.15700	2731	hypothetical protein, conserved	0.385707	0.355355	NaN	NaN	NaN	NaN	0.438186	0.653244	7.03165	7.39069	NaN	NaN	NaN	NaN	6.94551	7.14965	S	3	1
Tb927.10.15700	2820	hypothetical protein, conserved	-0.308877	-0.215094	-0.0763412	-0.139236	0.0321009	-0.151618	-0.178649	NaN	7.57953	7.4228	6.78425	6.79259	6.77582	6.9099	7.25677	NaN	S	2	0.999788
Tb927.10.15700	2832	hypothetical protein, conserved	-0.0369551	-0.158606	-0.248622	-0.185245	-0.067954	-0.0734085	-0.306805	-0.380052	7.42113	7.94896	7.05292	7.45484	7.45206	7.45871	7.53143	7.5409	S	2	0.999121
Tb927.10.15700	2836	hypothetical protein, conserved	0.192068	0.0499095	0.116764	-0.217524	0.0119249	-0.0151263	-0.159476	-0.380052	7.48925	8.0063	7.689	7.07463	7.83396	7.8465	7.81365	7.5409	S	2	0.995615
Tb927.10.15700	2723	hypothetical protein, conserved	0.090718	0.0926134	0.208392	0.224287	0.133695	0.337311	0.0284277	-0.157946	7.17362	7.21854	6.7973	6.76735	7.047	7.04383	7.16074	7.10332	S	2	1
Tb927.10.15700	2943	hypothetical protein, conserved	NaN	0.437867	NaN	NaN	0.390007	0.155749	NaN	-0.860269	NaN	6.88162	NaN	NaN	6.86955	6.70717	NaN	6.74065	S	2	0.999987
Tb927.10.15700	2617	hypothetical protein, conserved	0.430071	0.231678	NaN	-0.6316	NaN	NaN	-0.0963292	-0.0716183	7.01494	7.35689	NaN	7.44287	NaN	NaN	7.1692	7.28305	S	2	0.999988
Tb927.10.15700	2619	hypothetical protein, conserved	0.430071	0.289716	NaN	NaN	-1.11616	-0.966123	NaN	NaN	7.01494	7.04131	NaN	NaN	6.67591	6.61637	NaN	NaN	S	2	0.964166
Tb927.10.15700	2620	hypothetical protein, conserved	NaN	0.173767	NaN	-0.6316	NaN	NaN	-0.0963292	-0.0716183	NaN	7.06993	NaN	7.44287	NaN	NaN	7.1692	7.28305	S	2	0.985933
Tb927.10.15700	149	hypothetical protein, conserved	NaN	NaN	NaN	NaN	NaN	NaN	-1.82301	-0.564585	NaN	NaN	NaN	NaN	NaN	NaN	7.12675	7.49698	S	3	0.955159
Tb927.10.15700	167	hypothetical protein, conserved	-0.811751	-0.776503	-0.331409	-0.340167	-0.258857	0.0837921	-0.841715	-0.832359	8.87837	8.77989	8.41224	8.46093	8.64058	8.74472	8.76032	8.67011	S	2	0.999625
Tb927.10.15700	173	hypothetical protein, conserved	-0.709882	-0.562048	-0.737976	NaN	0.348686	0.372283	-0.809196	-0.826131	7.83014	7.9638	7.39863	NaN	7.55796	7.65627	7.98973	7.83043	S	2	0.974575
Tb927.10.15700	174	hypothetical protein, conserved	-0.912619	NaN	-0.294792	-0.587554	0.0928839	0.126312	-1.03771	-0.904791	8.20858	NaN	7.64523	7.87119	7.95649	7.99201	8.24837	8.2763	S	2	0.999866
Tb927.10.15700	114	hypothetical protein, conserved	-0.274599	-0.182835	0.0749164	0.0754641	-0.254427	-0.254048	0.00518438	-0.060954	9.49069	9.51605	9.31243	9.3352	9.20183	9.13634	9.39429	9.45105	S	3	1
Tb927.10.15700	3113	hypothetical protein, conserved	-0.155116	-0.16054	0.0054719	0.141302	-0.022874	-0.0278956	-0.320774	-0.242704	8.09601	8.20268	7.93271	8.00139	7.93438	7.78521	8.02849	7.96102	S	2	1
Tb927.10.15700	3115	hypothetical protein, conserved	0.909197	0.971148	-0.220967	-0.0863848	-0.00824688	-0.148177	-0.097826	0.214995	7.68484	7.8899	7.21235	7.16584	7.30066	6.81141	7.6062	7.35633	S	2	1
Tb927.10.15700	1923	hypothetical protein, conserved	0.345737	0.52647	-0.388242	-0.491632	-0.571515	-0.615199	-0.248776	-0.444262	7.58859	7.6419	7.53348	7.56891	7.40795	7.45702	7.41253	7.40162	S	2	1
Tb927.10.15700	2693	hypothetical protein, conserved	-0.0550216	0.207268	-0.529614	-0.455455	0.0475383	-0.0206185	-0.55943	-0.653015	7.91643	7.95777	7.77921	7.75034	7.63598	7.62818	7.74786	7.72515	S	2	0.999949
Tb927.10.15700	124	hypothetical protein, conserved	-0.249222	-0.212467	NaN	NaN	NaN	NaN	0.141171	0.0167816	8.256	8.32748	NaN	NaN	NaN	NaN	7.5286	7.61488	S	3	0.999946
Tb927.10.15700	127	hypothetical protein, conserved	-0.262988	-0.27033	NaN	NaN	NaN	NaN	0.141171	0.0167816	8.256	8.32748	NaN	NaN	NaN	NaN	7.5286	7.61488	S	2	0.999354
Tb927.10.15700	130	hypothetical protein, conserved	-0.262988	-0.27033	NaN	NaN	NaN	NaN	0.141171	0.0167816	8.256	8.32748	NaN	NaN	NaN	NaN	7.5286	7.61488	S	2	0.987809
Tb927.10.15700	2095	hypothetical protein, conserved	0.102457	0.203389	-0.717145	-0.739444	0.0761487	0.277866	-0.766357	-0.636302	7.60868	7.67588	7.26734	7.30438	7.30705	7.2865	7.57598	7.61208	S	2	0.999997
Tb927.10.15700	2097	hypothetical protein, conserved	-0.630282	-0.650838	-0.594051	-0.538136	0.504061	0.537545	-1.91436	-1.76709	7.76527	7.818	7.37936	7.41953	7.50088	7.3578	7.81872	7.8879	S	2	1
Tb927.10.15730	1654	SPRY domain/Ankyrin repeats (3 copies), putative	NaN	0.632268	NaN	NaN	-1.16537	NaN	0.717737	1.95568	NaN	7.05679	NaN	NaN	6.85375	NaN	7.06194	6.93204	S	2	0.999858
Tb927.10.15730	1660	SPRY domain/Ankyrin repeats (3 copies), putative	NaN	0.632268	NaN	NaN	-1.16537	NaN	0.717737	1.95568	NaN	7.05679	NaN	NaN	6.85375	NaN	7.06194	6.93204	S	2	0.999863
Tb927.10.15730	2552	SPRY domain/Ankyrin repeats (3 copies), putative	0.282025	0.323428	0.232415	0.14978	-0.181755	-0.316259	0.269033	0.165558	7.47669	7.50018	7.55201	7.57346	7.59378	7.58838	7.49189	7.48464	S	2	1
Tb927.10.15730	3335	SPRY domain/Ankyrin repeats (3 copies), putative	-0.387846	NaN	NaN	0.749577	NaN	-0.81241	0.0344974	0.257614	7.14067	NaN	NaN	6.93594	NaN	7.084	7.04108	7.15324	S	3	0.956063
Tb927.10.15730	2907	SPRY domain/Ankyrin repeats (3 copies), putative	-1.30055	-0.918279	NaN	NaN	0.254715	NaN	0.676267	0.57289	6.963	6.95467	NaN	NaN	6.22845	NaN	7.08174	7.01557	S	2	1
Tb927.10.15730	1700	SPRY domain/Ankyrin repeats (3 copies), putative	0.264717	0.175812	NaN	NaN	-0.378344	-0.271043	0.00460933	0.193204	6.87757	6.81966	NaN	NaN	6.84752	6.75176	6.99638	6.94333	S	2	0.999982
Tb927.10.15730	1703	SPRY domain/Ankyrin repeats (3 copies), putative	0.264717	0.175812	NaN	NaN	-0.378344	-0.271043	0.00460933	0.193204	6.87757	6.81966	NaN	NaN	6.84752	6.75176	6.99638	6.94333	S	2	0.97356
Tb927.10.15730	858	SPRY domain/Ankyrin repeats (3 copies), putative	0.609282	NaN	-0.327982	NaN	NaN	NaN	-0.439305	NaN	7.15354	NaN	6.80465	NaN	NaN	NaN	7.18963	NaN	S	2	1
Tb927.10.15730	865	SPRY domain/Ankyrin repeats (3 copies), putative	0.609282	NaN	NaN	NaN	NaN	NaN	NaN	NaN	7.15354	NaN	NaN	NaN	NaN	NaN	NaN	NaN	S	2	1
Tb927.10.15730	2884	SPRY domain/Ankyrin repeats (3 copies), putative	1.01421	1.00626	0.0540844	-0.0849917	-0.099649	-0.0215847	0.0237522	0.0536674	7.9512	7.42656	7.75849	7.83843	7.67168	7.60753	7.73167	7.69127	S	3	1
Tb927.10.15730	2718	SPRY domain/Ankyrin repeats (3 copies), putative	NaN	NaN	0.146264	NaN	NaN	NaN	NaN	NaN	NaN	6.98207	7.1089	NaN	NaN	NaN	NaN	NaN	S	3	0.979496
Tb927.10.15730	3370	SPRY domain/Ankyrin repeats (3 copies), putative	NaN	NaN	NaN	NaN	0.102994	0.611928	NaN	NaN	NaN	NaN	NaN	NaN	7.19248	7.36758	NaN	NaN	S	3	0.995652
Tb927.10.15760	131	hypothetical protein, conserved	NaN	NaN	NaN	NaN	0.0652966	-0.0689373	NaN	NaN	NaN	NaN	NaN	NaN	6.95205	6.99341	NaN	NaN	S	2	0.999999
Tb927.10.15760	106	hypothetical protein, conserved	0.37829	0.369829	NaN	NaN	NaN	NaN	NaN	NaN	7.61134	7.58138	NaN	NaN	NaN	NaN	NaN	NaN	S	3	0.999679
Tb927.10.15760	3	hypothetical protein, conserved	0.206893	0.650213	0.251689	0.198368	0.522658	0.120485	0.10044	-0.32191	9.36847	9.42584	9.13874	9.18167	9.11833	9.06841	9.36523	9.43403	S	2	1
Tb927.10.15760	15	hypothetical protein, conserved	0.468427	0.585443	-0.679227	-0.591179	-0.0160743	NaN	-0.802915	-0.280562	8.30908	8.47722	8.02292	8.18803	6.74528	NaN	7.53303	7.5643	S	2	1
Tb927.10.15770	279	hypothetical protein, conserved	0.696083	NaN	NaN	NaN	NaN	NaN	0.133827	0.333424	7.14931	NaN	NaN	NaN	NaN	NaN	7.64105	7.68975	S	2	0.988208
Tb927.10.15770	283	hypothetical protein, conserved	0.696083	NaN	NaN	NaN	NaN	NaN	0.133827	0.333424	7.14931	NaN	NaN	NaN	NaN	NaN	7.64105	7.68975	S	2	0.99844
Tb927.10.15770	200	hypothetical protein, conserved	NaN	NaN	0.930472	NaN	NaN	NaN	NaN	NaN	NaN	NaN	7.22601	NaN	NaN	NaN	NaN	NaN	S	2	1
Tb927.10.15870	195	RNA binding protein, putative	NaN	NaN	NaN	0.760774	NaN	1.27989	NaN	NaN	NaN	NaN	NaN	7.09103	NaN	6.81346	NaN	NaN	S	2	0.997336
Tb927.10.16100	310	FK506-binding protein (FKBP)-type peptidyl-prolyl isomerase, putative	-0.0663216	-0.170832	0.12075	0.213876	-0.0618874	-0.0621886	0.124725	0.115433	8.13764	8.21333	8.06718	7.8893	7.93232	7.76549	8.16785	7.95643	S	2	1
Tb927.10.16100	314	FK506-binding protein (FKBP)-type peptidyl-prolyl isomerase, putative	0.489337	0.484705	-0.257839	-0.336446	0.306729	0.34426	-0.473831	-0.45182	9.09328	9.33411	8.84714	8.99869	8.59405	8.80598	9.18755	9.20227	S	2	0.999999
Tb927.10.16100	2	FK506-binding protein (FKBP)-type peptidyl-prolyl isomerase, putative	-3.66136	-3.89649	-0.772062	NaN	0.996172	1.21014	-2.19021	-1.58411	8.8411	8.76972	7.3547	NaN	7.93638	8.059	8.35353	8.24252	S	2	0.999801
Tb927.10.16100	3	FK506-binding protein (FKBP)-type peptidyl-prolyl isomerase, putative	-3.66136	-3.89649	-0.772062	-0.976333	1.21301	1.21014	-2.19021	-1.58411	8.88637	9.12772	7.83406	7.85876	8.56251	8.62431	9.0117	8.9424	S	2	0.999852
Tb927.10.16100	6	FK506-binding protein (FKBP)-type peptidyl-prolyl isomerase, putative	-3.85356	-2.78319	0.209141	-0.603972	0.996172	0.776441	-1.67844	-1.47839	8.5091	8.25261	6.72524	7.36622	7.82575	7.7659	8.7141	8.18693	S	2	0.999858
Tb927.10.16100	7	FK506-binding protein (FKBP)-type peptidyl-prolyl isomerase, putative	-2.01619	-0.791957	NaN	-0.703008	1.2489	-0.167458	-0.88188	-2.76209	7.80646	8.25753	NaN	6.78365	7.77718	7.81233	8.11578	8.2642	S	2	0.997309
Tb927.10.16100	10	FK506-binding protein (FKBP)-type peptidyl-prolyl isomerase, putative	-4.17796	-1.06407	-0.753872	-0.976333	1.37962	1.26111	-2.04056	-0.640794	8.91179	9.0282	7.72898	7.64403	8.57276	8.20069	8.91331	8.89028	S	2	0.99985
Tb927.10.16100	13	FK506-binding protein (FKBP)-type peptidyl-prolyl isomerase, putative	-2.7814	-2.27697	0.335483	-0.273727	1.39917	2.02208	-2.36438	-1.16027	7.94618	8.22763	7.12307	6.78551	7.93026	6.9422	8.17722	8.19234	S	2	0.999983
Tb927.10.16120	118	inosine-5'-monophosphate dehydrogenase	NaN	NaN	NaN	NaN	NaN	-1.59096	NaN	NaN	NaN	NaN	NaN	NaN	NaN	6.51175	NaN	NaN	S	2	0.997595
Tb927.10.16160	290	STE group serine/threonine-protein kinase, putative	NaN	NaN	NaN	NaN	0.0850168	0.178364	NaN	NaN	NaN	NaN	NaN	NaN	7.98507	7.93122	NaN	NaN	S	2	0.950993
Tb927.10.1630	270	atp-binding cassette sub-family e member 1	NaN	NaN	8.51076	8.34381	NaN	NaN	NaN	NaN	NaN	NaN	9.34254	9.34355	NaN	NaN	NaN	NaN	S	2	1
Tb927.10.1770	134	hypothetical protein	-0.0864767	0.0551957	-0.0918019	-0.217659	-0.10611	-0.0556363	-0.0566563	0.238175	7.62318	7.49382	7.81259	7.5406	7.47051	7.45344	7.20693	7.24457	S	2	1
Tb927.10.1770	11	hypothetical protein	0.290306	0.585828	NaN	0.605874	NaN	NaN	NaN	NaN	7.24291	7.16747	NaN	6.92973	NaN	NaN	NaN	NaN	S	3	1
Tb927.10.1770	17	hypothetical protein	0.0305479	0.585828	0.0558898	-0.117615	NaN	NaN	NaN	NaN	7.57737	7.16747	7.14962	7.54584	NaN	NaN	NaN	NaN	S	3	1
Tb927.10.1770	240	hypothetical protein	NaN	NaN	0.00201835	NaN	-0.416096	-0.389546	NaN	0.360196	NaN	NaN	6.72254	NaN	7.04825	7.07569	NaN	7.10295	S	2	1
Tb927.10.1770	167	hypothetical protein	0.500904	0.629287	-0.123874	-0.178273	0.318346	0.0107799	-0.311918	0.477884	7.69616	7.73414	7.32783	7.27791	6.93994	7.0566	7.47809	7.27268	S	2	0.997021
Tb927.10.1770	169	hypothetical protein	0.0173518	0.468114	0.41684	0.455649	NaN	NaN	0.189793	0.41997	7.46365	7.8011	7.66196	7.61026	NaN	NaN	7.5197	7.56845	S	2	0.999987
Tb927.10.1770	171	hypothetical protein	-0.0610142	-0.309181	0.340847	0.413161	NaN	NaN	0.436908	0.477884	7.6046	7.63558	6.89232	7.06804	NaN	NaN	7.26288	7.27268	S	2	0.999052
Tb927.10.1770	176	hypothetical protein	0.464668	0.394185	-0.394316	-0.435066	0.227618	0.175173	-0.547615	-0.631109	7.12584	7.16489	6.98421	7.11173	6.80201	6.88562	7.00324	7.05694	S	2	0.997793
Tb927.10.1770	155	hypothetical protein	-0.265293	NaN	NaN	0.430499	NaN	NaN	0.71563	0.749749	7.81276	NaN	NaN	7.5955	NaN	NaN	7.64187	7.64401	S	2	0.998797
Tb927.10.1770	159	hypothetical protein	-0.265293	NaN	NaN	0.430499	NaN	NaN	0.71563	0.749749	7.81276	NaN	NaN	7.5955	NaN	NaN	7.64187	7.64401	S	2	1
Tb927.10.1810	12	RING-H2 zinc finger, putative	0.443394	0.319734	NaN	NaN	1.08868	0.850799	-0.611557	-0.549177	7.4817	7.4256	NaN	NaN	7.94201	7.91537	7.49259	7.82252	S	2	1
Tb927.10.1840	114	hypothetical protein, conserved	NaN	NaN	NaN	NaN	0.0234683	-0.251041	NaN	NaN	NaN	NaN	NaN	NaN	6.5639	6.49792	NaN	NaN	S	2	0.998186
Tb927.10.1850	27	WD domain, G-beta repeat, putative	NaN	NaN	NaN	NaN	NaN	NaN	1.19541	NaN	NaN	NaN	NaN	NaN	NaN	NaN	6.99062	NaN	S	2	0.992914
Tb927.10.1890	541	cysteine peptidase, Clan CA, family C2, putative	0.404576	0.388686	-0.442281	-0.113692	0.335712	NaN	0.0255958	0.0519985	7.64071	8.07846	6.6366	6.51323	7.22443	NaN	7.65147	7.64587	S	3	1
Tb927.10.1890	664	cysteine peptidase, Clan CA, family C2, putative	NaN	NaN	NaN	NaN	NaN	NaN	NaN	NaN	NaN	NaN	NaN	NaN	NaN	NaN	NaN	NaN	S	2	0.998037
Tb927.10.1910	1171	STE/STE11 serine/threonine-protein kinase, putative	-0.160153	-0.452728	NaN	NaN	-0.736413	NaN	NaN	NaN	6.72263	6.70367	NaN	NaN	6.98014	NaN	NaN	NaN	S	2	1
Tb927.10.1970	240	CHAT domain containing protein, putative	0.0524158	0.129085	0.171335	0.365916	NaN	-0.156338	NaN	NaN	7.46327	7.33536	7.31582	7.34873	NaN	6.72111	NaN	NaN	S	2	0.971614
Tb927.10.1970	1333	CHAT domain containing protein, putative	0.418136	0.287354	0.121015	-0.0284251	-0.163995	-0.418138	-0.0440029	0.0899048	8.42915	8.38487	8.19846	8.13465	7.99413	7.82885	8.32261	7.96667	S	2	1
Tb927.10.1970	209	CHAT domain containing protein, putative	0.122607	0.213378	NaN	0.10916	0.170053	0.134221	0.225892	0.318809	7.63874	7.79055	NaN	7.6419	7.61212	7.968	7.7494	7.75075	S	2	0.999975
Tb927.10.1970	428	CHAT domain containing protein, putative	-1.03697	-0.355405	NaN	NaN	-0.930325	-0.690614	1.24872	1.01057	7.56698	7.0943	NaN	NaN	7.08785	7.3829	7.21402	7.06956	S	2	0.979396
Tb927.10.1970	430	CHAT domain containing protein, putative	-0.840009	-0.355405	NaN	NaN	-0.930325	NaN	0.274292	1.01057	7.11227	7.0943	NaN	NaN	7.08785	NaN	7.68006	7.06956	S	2	0.985638
Tb927.10.1970	431	CHAT domain containing protein, putative	-0.840009	-0.355405	NaN	NaN	NaN	NaN	0.274292	0.727964	7.11227	7.0943	NaN	NaN	NaN	NaN	7.68006	7.46	S	2	0.978429
Tb927.10.1970	1326	CHAT domain containing protein, putative	0.475915	0.961697	-0.203502	-0.369967	-0.187625	-0.251831	NaN	0.0464211	8.30097	8.04607	7.66527	7.56996	7.27559	7.14894	NaN	8.11334	S	2	0.997748
Tb927.10.1970	1327	CHAT domain containing protein, putative	0.0802483	0.961697	-0.203502	-0.369967	-0.0569114	-0.251831	-0.263664	0.0464211	8.20474	8.48029	7.66527	7.66268	7.52749	7.14894	8.13027	8.07828	S	2	0.99969
Tb927.10.1970	1330	CHAT domain containing protein, putative	0.395282	0.277985	-0.203502	-0.320955	-0.187625	-0.456643	0.0989585	-0.159944	8.13944	8.19207	7.66527	7.37575	7.27559	7.54867	8.03011	8.16307	S	3	0.998053
Tb927.10.1970	214	CHAT domain containing protein, putative	NaN	0.107688	-0.24006	-0.256425	0.221939	0.158078	-0.141717	-0.0501887	NaN	7.35125	7.36631	7.36277	7.48386	7.42395	7.27761	7.33548	S	2	1
Tb927.10.2010	261	hexokinase	NaN	NaN	-0.36303	NaN	0.199248	0.0097772	NaN	NaN	NaN	NaN	6.90386	NaN	7.35467	7.05687	NaN	NaN	S	2	0.984051
Tb927.10.2010	13	hexokinase	0.284633	NaN	-0.674844	-0.444125	NaN	NaN	NaN	NaN	7.12895	NaN	7.03185	6.85662	NaN	NaN	NaN	NaN	S	3	0.999995
Tb927.10.2130	644	Vps51/Vps67, putative	NaN	NaN	NaN	NaN	NaN	0.381505	-1.2683	-1.35539	NaN	NaN	NaN	NaN	NaN	6.88362	7.38964	7.08153	S	2	0.972049
Tb927.10.2240	249	RNA binding protein	NaN	NaN	0.370722	NaN	NaN	NaN	NaN	NaN	NaN	NaN	6.88272	NaN	NaN	NaN	NaN	NaN	S	2	1
Tb927.10.2240	2	RNA binding protein	-0.458525	-0.41204	0.382612	0.382391	-1.01336	-1.07452	0.0835197	0.00719549	7.15999	7.2418	7.36035	7.37771	7.87581	7.8335	7.3801	7.3461	S	2	0.99833
Tb927.10.2260	761	Ubiquitin family, putative	-0.895207	NaN	0.867027	0.539233	-0.766112	-0.675811	1.0077	0.817623	6.92008	NaN	7.14205	7.33881	7.49354	7.22253	6.99648	7.04179	S	2	0.999925
Tb927.10.2320	113	Nucleoporin NUP41	0.220949	0.0423643	-0.39741	0.396269	NaN	NaN	-0.0409124	-0.071012	7.26778	7.3057	6.67445	6.92821	NaN	NaN	7.15869	7.06618	S	3	0.977118
Tb927.10.2340	2	SNARE domain containing protein, putative	0.48388	0.471968	-0.883183	-0.881348	0.547252	0.665848	-0.943805	-0.750033	8.0898	8.08891	8.12281	8.1112	8.08005	8.06584	8.01753	8.04922	S	2	1
Tb927.10.2380	145	Tetratricopeptide repeat, putative	-0.0614056	0.0740944	0.211261	-0.253997	0.0661237	-0.0887609	-0.282123	-0.263023	7.37315	7.28803	7.03977	6.96638	7.0582	7.02222	7.32329	7.34418	S	3	1
Tb927.10.2380	6	Tetratricopeptide repeat, putative	-0.453933	-0.610896	0.228357	0.0847447	-0.15441	-0.146947	0.293488	0.392207	7.89145	7.65396	7.41739	7.57401	7.60382	7.4836	7.65384	7.54485	S	2	0.999989
Tb927.10.2380	117	Tetratricopeptide repeat, putative	0.420833	0.516419	-0.376751	-0.531114	0.656268	0.614569	-0.364849	-0.405834	7.35386	7.3462	7.31888	7.3264	7.11059	7.23505	7.36966	7.30698	S	2	0.999907
Tb927.10.240	196	peroxin 14, putative	0.50121	0.570366	-0.859745	NaN	NaN	NaN	-0.522219	-0.529198	8.34262	8.42893	7.4732	NaN	NaN	NaN	7.31863	7.27263	S	2	1
Tb927.10.240	197	peroxin 14, putative	0.424277	0.595886	-0.859745	NaN	NaN	NaN	-0.522219	-0.529198	8.39035	8.47741	7.4732	NaN	NaN	NaN	7.31863	7.27263	S	2	1
Tb927.10.240	199	peroxin 14, putative	-0.226004	0.553164	-0.859745	NaN	NaN	NaN	-0.522219	-0.529198	8.42106	8.47741	7.4732	NaN	NaN	NaN	7.31863	7.27263	S	2	1
Tb927.10.240	204	peroxin 14, putative	-0.226004	0.553164	-1.14541	NaN	NaN	NaN	-0.522219	-0.529198	8.42106	8.47741	7.06759	NaN	NaN	NaN	7.31863	7.27263	S	2	1
Tb927.10.2440	63	Metacaspase-4	1.13704	1.15892	NaN	NaN	NaN	NaN	NaN	NaN	7.5275	7.40075	NaN	NaN	NaN	NaN	NaN	NaN	S	2	0.999998
Tb927.10.2440	341	Metacaspase-4	NaN	0.950767	NaN	0.127633	NaN	NaN	NaN	NaN	NaN	6.77196	NaN	6.56933	NaN	NaN	NaN	NaN	S	2	1
Tb927.10.2480	936	hypothetical protein, conserved	0.464355	0.741661	-0.326353	0.162597	-0.00730407	NaN	NaN	-0.347105	7.26755	7.33177	7.11083	7.07258	7.14345	NaN	NaN	7.26691	S	3	1
Tb927.10.2480	940	hypothetical protein, conserved	0.464355	0.741661	-0.326353	0.162597	NaN	NaN	NaN	-0.347105	7.26755	7.33177	7.11083	7.07258	NaN	NaN	NaN	7.26691	S	3	1
Tb927.10.2480	906	hypothetical protein, conserved	0.0855606	0.331476	0.718526	-0.598173	0.0950467	-0.101211	NaN	-0.407651	7.65307	7.58591	6.68801	7.36857	7.09265	7.15821	NaN	7.38358	S	2	0.990209
Tb927.10.2480	909	hypothetical protein, conserved	0.325502	0.331476	0.718526	-0.598173	0.0950467	-0.101211	NaN	-0.407651	7.65307	7.58591	6.68801	7.36857	7.09265	7.15821	NaN	7.38358	S	2	0.999849
Tb927.10.2490	52	glucose-6-phosphate 1-dehydrogenase	NaN	NaN	0.0865121	NaN	-0.158188	NaN	NaN	NaN	NaN	NaN	6.71655	NaN	6.86794	NaN	NaN	NaN	S	2	1
Tb927.10.250	309	hypothetical protein, conserved	NaN	NaN	NaN	NaN	NaN	-0.0253826	NaN	NaN	NaN	NaN	NaN	NaN	NaN	6.65649	NaN	NaN	S	2	0.984354
Tb927.10.2580	135	Nucleolar protein 12 (25kDa), putative	-0.769084	-0.961451	1.13868	1.05513	-0.450518	-0.710071	1.11882	1.09795	8.34719	8.45143	7.98861	8.01233	7.90651	7.89682	8.28212	8.26221	S	3	1
Tb927.10.2620	179	CS domain containing protein, putative	NaN	NaN	NaN	NaN	NaN	NaN	NaN	NaN	NaN	NaN	NaN	NaN	NaN	NaN	NaN	NaN	S	3	1
Tb927.10.2620	181	CS domain containing protein, putative	NaN	NaN	NaN	NaN	NaN	NaN	NaN	NaN	NaN	NaN	NaN	NaN	NaN	NaN	NaN	NaN	S	3	0.999997
Tb927.10.2640	16	intraflagellar transport protein 81	-0.328272	-0.646609	NaN	NaN	NaN	-0.176463	NaN	NaN	7.39837	7.51995	NaN	NaN	NaN	6.69248	NaN	NaN	S	3	0.99904
Tb927.10.2660	103	hypothetical protein, conserved	-0.461661	-0.40924	1.12492	-0.0814	-1.08461	-1.24527	1.33965	0.869161	7.47113	6.97465	7.32895	7.34864	7.48582	7.24783	7.42745	7.0425	S	3	0.999997
Tb927.10.2690	76	Trafficking protein Mon1, putative	-0.00711559	0.0842003	0.0959919	0.072586	-0.0558013	0.0869197	-0.0571515	-0.272402	7.16867	7.14095	7.22771	7.15336	6.70969	6.79918	6.64285	6.60978	S	2	1
Tb927.10.2700	564	predicted WD40 repeat protein	0.0766959	-0.258649	NaN	NaN	-0.366541	-0.439559	0.560324	0.773743	8.51327	8.42053	NaN	NaN	6.88429	6.78431	8.11136	8.16643	S	3	1
Tb927.10.2700	578	predicted WD40 repeat protein	-0.419083	-0.258649	NaN	NaN	-1.0523	-1.27435	0.623586	0.928351	8.47949	8.42053	NaN	NaN	7.16209	7.09188	8.11136	7.99715	S	2	0.999983
Tb927.10.2720	277	hypothetical protein, conserved	-0.324184	-0.408972	NaN	0.304628	-0.390869	-0.301088	0.301822	0.210888	6.82705	6.73999	NaN	6.53591	6.72838	6.87298	6.98936	7.02235	S	2	0.999994
Tb927.10.2730	6	START domain containing protein, putative	NaN	NaN	NaN	NaN	NaN	NaN	NaN	NaN	NaN	NaN	NaN	NaN	NaN	NaN	NaN	NaN	S	2	1
Tb927.10.2760	250	ATPase family associated with various cellular activities (AAA), putative	0.304978	0.316378	NaN	NaN	NaN	NaN	NaN	NaN	6.86583	7.07962	NaN	NaN	NaN	NaN	NaN	NaN	S	2	1
Tb927.10.2760	252	ATPase family associated with various cellular activities (AAA), putative	0.304978	0.316378	NaN	NaN	NaN	NaN	NaN	NaN	6.86583	7.07962	NaN	NaN	NaN	NaN	NaN	NaN	S	2	1
Tb927.10.2760	254	ATPase family associated with various cellular activities (AAA), putative	0.304978	0.316378	NaN	NaN	NaN	NaN	NaN	NaN	6.86583	7.07962	NaN	NaN	NaN	NaN	NaN	NaN	S	2	1
Tb927.10.2760	257	ATPase family associated with various cellular activities (AAA), putative	0.304978	0.316378	NaN	NaN	NaN	NaN	NaN	NaN	6.86583	7.07962	NaN	NaN	NaN	NaN	NaN	NaN	S	2	1
Tb927.10.2880	2559	Voltage-dependent calcium channel subunit, putative	-1.04621	-0.41808	-0.193552	-0.0781219	0.104873	0.0533895	-0.489868	-0.687707	8.50341	8.48865	8.01376	7.93728	8.00843	8.03535	8.25857	8.22763	S	3	0.999449
Tb927.10.2880	2561	Voltage-dependent calcium channel subunit, putative	-0.476298	-0.524853	NaN	-0.577616	-0.39914	NaN	0.0788831	-0.281667	8.17883	7.59496	NaN	6.95929	7.1651	NaN	7.77988	7.25278	S	3	0.985595
Tb927.10.2880	2562	Voltage-dependent calcium channel subunit, putative	-0.202655	-0.330302	0.614757	-0.577616	-0.136997	-0.067969	0.781821	0.802648	8.28147	8.19287	7.44359	6.95929	7.72013	7.53894	7.4662	7.75379	S	3	0.987165
Tb927.10.2880	2565	Voltage-dependent calcium channel subunit, putative	0.200253	0.249627	-2.8509	-1.83403	-0.0267341	-0.106824	-1.54557	-1.2027	8.47819	8.50761	8.08408	7.93464	7.8401	8.06228	8.2836	8.20112	S	2	0.999998
Tb927.10.2880	1006	Voltage-dependent calcium channel subunit, putative	-0.0331118	-0.128582	-0.151458	-0.109514	0.244644	0.168	-0.364775	-0.389168	7.31249	7.32033	7.26534	7.18546	7.34003	7.23877	7.35033	7.42886	S	2	1
Tb927.10.2880	1359	Voltage-dependent calcium channel subunit, putative	0.529971	0.518032	-0.167734	0.521252	-0.488714	-0.410984	0.472904	0.293606	7.25421	7.30086	7.21985	7.33145	7.75242	7.66033	7.22115	7.28782	S	2	0.999997
Tb927.10.2880	2541	Voltage-dependent calcium channel subunit, putative	-0.189944	NaN	0.434668	0.459012	-0.131376	-0.177229	0.487383	NaN	6.96828	NaN	7.17216	7.02469	7.29691	7.36543	7.32467	NaN	S	2	1
Tb927.10.2880	846	Voltage-dependent calcium channel subunit, putative	0.160017	0.173383	-0.120263	-0.15785	0.0192037	0.0402613	0.400756	-0.0465187	8.32905	8.34729	8.39097	8.36248	8.57099	8.49252	8.39524	8.45008	S	2	1
Tb927.10.2880	851	Voltage-dependent calcium channel subunit, putative	NaN	NaN	0.0455827	0.18954	-0.0136837	-0.0268516	0.00891703	-0.107306	NaN	NaN	7.20069	7.18336	7.41815	7.41108	7.61024	7.89085	S	2	0.974177
Tb927.10.2880	1498	Voltage-dependent calcium channel subunit, putative	NaN	NaN	NaN	NaN	-0.145988	-0.0958975	NaN	NaN	NaN	NaN	NaN	NaN	6.64385	6.63538	NaN	NaN	S	2	0.999996
Tb927.10.2880	1407	Voltage-dependent calcium channel subunit, putative	0.581592	0.726308	-0.335317	-0.687683	0.0454429	-0.576454	-0.376395	NaN	7.0381	7.65107	7.59618	7.19689	7.31698	6.73324	7.01957	NaN	S	3	1
Tb927.10.2880	750	Voltage-dependent calcium channel subunit, putative	NaN	NaN	NaN	NaN	NaN	NaN	0.00129789	NaN	NaN	NaN	NaN	NaN	NaN	NaN	6.84564	NaN	S	2	1
Tb927.10.2880	752	Voltage-dependent calcium channel subunit, putative	NaN	NaN	NaN	NaN	NaN	NaN	0.00129789	NaN	NaN	NaN	NaN	NaN	NaN	NaN	6.84564	NaN	S	2	1
Tb927.10.2880	672	Voltage-dependent calcium channel subunit, putative	-0.427983	NaN	-0.559686	NaN	NaN	NaN	NaN	-1.07604	7.64951	NaN	7.13088	NaN	NaN	NaN	NaN	7.60943	S	2	0.984924
Tb927.10.2880	677	Voltage-dependent calcium channel subunit, putative	-0.29373	-0.123701	-0.559686	NaN	NaN	-0.200183	-0.983818	-1.07604	8.00531	7.98794	7.13088	NaN	NaN	6.74225	7.38678	7.60943	S	2	0.998479
Tb927.10.2880	679	Voltage-dependent calcium channel subunit, putative	-0.746737	-1.01351	NaN	NaN	NaN	NaN	NaN	NaN	7.39138	7.71894	NaN	NaN	NaN	NaN	NaN	NaN	S	2	0.999195
Tb927.10.2880	907	Voltage-dependent calcium channel subunit, putative	0.0129261	0.270828	NaN	-0.393577	-0.145398	-0.0508162	-0.249942	-0.404057	7.87355	7.73721	NaN	7.60144	7.64463	7.66776	7.40205	7.35944	S	2	1
Tb927.10.2880	908	Voltage-dependent calcium channel subunit, putative	-0.0775738	0.280481	0.376846	0.174918	0.0614305	-0.162735	-0.0251477	NaN	7.68934	7.66961	7.39134	7.39714	7.60286	7.40185	7.18233	NaN	S	2	1
Tb927.10.2880	882	Voltage-dependent calcium channel subunit, putative	-0.35089	-0.366839	-0.0331266	-0.0948494	0.326192	NaN	-0.0998036	-0.288822	7.00685	6.98436	7.11906	7.0616	6.71909	NaN	6.71987	6.86272	S	2	1
Tb927.10.2880	885	Voltage-dependent calcium channel subunit, putative	0.52697	-0.366839	-0.392686	0.237686	0.204892	0.0626743	-0.298016	0.391108	7.40771	6.98436	7.43658	7.4209	7.47983	7.42843	7.37192	7.39227	S	2	0.999999
Tb927.10.2880	2631	Voltage-dependent calcium channel subunit, putative	0.0251707	0.762987	0.771886	0.495797	-0.564755	-0.446718	1.30428	1.36199	8.14498	7.99291	7.40724	7.10243	7.59116	7.74048	7.83892	7.87036	S	2	0.978004
Tb927.10.2880	2634	Voltage-dependent calcium channel subunit, putative	-0.0830037	NaN	1.6935	0.984626	-0.747003	-0.597081	1.64316	1.83228	7.68149	NaN	7.10684	7.13618	7.26041	7.58242	7.75058	7.65623	S	2	0.99989
Tb927.10.2880	737	Voltage-dependent calcium channel subunit, putative	NaN	-1.54553	NaN	NaN	NaN	-0.596863	NaN	1.45339	NaN	6.7936	NaN	NaN	NaN	6.62573	NaN	6.98535	S	2	0.952562
Tb927.10.2880	745	Voltage-dependent calcium channel subunit, putative	0.356257	0.356369	-0.475074	-0.520687	0.307428	0.423202	-0.729244	-0.664334	7.30948	7.71821	7.05204	7.24497	7.16143	7.04766	7.3438	7.39284	S	2	0.999973
Tb927.10.2880	1439	Voltage-dependent calcium channel subunit, putative	-0.518474	-0.438327	0.00733906	-0.267931	-0.443693	NaN	-1.02885	-0.972082	7.77574	7.79465	7.592	7.61129	7.62413	NaN	7.91625	7.90519	S	3	0.992588
Tb927.10.2880	1459	Voltage-dependent calcium channel subunit, putative	-0.319676	-1.12853	0.133695	-0.871654	0.425782	0.576474	-0.930325	-0.972082	7.92845	7.98535	7.75343	7.74663	7.87189	7.26588	8.13947	7.90519	S	3	0.999222
Tb927.10.2880	1461	Voltage-dependent calcium channel subunit, putative	NaN	NaN	NaN	NaN	NaN	NaN	0.0302654	NaN	NaN	NaN	NaN	NaN	NaN	NaN	7.47763	NaN	S	3	0.999533
Tb927.10.2880	1473	Voltage-dependent calcium channel subunit, putative	NaN	NaN	NaN	NaN	-0.161137	-0.0349287	-0.754212	-0.251522	NaN	NaN	NaN	NaN	6.98294	7.12307	7.10806	7.13726	S	3	0.997474
Tb927.10.2880	1493	Voltage-dependent calcium channel subunit, putative	0.245739	0.833254	NaN	0.135929	0.15769	0.192447	0.0117819	0.0153548	7.10961	7.19601	NaN	7.05438	7.18167	7.26486	7.28809	7.56501	S	2	0.999981
Tb927.10.2880	1539	Voltage-dependent calcium channel subunit, putative	NaN	NaN	NaN	NaN	-0.36316	NaN	NaN	NaN	NaN	NaN	NaN	NaN	6.87813	NaN	NaN	NaN	S	2	0.99991
Tb927.10.2880	1541	Voltage-dependent calcium channel subunit, putative	-0.612064	-0.283562	0.23952	0.267955	-0.170751	-0.38163	0.264356	0.296428	7.76648	7.94837	7.21384	7.76374	8.12736	8.08902	7.88689	8.02592	S	2	0.999954
Tb927.10.2880	2662	Voltage-dependent calcium channel subunit, putative	0.419647	0.191436	-0.00885646	NaN	NaN	NaN	-0.170621	-0.458624	7.12176	6.98155	6.70156	NaN	NaN	NaN	6.80078	6.8422	S	3	0.997576
Tb927.10.2920	726	SUMO-interacting motif-containing protein	0.611739	NaN	NaN	NaN	-0.0732263	0.0812032	NaN	NaN	7.25365	NaN	NaN	NaN	6.82521	6.76301	NaN	NaN	S	2	0.99435
Tb927.10.2920	650	SUMO-interacting motif-containing protein	NaN	NaN	NaN	NaN	-0.894322	-0.75487	NaN	NaN	NaN	NaN	NaN	NaN	6.61573	6.63887	NaN	NaN	S	2	1
Tb927.10.2920	652	SUMO-interacting motif-containing protein	NaN	NaN	NaN	NaN	-0.894322	-0.75487	NaN	NaN	NaN	NaN	NaN	NaN	6.61573	6.63887	NaN	NaN	S	2	1
Tb927.10.2920	907	SUMO-interacting motif-containing protein	0.143524	-0.00246912	-0.139395	-0.123984	-0.555079	0.343806	-0.597103	-0.519115	7.99646	7.96382	7.87039	7.69339	7.5767	7.37585	7.82794	7.84412	S	2	1
Tb927.10.2920	919	SUMO-interacting motif-containing protein	-0.139156	-0.262504	0.244765	NaN	-0.45793	-0.602372	0.843984	0.719665	6.97679	7.09258	7.2249	NaN	7.19515	7.14492	7.44029	7.45989	S	2	1
Tb927.10.2920	922	SUMO-interacting motif-containing protein	0.651132	0.652234	0.529571	-0.081568	NaN	NaN	-0.572758	0.73786	7.06856	7.12212	6.92265	7.21349	NaN	NaN	7.35211	7.2	S	2	1
Tb927.10.2920	534	SUMO-interacting motif-containing protein	NaN	NaN	NaN	NaN	NaN	NaN	0.628727	NaN	NaN	NaN	NaN	NaN	NaN	NaN	6.67054	NaN	S	2	0.998385
Tb927.10.2920	596	SUMO-interacting motif-containing protein	NaN	NaN	0.0775164	NaN	-0.133401	-0.238817	NaN	NaN	NaN	NaN	7.04763	NaN	7.34031	7.16277	NaN	NaN	S	2	0.976781
Tb927.10.2920	35	SUMO-interacting motif-containing protein	-0.408206	-0.422346	0.135009	0.210888	-0.533827	-0.511937	0.054779	0.000432815	6.64126	6.86569	6.61066	6.77674	6.94258	6.97621	6.67776	6.73356	S	2	0.999998
Tb927.10.2920	976	SUMO-interacting motif-containing protein	-0.289245	NaN	NaN	NaN	NaN	NaN	NaN	NaN	7.33064	NaN	NaN	NaN	NaN	NaN	NaN	NaN	S	3	0.999278
Tb927.10.2920	978	SUMO-interacting motif-containing protein	0.106884	-0.245591	0.445621	0.368713	-0.293748	-0.181248	0.526169	0.351063	7.87055	7.79141	7.5581	7.58907	7.5116	7.53658	7.50603	7.5075	S	3	0.999867
Tb927.10.2930	430	hypothetical protein, conserved	-0.620423	-0.472569	0.486766	0.553655	-0.0430215	-0.053913	0.308943	0.221939	7.66962	7.70538	7.73233	7.65793	7.7038	7.73679	7.64419	7.68715	S	3	1
Tb927.10.2930	309	hypothetical protein, conserved	NaN	NaN	NaN	NaN	0.430927	NaN	NaN	NaN	NaN	NaN	NaN	NaN	6.76338	NaN	NaN	NaN	S	3	0.99982
Tb927.10.2930	187	hypothetical protein, conserved	1.25828	1.26009	0.153287	0.207518	0.123931	0.139339	1.13895	1.11736	7.85173	7.88073	7.68279	7.6746	7.81049	7.79721	7.8969	7.86274	S	2	1
Tb927.10.2930	403	hypothetical protein, conserved	0.216238	0.252052	-0.407746	-0.450498	-0.21409	-0.194295	-0.25658	-0.211047	8.0304	8.00805	8.02914	7.84244	7.71239	7.63403	7.70755	7.68342	S	2	1
Tb927.10.2930	84	hypothetical protein, conserved	0.0461418	0.0721745	0.269153	0.263515	0.126973	-0.257977	0.0630888	0.0316775	8.25421	8.28364	7.6449	7.67369	8.10034	8.04119	8.43347	8.51166	S	2	0.995906
Tb927.10.2930	85	hypothetical protein, conserved	-0.25441	0.0721745	0.269153	0.117961	0.111699	0.0695647	-0.0488151	-0.0151555	8.61495	8.28364	7.6449	8.17389	7.74525	7.74431	8.13069	8.11297	S	2	0.996108
Tb927.10.2930	89	hypothetical protein, conserved	1.39791	NaN	NaN	NaN	NaN	0.827982	0.927366	NaN	7.68353	NaN	NaN	NaN	NaN	6.78587	7.94835	NaN	S	2	0.998198
Tb927.10.2930	390	hypothetical protein, conserved	0.0655723	0.104739	0.429	0.249385	-0.103519	0.282855	0.576377	0.471448	7.88355	7.76114	7.23882	7.23132	7.46565	6.83517	7.68966	7.75786	S	2	1
Tb927.10.2930	618	hypothetical protein, conserved	-0.489119	-0.443713	0.0164963	NaN	NaN	NaN	NaN	NaN	7.9034	7.93323	7.77024	NaN	NaN	NaN	NaN	NaN	S	2	1
Tb927.10.2930	506	hypothetical protein, conserved	-0.187954	-0.0298237	0.536152	-0.735019	-0.368961	-0.711323	-0.284546	-0.292246	7.93793	7.56145	6.95517	7.09311	7.13799	7.70259	8.07933	7.99641	S	2	1
Tb927.10.2930	508	hypothetical protein, conserved	-0.158526	-0.119056	-0.0864767	-0.0698758	0.0597706	0.0582473	-0.235093	-0.211749	8.23137	8.11661	7.88291	7.86039	7.9041	8.04497	8.21389	8.17759	S	2	1
Tb927.10.2930	688	hypothetical protein, conserved	2.01403	1.83984	2.30001	2.75585	3.1114	0.924556	NaN	NaN	7.43788	7.39372	7.50132	7.47373	7.51556	7.00903	NaN	NaN	S	3	0.999935
Tb927.10.2930	698	hypothetical protein, conserved	-0.423023	-0.265466	0.307079	0.480369	-0.485519	-0.586731	0.466444	0.430178	7.00441	7.04844	6.98833	6.97013	7.16238	7.15531	7.08583	7.13669	S	2	1
Tb927.10.2930	722	hypothetical protein, conserved	-0.202688	-0.0908183	0.320427	0.343578	-0.379282	-0.410447	0.493032	0.498761	7.86165	7.9266	7.8678	7.84064	7.91211	7.89241	7.7457	7.78108	S	2	0.999287
Tb927.10.2930	635	hypothetical protein, conserved	-0.85807	-0.658492	NaN	0.522357	0.229219	-0.135602	-0.0534488	NaN	7.24087	6.86705	NaN	6.62414	6.6512	7.15524	6.80581	NaN	S	2	0.999996
Tb927.10.2930	637	hypothetical protein, conserved	NaN	-0.925275	NaN	NaN	NaN	0.750178	0.136848	0.214995	NaN	7.21969	NaN	NaN	NaN	6.77889	7.34649	7.20401	S	2	0.999999
Tb927.10.2930	638	hypothetical protein, conserved	NaN	NaN	NaN	0.490159	NaN	NaN	-1.05242	NaN	NaN	NaN	NaN	6.95057	NaN	NaN	6.96558	NaN	S	2	0.99999
Tb927.10.2930	642	hypothetical protein, conserved	NaN	NaN	NaN	NaN	NaN	NaN	NaN	NaN	NaN	NaN	NaN	NaN	NaN	NaN	NaN	NaN	S	2	0.999999
Tb927.10.2930	241	hypothetical protein, conserved	-0.00573894	0.201634	0.368265	0.356031	0.172616	-0.0207941	0.476433	0.297133	7.10711	7.2071	7.16337	7.15363	7.23251	7.12717	7.01887	7.06013	S	2	1
Tb927.10.2950	1138	hypothetical protein, conserved	0.0244615	-0.0522366	0.131063	0.0976109	-0.0034666	-0.00592724	-0.052087	-0.211448	7.48547	7.4907	7.51745	7.50389	7.80223	7.74418	7.47737	7.57395	S	2	1
Tb927.10.2950	1149	hypothetical protein, conserved	-0.784781	-0.15996	-0.479754	0.0734089	-0.124409	-0.0184396	-0.610235	-0.480881	7.52651	7.568	7.45287	7.1494	7.49795	7.44988	7.69872	7.77652	S	2	0.994282
Tb927.10.2950	1155	hypothetical protein, conserved	-0.720517	-0.666989	-0.342799	0.0734089	-0.124409	-0.0184396	0.329755	-0.479573	7.29095	7.29868	7.68563	7.03953	7.49795	7.44988	7.61101	7.71105	S	2	0.985196
Tb927.10.2950	1156	hypothetical protein, conserved	NaN	NaN	0.571337	NaN	-0.12466	-0.0184396	0.329755	0.557974	NaN	NaN	7.37339	NaN	7.42385	7.44988	7.61101	7.55956	S	2	0.995944
Tb927.10.2950	1439	hypothetical protein, conserved	0.228603	-0.726806	NaN	NaN	-0.706936	-0.671899	0.611928	-0.437545	7.93921	7.68193	NaN	NaN	7.55125	7.49046	7.8766	7.62369	S	2	0.983537
Tb927.10.2950	491	hypothetical protein, conserved	0.146525	NaN	-1.05823	NaN	NaN	NaN	NaN	0.287354	7.05858	NaN	6.71738	NaN	NaN	NaN	NaN	7.14937	S	2	1
Tb927.10.2950	493	hypothetical protein, conserved	0.146525	NaN	NaN	NaN	NaN	NaN	NaN	0.287354	7.05858	NaN	NaN	NaN	NaN	NaN	NaN	7.14937	S	2	1
Tb927.10.2950	1510	hypothetical protein, conserved	0.0820213	0.0508847	-0.222784	-0.280177	0.48656	0.216238	NaN	NaN	7.21176	7.19482	6.82506	6.8419	6.9306	6.74962	NaN	NaN	S	2	0.973559
Tb927.10.2950	1517	hypothetical protein, conserved	NaN	NaN	NaN	NaN	-0.691779	-0.338141	NaN	NaN	NaN	NaN	NaN	NaN	7.63904	6.43804	NaN	NaN	S	2	0.999462
Tb927.10.2950	32	hypothetical protein, conserved	0.959028	NaN	-0.942501	NaN	0.759838	0.240131	NaN	NaN	7.42648	NaN	7.28553	NaN	7.05438	7.05108	NaN	NaN	S	3	1
Tb927.10.2950	1134	hypothetical protein, conserved	NaN	NaN	NaN	NaN	0.0635029	NaN	-0.0740006	-0.123104	NaN	NaN	NaN	NaN	7.83882	NaN	7.55007	7.51681	S	2	1
Tb927.10.2950	1185	hypothetical protein, conserved	NaN	0.540821	NaN	NaN	NaN	NaN	-0.292776	-0.349401	NaN	6.9365	NaN	NaN	NaN	NaN	6.99052	6.94469	S	3	0.999993
Tb927.10.2950	1186	hypothetical protein, conserved	NaN	0.540821	NaN	NaN	NaN	NaN	-0.292776	-0.349401	NaN	6.9365	NaN	NaN	NaN	NaN	6.99052	6.94469	S	3	0.999993
Tb927.10.2950	1191	hypothetical protein, conserved	NaN	0.540821	NaN	NaN	NaN	NaN	-0.292776	-0.349401	NaN	6.9365	NaN	NaN	NaN	NaN	6.99052	6.94469	S	2	0.99992
Tb927.10.2950	1616	hypothetical protein, conserved	0.138028	0.144568	NaN	-0.0624598	NaN	NaN	NaN	NaN	8.02292	7.31448	NaN	7.13325	NaN	NaN	NaN	NaN	S	3	1
Tb927.10.2950	1618	hypothetical protein, conserved	-0.445912	NaN	NaN	NaN	NaN	NaN	NaN	NaN	7.93712	NaN	NaN	NaN	NaN	NaN	NaN	NaN	S	3	1
Tb927.10.2950	1780	hypothetical protein, conserved	0.0285691	0.0190613	NaN	NaN	NaN	NaN	-0.194295	-0.236656	7.5029	7.51838	NaN	NaN	NaN	NaN	7.22089	7.27235	S	2	0.999887
Tb927.10.2950	515	hypothetical protein, conserved	0.482539	0.562865	0.0683268	0.0854246	-0.344172	-0.300733	0.168	-0.138124	8.02539	8.06311	7.88995	7.9041	7.93578	7.94813	7.78591	7.92858	S	2	1
Tb927.10.2950	1607	hypothetical protein, conserved	0.563549	0.703189	0.365804	0.443076	0.89724	NaN	0.294665	0.0714881	8.07493	8.16806	7.4774	7.52199	7.64936	NaN	7.91701	7.36601	S	2	0.99676
Tb927.10.2950	1173	hypothetical protein, conserved	-0.460806	-0.422656	0.676177	0.396269	0.323889	0.291604	-0.0602468	-0.00853715	7.2964	7.83979	6.79378	6.74124	7.36979	7.43503	7.43439	7.84701	S	2	0.996501
Tb927.10.2950	1175	hypothetical protein, conserved	-0.0974401	-0.422656	0.676177	0.396269	0.0446039	0.0829751	0.0382958	0.131721	7.19268	7.83979	6.79378	6.74124	7.21909	7.2489	7.34727	7.81759	S	2	0.997561
Tb927.10.2950	1411	hypothetical protein, conserved	NaN	NaN	NaN	NaN	0.207643	0.291721	-0.739179	-0.392951	NaN	NaN	NaN	NaN	6.98119	7.30477	6.82658	6.72936	S	2	1
Tb927.10.2950	498	hypothetical protein, conserved	NaN	NaN	NaN	NaN	NaN	NaN	NaN	NaN	NaN	NaN	NaN	NaN	NaN	NaN	NaN	NaN	S	2	0.999893
Tb927.10.3010	207	hook complex protein, conserved	NaN	NaN	1.0371	NaN	-1.29708	-1.22742	1.54052	NaN	NaN	NaN	6.52979	NaN	7.0389	6.66407	6.54495	NaN	S	2	1
Tb927.10.3010	39	hook complex protein, conserved	-2.96477	-1.56867	NaN	NaN	-1.08746	-1.09157	1.19661	NaN	6.73761	6.89029	NaN	NaN	7.12516	7.16628	6.75196	NaN	S	3	1
Tb927.10.3010	43	hook complex protein, conserved	-2.96477	-1.56867	NaN	NaN	-1.12989	-0.560813	1.19661	NaN	6.73761	6.89029	NaN	NaN	6.72523	6.6948	6.75196	NaN	S	3	1
Tb927.10.3010	907	hook complex protein, conserved	NaN	-0.09411	NaN	NaN	-0.10869	-0.261051	0.437441	1.60488	NaN	6.94814	NaN	NaN	7.26162	7.20675	6.87654	6.91976	S	2	0.998994
Tb927.10.3010	825	hook complex protein, conserved	0.224905	NaN	NaN	NaN	NaN	NaN	1.42948	NaN	7.37144	NaN	NaN	NaN	NaN	NaN	7.13953	NaN	S	3	0.990912
Tb927.10.3010	134	hook complex protein, conserved	NaN	NaN	0.565305	0.819014	-0.752461	-0.79636	0.888149	0.652509	NaN	NaN	6.85485	6.90755	7.63	7.51846	7.25385	7.24257	S	3	1
Tb927.10.3010	9	hook complex protein, conserved	-0.299489	-0.0414914	NaN	0.759497	0.397474	-0.0141207	-0.104589	0.0408223	7.35847	7.32805	NaN	7.33572	6.86536	6.96914	7.32732	7.50495	S	2	0.999629
Tb927.10.3010	14	hook complex protein, conserved	-0.299489	-0.0414914	NaN	1.2249	-0.166244	0.0370308	0.185613	0.0408223	7.35847	7.32805	NaN	7.33572	7.14845	7.26501	7.5955	7.50495	S	2	0.996066
Tb927.10.3010	915	hook complex protein, conserved	-0.214759	-0.243933	-0.0412538	-0.00106798	0.0294175	-0.103379	-0.174035	-0.199239	7.93521	8.15204	7.59383	7.60044	7.32909	7.51453	7.89188	8.01477	S	3	0.999826
Tb927.10.3010	918	hook complex protein, conserved	-0.214759	-0.243933	-0.0412538	-0.00106798	0.0294175	-0.279091	-0.174035	-0.199239	7.93521	8.15204	7.59383	7.60044	7.32909	7.2285	7.89188	8.01477	S	3	0.993137
Tb927.10.3010	921	hook complex protein, conserved	NaN	-0.627694	NaN	NaN	NaN	-0.279091	NaN	0.161823	NaN	7.59644	NaN	NaN	NaN	7.2285	NaN	7.33872	S	3	0.980053
Tb927.10.3010	107	hook complex protein, conserved	0.295135	-0.0135381	0.377179	0.330214	0.184471	0.0335111	-0.359064	0.0436244	8.54996	8.53983	8.13024	7.95101	7.99178	7.56507	8.3578	8.29288	S	2	1
Tb927.10.3010	267	hook complex protein, conserved	-0.225801	-0.0523713	0.0709388	0.178109	-0.137759	-0.0303835	-0.00911769	-0.00337989	7.37577	7.03427	7.66959	6.96057	7.79259	7.7666	7.46844	7.00065	S	2	0.999958
Tb927.10.3010	103	hook complex protein, conserved	-0.323678	-0.26093	-0.148769	-0.15327	0.0578315	0.0210533	-0.159766	-0.197004	8.57723	8.51287	8.04941	7.86502	7.82454	7.76692	8.43889	8.3583	S	2	1
Tb927.10.3010	840	hook complex protein, conserved	-0.788938	-1.27251	NaN	1.26045	-0.827231	NaN	1.5901	1.16189	6.97349	7.00638	NaN	7.00903	6.97008	NaN	7.09068	7.25583	S	3	0.99914
Tb927.10.3020	615	hypothetical protein, conserved	NaN	NaN	NaN	NaN	-0.040126	-0.00594166	NaN	NaN	NaN	NaN	NaN	NaN	6.77538	6.74232	NaN	NaN	S	2	1
Tb927.10.3020	748	hypothetical protein, conserved	-1.6724	-1.32554	1.00454	NaN	-0.536168	-0.901554	0.848157	1.02538	7.22717	7.15106	6.98261	NaN	6.84145	6.83991	7.08182	7.07188	S	2	1
Tb927.10.3020	342	hypothetical protein, conserved	NaN	NaN	NaN	NaN	-0.781454	NaN	NaN	NaN	NaN	NaN	NaN	NaN	7.20962	NaN	NaN	NaN	S	2	0.999928
Tb927.10.3020	772	hypothetical protein, conserved	NaN	NaN	NaN	NaN	NaN	NaN	NaN	NaN	NaN	NaN	NaN	NaN	NaN	NaN	NaN	NaN	S	2	1
Tb927.10.310	15	pumillio/PUF RNA binding protein 3	NaN	NaN	NaN	NaN	NaN	NaN	NaN	NaN	NaN	NaN	6.6373	NaN	NaN	NaN	NaN	6.46045	S	3	0.975136
Tb927.10.310	137	pumillio/PUF RNA binding protein 3	NaN	NaN	NaN	NaN	-1.10808	NaN	NaN	NaN	NaN	NaN	NaN	NaN	6.82977	NaN	NaN	NaN	S	2	1
Tb927.10.310	76	pumillio/PUF RNA binding protein 3	NaN	NaN	NaN	NaN	-0.554167	-0.487257	1.26243	1.47394	NaN	NaN	NaN	NaN	6.95362	6.94503	6.64399	6.58244	S	2	0.999389
Tb927.10.3160	95	hypothetical protein, conserved	-0.464684	-0.289968	-0.18871	-0.181002	-0.00379928	-0.0635599	0.138159	NaN	6.79662	6.7283	6.77413	6.85286	7.78818	7.81233	6.6406	NaN	S	2	0.999755
Tb927.10.3230	369	CMGC/MAPK protein kinase, putative	-0.230905	-0.197782	NaN	NaN	NaN	NaN	NaN	NaN	7.63826	7.482	NaN	NaN	NaN	NaN	NaN	NaN	S	2	1
Tb927.10.3260	344	Long-chain-fatty-acid--CoA ligase 5 (EC 6.2.1.3) (Long-chain acyl-CoA synthetase 5) (LACS 5), putative	NaN	NaN	NaN	NaN	-0.112615	0.278223	NaN	NaN	NaN	NaN	NaN	NaN	6.42395	6.59168	NaN	NaN	S	2	1
Tb927.10.3310	525	Component of motile flagella 76b	NaN	NaN	NaN	NaN	0.633571	NaN	NaN	NaN	NaN	NaN	NaN	NaN	6.56278	NaN	NaN	NaN	S	2	0.99955
Tb927.10.3390	11	predicted TLD domain protein	0.241718	0.329296	-0.0122717	0.232292	0.250477	0.27965	0.206268	NaN	8.03611	8.0408	7.96979	7.97637	8.04887	8.0717	7.98898	NaN	S	2	1
Tb927.10.3390	424	predicted TLD domain protein	-0.618672	0.441377	0.0601858	0.277152	0.460376	-0.0440921	-1.50365	-0.681654	7.98046	8.12888	7.23459	7.40138	7.44409	7.07864	7.68618	7.90603	S	3	1
Tb927.10.3390	427	predicted TLD domain protein	0.383718	0.441377	0.0601858	-0.233837	0.672833	0.444561	0.0709388	-0.522426	7.86371	8.12888	7.23459	7.12685	7.24753	7.43966	7.42964	7.73149	S	3	1
Tb927.10.3390	431	predicted TLD domain protein	-0.618672	0.441377	0.0601858	0.277152	0.247806	-0.0440921	-1.50365	-0.840862	7.98046	8.12888	7.23459	7.40138	7.23507	7.07864	7.68618	7.82041	S	3	1
Tb927.10.3480	151	hypothetical protein, conserved	0.0522768	NaN	0.283092	0.102591	NaN	0.0187766	0.420509	0.371949	7.43038	NaN	7.25457	7.3108	NaN	7.13149	7.464	7.38913	S	2	0.999955
Tb927.10.3480	176	hypothetical protein, conserved	NaN	NaN	NaN	NaN	1.1415	0.801076	NaN	NaN	NaN	NaN	NaN	NaN	6.38527	6.35278	NaN	NaN	S	2	0.999894
Tb927.10.3500	726	splicing factor u2af 65 kda subunit	-0.529094	-0.261137	0.129745	0.13711	NaN	NaN	-0.0954812	0.15562	7.81635	7.69307	7.57676	7.11518	NaN	NaN	7.64064	7.39227	S	3	0.9997
Tb927.10.3530	122	hypothetical protein, conserved	NaN	NaN	-1.00052	-0.909309	NaN	0.815575	-0.753045	NaN	NaN	NaN	7.08504	7.0616	NaN	6.79788	6.88421	NaN	S	3	0.982561
Tb927.10.3540	40	hypothetical protein, conserved	-1.38873	NaN	NaN	NaN	NaN	NaN	1.11083	NaN	7.32529	NaN	NaN	NaN	NaN	NaN	7.42198	NaN	S	2	0.9867
Tb927.10.3540	42	hypothetical protein, conserved	-1.38873	NaN	NaN	NaN	NaN	NaN	1.11083	NaN	7.32529	NaN	NaN	NaN	NaN	NaN	7.42198	NaN	S	2	0.968012
Tb927.10.3560	36	arginine N-methyltransferase, putative	0.127369	-0.139474	-0.388525	-0.258287	-0.0576169	0.276199	-0.164561	-0.247525	6.96644	6.95091	6.78651	6.83269	6.67983	6.66278	6.89613	6.88051	S	2	0.999974
Tb927.10.360	92	hypothetical protein, conserved	NaN	NaN	NaN	NaN	NaN	NaN	NaN	-1.31674	NaN	NaN	NaN	NaN	NaN	NaN	NaN	7.83577	S	2	0.995125
Tb927.10.360	94	hypothetical protein, conserved	NaN	NaN	NaN	NaN	NaN	NaN	NaN	-1.31674	NaN	NaN	NaN	NaN	NaN	NaN	NaN	7.83577	S	2	0.999705
Tb927.10.3670	18	hypothetical protein, conserved	-0.237013	-0.0490091	0.293724	NaN	NaN	NaN	NaN	NaN	7.34317	7.40649	7.24284	NaN	NaN	NaN	NaN	NaN	S	2	1
Tb927.10.3670	46	hypothetical protein, conserved	0.156267	0.14965	0.0285691	0.03492	-0.0223317	-0.0940177	0.0253123	-0.314876	7.76203	7.72165	7.57367	7.60055	7.63148	7.59672	7.79433	7.68345	S	2	0.999999
Tb927.10.3670	50	hypothetical protein, conserved	0.616264	0.335483	0.88495	1.23352	0.536053	0.216734	0.718175	0.570171	7.46361	7.55555	7.04442	7.15119	6.99152	6.8487	7.37722	7.33252	S	2	0.994836
Tb927.10.3680	69	hypothetical protein, conserved	0.133695	0.439464	-0.536147	-0.0962367	-0.618739	0.573084	-0.0844867	-0.28037	7.42057	7.65413	7.5349	7.4432	6.8952	7.28827	7.14016	7.56116	S	3	1
Tb927.10.3680	73	hypothetical protein, conserved	0.133695	0.186754	-0.182999	-0.163155	-0.618739	0.226139	-0.0844867	0.129481	7.42057	7.43252	7.21083	7.15978	6.8952	6.72755	7.14016	7.26628	S	3	0.99981
Tb927.10.3680	95	hypothetical protein, conserved	0.0197731	-0.166746	-0.0868137	-0.11249	0.408821	NaN	0.147307	0.20389	6.92322	6.92389	6.85735	6.77279	6.60591	NaN	6.91858	6.84178	S	2	0.956303
Tb927.10.3700	276	AMP-activated protein kinase, gamma regulatory subunit	NaN	NaN	NaN	NaN	0.941782	0.714839	NaN	NaN	NaN	NaN	NaN	NaN	7.18865	7.38614	NaN	NaN	S	2	0.956893
Tb927.10.3700	261	AMP-activated protein kinase, gamma regulatory subunit	NaN	NaN	NaN	NaN	NaN	NaN	NaN	-1.66607	NaN	NaN	NaN	NaN	NaN	NaN	NaN	6.80854	S	2	0.997218
Tb927.10.3700	25	AMP-activated protein kinase, gamma regulatory subunit	-0.351258	0.316609	0.484705	0.283211	-0.532741	NaN	NaN	NaN	7.61289	7.53272	7.4254	7.11574	7.29761	NaN	NaN	NaN	S	4	0.999994
Tb927.10.3700	180	AMP-activated protein kinase, gamma regulatory subunit	-0.927853	-0.828947	0.283211	0.259664	-0.146212	-0.160831	0.667211	0.619836	7.6837	7.99335	7.75635	7.69946	7.8169	7.85488	7.81278	7.78883	S	3	0.999935
Tb927.10.3700	2	AMP-activated protein kinase, gamma regulatory subunit	0.346645	0.114234	NaN	NaN	NaN	NaN	-0.571515	-0.654399	7.31808	7.33421	NaN	NaN	NaN	NaN	7.43127	7.33514	S	3	0.999971
Tb927.10.3720	445	hypothetical protein, conserved	-0.449789	-0.324491	0.330099	0.340277	-0.139649	-0.138727	0.235359	0.270708	8.44099	8.51946	8.0436	8.14724	8.05377	7.95821	8.30621	8.38823	S	2	1
Tb927.10.3720	447	hypothetical protein, conserved	-0.449789	-0.324491	0.330099	0.340277	-0.139649	-0.138727	0.235359	0.270708	8.44099	8.51946	8.0436	8.14724	8.05377	7.95821	8.30621	8.38823	S	2	0.999979
Tb927.10.3780	863	hypothetical protein, conserved	-1.16605	-1.44418	0.720716	0.196229	NaN	-0.406732	0.754802	0.726657	7.29625	7.32067	6.95444	7.3006	NaN	6.94423	7.31336	7.28943	S	2	0.955664
Tb927.10.3780	875	hypothetical protein, conserved	NaN	NaN	NaN	NaN	NaN	NaN	0.153157	-0.0475919	NaN	NaN	NaN	NaN	NaN	NaN	7.50603	7.45123	S	3	0.976879
Tb927.10.3780	879	hypothetical protein, conserved	-1.26923	-1.0223	0.0701146	0.0328061	-0.548734	-0.353303	-0.00904517	0.0666747	7.17333	7.24376	7.19783	7.20235	7.55086	7.4702	7.71878	7.68051	S	2	0.983634
Tb927.10.3780	521	hypothetical protein, conserved	0.412944	NaN	NaN	NaN	NaN	-0.225329	2.07495	1.61466	7.16373	NaN	NaN	NaN	NaN	6.98777	7.22191	7.5611	S	3	0.999141
Tb927.10.3780	159	hypothetical protein, conserved	-1.81254	-1.79771	-0.797087	-0.708821	-1.23633	-1.55521	-1.44222	-1.43495	7.80806	7.8213	7.59067	7.61749	7.5829	7.67712	7.79067	7.79603	S	2	1
Tb927.10.3780	631	hypothetical protein, conserved	1.29384	1.24367	0.501414	0.504163	0.00173014	0.0346383	1.14672	1.23352	7.34199	7.25411	7.2188	7.24274	7.80555	7.73811	7.39985	7.4452	S	2	0.963015
Tb927.10.3780	810	hypothetical protein, conserved	-0.858698	NaN	0.530171	0.354452	-0.525974	-0.545929	0.702126	0.861479	7.0811	NaN	7.03615	6.96074	7.22274	7.19493	7.22634	7.15682	S	2	0.995515
Tb927.10.3780	301	hypothetical protein, conserved	NaN	NaN	NaN	0.372841	-0.488269	-0.447348	0.2806	0.20063	NaN	NaN	NaN	6.78216	6.93705	6.95389	6.79123	6.75001	S	2	0.999606
Tb927.10.3780	706	hypothetical protein, conserved	0.857583	0.567837	0.488104	0.207393	0.0366088	NaN	0.938323	0.98061	7.25809	7.3044	7.29981	7.18087	7.02592	NaN	7.1905	7.18466	S	2	0.999993
Tb927.10.3780	708	hypothetical protein, conserved	0.857583	0.567837	1.25072	0.207393	0.0366088	0.437654	1.62742	0.98061	7.25809	7.3044	7.81062	7.18087	7.02592	7.67818	7.73714	7.18466	S	2	0.998719
Tb927.10.3780	256	hypothetical protein, conserved	-0.0657025	0.0311129	0.514299	NaN	NaN	NaN	0.238909	0.186501	7.51041	7.57765	6.93252	NaN	NaN	NaN	7.35241	7.35212	S	2	0.999997
Tb927.10.3780	259	hypothetical protein, conserved	-0.0657025	0.0311129	0.514299	NaN	NaN	-0.232176	0.238909	0.186501	7.51041	7.57765	6.93252	NaN	NaN	6.35075	7.35241	7.35212	S	2	1
Tb927.10.3780	71	hypothetical protein, conserved	NaN	0.0585243	0.29007	0.260026	-0.316564	-0.34661	0.299127	0.924252	NaN	8.15339	7.74097	7.78069	7.75563	7.75667	8.07328	8.14768	S	2	1
Tb927.10.3790	783	hypothetical protein, conserved	NaN	NaN	NaN	NaN	NaN	NaN	NaN	NaN	NaN	NaN	NaN	NaN	NaN	NaN	NaN	NaN	S	2	1
Tb927.10.3800	953	predicted RING finger protein	NaN	NaN	NaN	NaN	0.282025	0.1503	NaN	NaN	NaN	NaN	NaN	NaN	7.01423	7.29502	NaN	NaN	S	2	0.999193
Tb927.10.3800	678	predicted RING finger protein	NaN	NaN	0.0560286	NaN	NaN	NaN	NaN	NaN	NaN	NaN	6.99582	NaN	NaN	NaN	NaN	NaN	S	2	0.990264
Tb927.10.3800	1006	predicted RING finger protein	NaN	NaN	NaN	NaN	NaN	NaN	NaN	NaN	NaN	NaN	NaN	NaN	NaN	NaN	NaN	NaN	S	2	1
Tb927.10.3800	299	predicted RING finger protein	-0.140889	-0.393046	0.128029	0.072586	-0.174638	-0.32009	0.0806577	0.205643	8.16242	7.91499	7.23847	7.37647	7.22235	6.83021	7.38643	7.97861	S	4	0.999997
Tb927.10.3800	301	predicted RING finger protein	-0.140889	-0.393046	0.128029	0.072586	-0.174638	-0.32009	0.0806577	0.205643	8.16242	7.91499	7.23847	7.37647	7.22235	6.83021	7.38643	7.97861	S	4	0.999997
Tb927.10.3800	303	predicted RING finger protein	-0.140889	-0.393046	0.128029	0.072586	-0.174638	-0.32009	0.0806577	0.205643	8.16242	7.91499	7.23847	7.37647	7.22235	6.83021	7.38643	7.97861	S	4	0.999997
Tb927.10.3800	567	predicted RING finger protein	NaN	NaN	NaN	NaN	NaN	NaN	NaN	NaN	NaN	NaN	NaN	NaN	NaN	NaN	NaN	NaN	S	3	0.957714
Tb927.10.3810	365	Nucleoporin NUP65	NaN	NaN	-0.817765	-0.897087	-0.0249128	-0.0831259	0.515107	NaN	NaN	NaN	6.99035	6.74114	7.10609	7.12921	6.69001	NaN	S	2	0.999995
Tb927.10.3820	47	hypothetical protein, conserved	-0.169339	-0.250371	NaN	NaN	NaN	NaN	-0.573231	-0.358343	7.1924	7.24396	NaN	NaN	NaN	NaN	7.06412	7.12133	S	3	0.99402
Tb927.10.3820	48	hypothetical protein, conserved	-0.169339	-0.250371	NaN	NaN	NaN	NaN	-0.573231	-0.358343	7.1924	7.24396	NaN	NaN	NaN	NaN	7.06412	7.12133	S	3	0.994105
Tb927.10.3820	52	hypothetical protein, conserved	-0.169339	-0.250371	NaN	NaN	NaN	NaN	-0.573231	-0.358343	7.1924	7.24396	NaN	NaN	NaN	NaN	7.06412	7.12133	S	3	0.981487
Tb927.10.3820	212	hypothetical protein, conserved	0.202136	-0.00413203	NaN	NaN	NaN	NaN	NaN	NaN	7.40011	7.3625	NaN	NaN	NaN	NaN	NaN	NaN	S	3	0.998309
Tb927.10.3820	220	hypothetical protein, conserved	0.0938305	0.188907	NaN	-0.243865	0.122739	-0.0468764	NaN	-0.324383	7.38548	7.78732	NaN	7.41014	7.24232	7.19656	NaN	7.4862	S	2	1
Tb927.10.3820	222	hypothetical protein, conserved	0.0938305	0.188907	NaN	-0.243865	0.122739	-0.0468764	NaN	-0.324383	7.38548	7.78732	NaN	7.41014	7.24232	7.19656	NaN	7.4862	S	2	1
Tb927.10.3820	129	hypothetical protein, conserved	NaN	NaN	NaN	NaN	-0.363308	-0.618584	NaN	NaN	NaN	NaN	NaN	NaN	7.14258	7.14386	NaN	NaN	S	2	0.955699
Tb927.10.3820	1181	hypothetical protein, conserved	0.418892	NaN	0.0440444	-0.0890832	-0.237864	-0.337084	-0.0673794	-0.247166	7.30769	NaN	7.39443	7.41749	7.49421	7.39872	7.29726	7.34518	S	2	0.999981
Tb927.10.3820	1575	hypothetical protein, conserved	-0.00669523	NaN	NaN	0.218719	-0.636122	-0.353432	NaN	NaN	6.25392	NaN	NaN	6.98663	6.7566	6.75168	NaN	NaN	S	3	0.998488
Tb927.10.3820	1592	hypothetical protein, conserved	0.747602	0.444243	NaN	NaN	NaN	NaN	NaN	0.0342158	7.05165	6.97294	NaN	NaN	NaN	NaN	NaN	7.05442	S	3	0.999951
Tb927.10.3820	1166	hypothetical protein, conserved	0.871844	0.953749	-0.0234017	NaN	NaN	-0.407689	NaN	NaN	6.90983	6.88348	7.2199	NaN	NaN	6.32758	NaN	NaN	S	2	1
Tb927.10.3820	1171	hypothetical protein, conserved	0.871844	0.953749	NaN	NaN	NaN	NaN	NaN	NaN	6.90983	6.88348	NaN	NaN	NaN	NaN	NaN	NaN	S	2	1
Tb927.10.3870	1165	hypothetical protein, conserved	NaN	NaN	NaN	NaN	0.112633	NaN	-0.124707	-0.102125	NaN	NaN	NaN	NaN	7.21197	NaN	7.42282	7.42393	S	2	0.999262
Tb927.10.3870	1169	hypothetical protein, conserved	NaN	NaN	NaN	NaN	0.112633	NaN	-0.124707	-0.102125	NaN	NaN	NaN	NaN	7.21197	NaN	7.42282	7.42393	S	2	0.997714
Tb927.10.3870	1921	hypothetical protein, conserved	NaN	-0.0103378	0.10742	NaN	-1.13854	-1.11873	0.0659859	NaN	NaN	6.85514	6.82664	NaN	6.68844	6.81346	6.79718	NaN	S	2	0.999648
Tb927.10.3870	1719	hypothetical protein, conserved	NaN	NaN	NaN	NaN	NaN	-0.480519	NaN	NaN	NaN	NaN	NaN	NaN	NaN	6.90557	NaN	NaN	S	2	1
Tb927.10.3870	1723	hypothetical protein, conserved	NaN	NaN	NaN	NaN	NaN	-0.480519	NaN	NaN	NaN	NaN	NaN	NaN	NaN	6.90557	NaN	NaN	S	2	1
Tb927.10.3870	85	hypothetical protein, conserved	NaN	NaN	NaN	0.686075	0.678162	0.195726	NaN	NaN	NaN	NaN	NaN	6.57919	6.64486	6.61669	NaN	NaN	S	2	1
Tb927.10.3870	2091	hypothetical protein, conserved	-0.074836	-0.0574367	-0.118367	-0.0660497	0.00173014	-0.115988	-0.258149	0.217107	7.88174	7.73785	7.64145	7.57418	7.28827	7.22724	7.5444	7.58703	S	2	0.999971
Tb927.10.3870	1161	hypothetical protein, conserved	NaN	NaN	NaN	NaN	NaN	NaN	NaN	NaN	NaN	NaN	NaN	NaN	NaN	NaN	NaN	NaN	S	2	0.99963
Tb927.10.3870	1712	hypothetical protein, conserved	NaN	NaN	NaN	NaN	NaN	-0.453735	0.624148	0.485633	NaN	NaN	NaN	NaN	NaN	6.90888	7.01439	7.00117	S	2	0.999581
Tb927.10.3870	1715	hypothetical protein, conserved	NaN	NaN	NaN	NaN	NaN	-0.453735	0.624148	0.485633	NaN	NaN	NaN	NaN	NaN	6.90888	7.01439	7.00117	S	2	0.999991
Tb927.10.3890.2	9	phosphatidylinositol-4-phosphate 5-kinase, putative	-0.157013	-0.196525	0.229834	0.133827	0.165687	0.00992034	0.228357	0.253142	6.72625	6.738	6.80909	6.72311	6.98464	6.87853	6.64252	6.71607	S	2	0.999739
Tb927.10.390	97	DUF2407 ubiquitin-like domain containing protein, putative	-0.119322	0.329066	-0.00443588	-0.12202	1.03203	1.03005	0.750949	0.154324	7.7146	7.89954	7.78647	7.61377	7.77597	7.73462	7.19468	7.78152	S	2	0.998252
Tb927.10.390	101	DUF2407 ubiquitin-like domain containing protein, putative	NaN	NaN	NaN	NaN	0.297837	0.100843	-0.227557	-0.41862	NaN	NaN	NaN	NaN	7.52589	7.49381	7.85466	7.5552	S	2	0.999972
Tb927.10.3900	657	CAMK/CAMKL family protein kinase, putative	-0.871179	-0.712977	NaN	NaN	NaN	-0.330411	0.371949	0.360196	6.95821	7.00898	NaN	NaN	NaN	6.96154	7.07566	7.10295	S	2	1
Tb927.10.3900	659	CAMK/CAMKL family protein kinase, putative	-0.379845	-0.396802	0.345737	0.350271	-0.130287	-0.107648	0.302407	0.283448	7.62607	7.67368	7.59903	7.61623	7.76846	7.85275	7.68015	7.71053	S	2	1
Tb927.10.3950	91	hypothetical protein, conserved	NaN	NaN	NaN	NaN	NaN	NaN	2.08158	1.9875	NaN	NaN	NaN	NaN	NaN	NaN	6.91101	6.92777	S	2	0.999932
Tb927.10.3970	61	hypothetical protein, conserved	-0.430256	-0.321766	NaN	1.00094	NaN	-0.331209	0.33948	0.218719	7.03302	7.20371	NaN	6.84512	NaN	6.96327	7.11942	7.16364	S	2	0.990856
Tb927.10.4050	43	serine palmitoyltransferase, putative	NaN	NaN	NaN	NaN	-1.12337	-1.18302	NaN	NaN	NaN	NaN	NaN	NaN	7.03559	7.01368	NaN	NaN	S	2	1
Tb927.10.4070	195	hypothetical protein, conserved	-0.485034	NaN	0.462052	0.49375	-0.205414	-0.257856	NaN	0.272382	6.73792	NaN	6.99475	6.93376	6.92722	6.95611	NaN	6.80897	S	2	1
Tb927.10.4070	161	hypothetical protein, conserved	NaN	NaN	NaN	-0.0478752	0.371392	NaN	-0.209829	-0.103503	NaN	NaN	NaN	7.17505	6.85856	NaN	7.58231	7.39704	S	3	0.975178
Tb927.10.4070	209	hypothetical protein, conserved	-0.155614	-0.1786	0.302992	0.182947	-0.244771	-0.332535	0.221568	-0.126423	8.09314	8.30516	8.13602	8.17251	7.95768	8.16779	8.23152	8.25079	S	2	0.999942
Tb927.10.4160	72	predicted zinc finger protein	-0.257701	NaN	NaN	-0.212317	-0.022493	-0.00686915	-0.303632	-0.454882	6.99224	NaN	NaN	6.98546	7.47104	7.2193	7.04798	7.44898	S	2	0.970033
Tb927.10.4160	75	predicted zinc finger protein	NaN	NaN	-0.270208	NaN	-0.129229	NaN	NaN	0.252537	NaN	NaN	7.31547	NaN	7.01469	NaN	NaN	7.22973	S	2	0.994868
Tb927.10.4160	238	predicted zinc finger protein	0.169668	0.110096	0.243303	0.0801119	0.0343565	-0.008392	-0.0406156	NaN	7.00864	7.10667	7.21524	7.04646	7.46325	7.2876	7.20306	NaN	S	2	0.967045
Tb927.10.4180	32	TFIIF-stimulated CTD phosphatase, putative	-0.163009	-0.157254	-0.364366	-0.324834	0.200253	0.0399806	-0.569736	-0.643698	8.90214	8.86577	8.76771	8.7555	9.13523	8.88929	8.88787	8.81117	S	2	1
Tb927.10.4180	244	TFIIF-stimulated CTD phosphatase, putative	NaN	NaN	NaN	NaN	NaN	NaN	NaN	NaN	NaN	NaN	NaN	NaN	NaN	NaN	NaN	NaN	S	1	1
Tb927.10.4180	13	TFIIF-stimulated CTD phosphatase, putative	-2.37827	-2.22344	0.0048968	0	-0.75047	-0.448174	0.343806	0.446044	8.12788	8.1659	8.29502	8.29994	7.28174	7.89993	7.87488	7.80945	S	2	1
Tb927.10.4210	176	Basal body protein	NaN	NaN	NaN	NaN	-0.408684	NaN	NaN	NaN	NaN	NaN	NaN	NaN	6.47664	NaN	NaN	NaN	S	2	0.990405
Tb927.10.4290	58	hypothetical protein, conserved	NaN	-5.82812	NaN	NaN	NaN	NaN	NaN	NaN	NaN	8.16173	NaN	NaN	NaN	NaN	NaN	NaN	S	3	0.996126
Tb927.10.450	369	Component of motile flagella 62	0.416299	NaN	-0.194972	0.0578315	0.988412	NaN	NaN	-0.0706331	7.52347	NaN	7.13152	7.13226	7.41845	NaN	NaN	7.10809	S	3	0.999996
Tb927.10.450	375	Component of motile flagella 62	NaN	NaN	0.321004	0.329755	0.366924	NaN	0.135272	0.260267	NaN	NaN	7.22686	7.2528	7.26522	NaN	7.47038	7.51211	S	3	0.97288
Tb927.10.450	423	Component of motile flagella 62	0.447949	0.232538	-0.272698	-0.426781	NaN	0.24306	-0.756794	NaN	7.41621	7.46247	7.60942	7.02354	NaN	7.19279	7.07044	NaN	S	3	0.976876
Tb927.10.450	443	Component of motile flagella 62	NaN	NaN	NaN	NaN	0.465922	0.485633	NaN	0.21176	NaN	NaN	NaN	NaN	6.85491	6.93346	NaN	7.17531	S	2	1
Tb927.10.450	19	Component of motile flagella 62	-0.0153596	NaN	NaN	-0.306484	NaN	NaN	NaN	NaN	6.89676	NaN	NaN	6.90542	NaN	NaN	NaN	NaN	S	2	0.952249
Tb927.10.450	467	Component of motile flagella 62	0.395502	0.422879	-0.624199	-0.591853	NaN	0.480162	-0.890787	-0.801732	7.27464	7.31526	7.31643	7.21898	NaN	7.03567	7.18682	7.07126	S	3	0.982552
Tb927.10.4570	501	elongation factor 2	NaN	0.0187766	NaN	NaN	NaN	NaN	NaN	NaN	NaN	6.82984	NaN	NaN	NaN	NaN	NaN	NaN	S	2	1
Tb927.10.4570	476	elongation factor 2	-0.051459	-0.145781	0.221568	0.232661	-0.351921	-0.376395	-0.00747806	-0.419719	7.7171	7.7633	7.80284	7.78665	7.925	7.8791	7.67971	7.70797	S	3	1
Tb927.10.4570	488	elongation factor 2	NaN	-0.627873	NaN	NaN	-0.584047	-0.420028	0.00877379	0.042084	NaN	6.70143	NaN	NaN	6.85119	6.74201	6.67478	6.66898	S	2	0.999969
Tb927.10.460	625	NIMA-related protein kinase	-0.302137	-0.192859	0.338111	0.408603	-0.211281	-0.0970852	0.239887	0.456175	8.12245	8.15537	7.49443	7.21556	7.34143	7.49177	7.9874	7.99977	S	3	1
Tb927.10.460	628	NIMA-related protein kinase	-0.302137	-0.220194	0.338111	NaN	-0.211281	NaN	0.264476	0.205393	8.06468	8.09202	7.49443	NaN	7.34143	NaN	7.9874	7.98662	S	3	0.995013
Tb927.10.460	511	NIMA-related protein kinase	NaN	-0.132673	NaN	-0.320919	NaN	NaN	NaN	NaN	NaN	6.87929	NaN	6.9748	NaN	NaN	NaN	NaN	S	3	1
Tb927.10.460	602	NIMA-related protein kinase	-0.112599	-0.10067	0.136191	0.104202	-0.231058	-0.230364	0.0705267	0.0951818	8.52356	8.53113	8.20558	8.31865	8.22559	8.11793	8.36752	8.40458	S	2	1
Tb927.10.4750	202	hypothetical protein, conserved	NaN	NaN	NaN	-0.0614206	NaN	NaN	NaN	NaN	NaN	NaN	NaN	7.5461	NaN	NaN	NaN	NaN	S	2	1
Tb927.10.4820	291	hypothetical protein, conserved	0.879627	NaN	NaN	NaN	0.322274	0.130272	0.013355	-0.100128	6.75279	NaN	NaN	NaN	6.79187	6.65776	6.73161	6.8163	S	2	0.99999
Tb927.10.4820	267	hypothetical protein, conserved	NaN	NaN	NaN	NaN	0.754203	0.903887	NaN	-0.929858	NaN	NaN	NaN	NaN	7.0406	6.82644	NaN	7.10772	S	2	1
Tb927.10.4820	269	hypothetical protein, conserved	NaN	NaN	0.746829	NaN	0.0889556	-0.0471595	-0.0111372	-0.929858	NaN	NaN	6.60704	NaN	7.27795	7.22285	6.61229	7.10772	S	2	1
Tb927.10.4860	182	hypothetical protein, conserved	NaN	NaN	NaN	NaN	NaN	NaN	NaN	NaN	NaN	NaN	NaN	NaN	NaN	NaN	NaN	6.33165	S	2	0.998032
Tb927.10.5030	111	ubiquitin/ribosomal protein S27a, putative	-0.286251	NaN	NaN	-0.105194	-0.582987	NaN	NaN	NaN	6.67691	NaN	NaN	6.60719	6.45211	NaN	NaN	NaN	S	3	0.999999
Tb927.10.5130	217	Protein C21orf2 homolog, putative	0.10742	-0.094495	NaN	-0.665752	0.217603	0.0776532	-0.45914	-0.427421	7.49503	7.2	NaN	7.16575	7.34451	7.60932	7.86494	7.69519	S	2	1
Tb927.10.5170	317	XPC-binding domain containing protein, putative	-0.121879	-0.0383915	0.0969364	0.211511	NaN	NaN	0.435522	0.461738	7.16938	7.24881	6.92267	7.10151	NaN	NaN	7.14323	7.15512	S	2	0.999996
Tb927.10.5260	59	C2 domain containing protein, putative	NaN	NaN	NaN	NaN	NaN	NaN	1.45749	NaN	NaN	NaN	NaN	NaN	NaN	NaN	6.83718	NaN	S	2	1
Tb927.10.5260	60	C2 domain containing protein, putative	NaN	NaN	NaN	NaN	NaN	NaN	1.45749	NaN	NaN	NaN	NaN	NaN	NaN	NaN	6.83718	NaN	S	2	1
Tb927.10.5260	631	C2 domain containing protein, putative	NaN	NaN	NaN	NaN	-0.762681	-0.797062	NaN	NaN	NaN	NaN	NaN	NaN	6.87361	6.89048	NaN	NaN	S	2	1
Tb927.10.5260	96	C2 domain containing protein, putative	NaN	NaN	NaN	NaN	NaN	NaN	-0.570186	NaN	NaN	NaN	NaN	NaN	NaN	NaN	7.15875	NaN	S	2	0.979297
Tb927.10.5260	237	C2 domain containing protein, putative	0.657366	0.681314	0.149389	NaN	0.668119	0.645517	-0.2243	-0.169696	7.29261	7.31685	7.11321	NaN	6.92677	6.937	7.30086	7.25818	S	2	0.999319
Tb927.10.5260	747	C2 domain containing protein, putative	NaN	NaN	NaN	NaN	NaN	NaN	NaN	NaN	NaN	NaN	NaN	NaN	NaN	NaN	NaN	NaN	S	2	0.99979
Tb927.10.5450	8	ISWI complex protein	NaN	-0.174035	0.158983	-0.0936943	-0.497099	-0.355442	0.690551	0.364685	NaN	7.71485	8.12356	7.55477	7.32298	7.17371	6.98927	7.817	S	2	1
Tb927.10.5450	268	ISWI complex protein	NaN	NaN	NaN	NaN	NaN	0.347325	-0.198345	-0.346977	NaN	NaN	NaN	NaN	NaN	7.0825	7.04147	6.98501	S	2	0.999999
Tb927.10.5450	2	ISWI complex protein	-0.0109337	NaN	0.0313951	0.0140695	0.74992	NaN	NaN	NaN	7.80603	NaN	8.16238	7.58507	7.58586	NaN	NaN	NaN	S	2	1
Tb927.10.5450	29	ISWI complex protein	NaN	NaN	NaN	NaN	0.508327	0.285225	-0.443811	-0.700122	NaN	NaN	NaN	NaN	7.03627	7.00467	6.81346	6.93147	S	2	0.999969
Tb927.10.5450	652	ISWI complex protein	NaN	NaN	NaN	NaN	NaN	NaN	-0.590549	NaN	NaN	NaN	NaN	NaN	NaN	NaN	7.13938	NaN	S	3	0.997791
Tb927.10.5480	92	60S ribosomal protein L24, putative	NaN	NaN	NaN	NaN	-0.626847	-0.521287	NaN	NaN	NaN	NaN	NaN	NaN	6.91308	6.9302	NaN	NaN	S	2	0.999996
Tb927.10.550	293	hypothetical protein, conserved	0.53057	-0.0341455	2.62959	NaN	NaN	0.523361	0.576184	0.77484	7.81755	7.74726	7.23035	NaN	NaN	7.09701	7.6624	7.49941	S	3	0.999801
Tb927.10.550	296	hypothetical protein, conserved	0.53057	-0.308698	NaN	NaN	NaN	NaN	0.735349	0.631244	7.81755	7.63211	NaN	NaN	NaN	NaN	7.6624	6.93183	S	3	0.971673
Tb927.10.550	299	hypothetical protein, conserved	-0.439226	-0.308698	NaN	NaN	NaN	NaN	0.576184	0.77484	7.68764	7.63211	NaN	NaN	NaN	NaN	7.6624	7.49941	S	3	0.999537
Tb927.10.550	276	hypothetical protein, conserved	-0.902443	NaN	NaN	NaN	NaN	NaN	NaN	NaN	7.54558	NaN	NaN	NaN	NaN	NaN	NaN	NaN	S	3	1
Tb927.10.550	280	hypothetical protein, conserved	-0.902443	NaN	NaN	NaN	NaN	NaN	NaN	NaN	7.54558	NaN	NaN	NaN	NaN	NaN	NaN	NaN	S	3	1
Tb927.10.550	254	hypothetical protein, conserved	NaN	NaN	NaN	NaN	NaN	NaN	1.21182	NaN	NaN	NaN	NaN	NaN	NaN	NaN	6.85988	NaN	S	2	0.986589
Tb927.10.5510	25	endonuclease/exonuclease/phosphatase, putative	-0.0649477	0.143263	NaN	0.293135	0.0480967	-0.0477858	0.204141	0.249749	7.59314	7.60813	NaN	7.40023	7.41143	7.43508	7.78926	7.76398	S	3	0.999991
Tb927.10.5510	364	endonuclease/exonuclease/phosphatase, putative	0.0822938	0.11703	NaN	NaN	NaN	NaN	NaN	NaN	7.30722	7.408	NaN	NaN	NaN	NaN	NaN	NaN	S	2	0.970965
Tb927.10.5580	163	hypothetical protein, conserved	NaN	NaN	NaN	NaN	NaN	NaN	NaN	0.651867	NaN	NaN	NaN	NaN	NaN	NaN	NaN	6.70397	S	3	0.997645
Tb927.10.5580	137	hypothetical protein, conserved	-0.168415	-0.10245	0.655535	0.757279	NaN	NaN	NaN	0.312201	7.29469	7.37526	7.17082	7.23802	NaN	NaN	NaN	7.31961	S	3	0.953525
Tb927.10.5580	142	hypothetical protein, conserved	0.186627	0.292428	-0.190454	-0.476298	-0.218716	-0.356513	-0.344813	-0.169485	7.55023	7.60653	7.53434	7.57844	7.48917	7.48622	7.20279	7.58856	S	2	0.999103
Tb927.10.570	1043	Sec8 exocyst complex component specific domain containing protein, putative	0.175301	0.128029	-0.194328	-0.129355	0.305445	0.36042	0.0137839	-0.0750944	7.46842	7.47995	7.46632	7.42742	7.47841	7.58236	7.28398	7.31084	S	2	0.997499
Tb927.10.570	1632	Sec8 exocyst complex component specific domain containing protein, putative	NaN	0.151859	NaN	NaN	NaN	NaN	0.474981	NaN	NaN	6.67346	NaN	NaN	NaN	NaN	6.81237	NaN	S	2	1
Tb927.10.570	1633	Sec8 exocyst complex component specific domain containing protein, putative	NaN	0.151859	NaN	NaN	NaN	0.827169	0.474981	NaN	NaN	6.67346	NaN	NaN	NaN	7.18534	6.81237	NaN	S	2	1
Tb927.10.570	1241	Sec8 exocyst complex component specific domain containing protein, putative	1.18758	1.31214	NaN	NaN	NaN	NaN	NaN	0.00891703	6.95447	6.8528	NaN	NaN	NaN	NaN	NaN	6.82541	S	2	0.999998
Tb927.10.570	1244	Sec8 exocyst complex component specific domain containing protein, putative	1.18758	1.31214	0.294312	-0.161734	-0.0681506	0.13829	NaN	0.00891703	6.95447	6.8528	6.59661	6.66214	6.77478	6.78104	NaN	6.82541	S	2	1
Tb927.10.5770	758	Valosin-containing protein	NaN	NaN	NaN	NaN	NaN	NaN	NaN	NaN	NaN	NaN	NaN	NaN	NaN	NaN	NaN	NaN	S	2	0.999991
Tb927.10.5780	85	amino acid tansporter, putative	0.159371	0.00532815	0.503043	0.236584	0.142348	0.0615688	-0.0294702	-0.0952347	7.3321	7.38998	6.99276	7.06058	7.00156	6.91356	7.34167	7.33084	S	2	0.999916
Tb927.10.5780	107	amino acid tansporter, putative	NaN	NaN	NaN	NaN	0.450802	0.158725	-0.889663	NaN	NaN	NaN	NaN	NaN	6.7998	6.60018	6.7813	NaN	S	2	0.999991
Tb927.10.5810	346	The ARF-like 2 binding protein BART, putative	-1.13809	NaN	-0.136902	-0.204782	0.15562	-0.0595551	-0.532637	-0.653219	7.21635	NaN	7.18566	7.1871	7.57946	7.30959	7.22559	7.24824	S	2	0.992628
Tb927.10.5810	193	The ARF-like 2 binding protein BART, putative	0.0639171	0.0479571	-0.229501	-0.313119	0.379177	0.120219	-0.532324	-0.39121	7.36182	7.47548	7.63052	7.54093	7.92229	7.88732	7.43294	7.53953	S	2	1
Tb927.10.5810	152	The ARF-like 2 binding protein BART, putative	0.124725	0.193583	-0.320882	-0.159331	0.135009	0.157044	-0.609905	-0.520314	7.61994	7.66785	7.69394	7.74121	7.9728	7.94647	7.6563	7.67803	S	2	1
Tb927.10.5810	329	The ARF-like 2 binding protein BART, putative	NaN	NaN	-0.598042	-0.683344	NaN	NaN	NaN	NaN	NaN	NaN	6.9461	7.07657	NaN	NaN	NaN	NaN	S	2	0.998585
Tb927.10.5870	325	Flagellum attachment zone protein 25	-0.052865	0.379621	-0.375029	-0.217323	-0.423255	-1.05559	-0.144632	-0.707642	7.74743	7.81103	8.08689	7.81329	7.68859	7.5962	7.57121	7.69212	S	3	1
Tb927.10.5870	388	Flagellum attachment zone protein 25	0.0408223	0.0593554	0.186881	0.20063	0.0163537	0.00891703	0.395282	0.355242	8.13389	8.16116	7.93333	7.982	7.87012	7.95165	8.08842	8.09198	S	2	0.999974
Tb927.10.5880	443	Proteophosphoglycan, putative	-0.145079	-0.208928	0.197991	-0.0443598	-0.305557	-0.445578	0.24184	0.234379	8.00689	8.07166	8.00732	8.07203	7.80751	7.8589	8.08379	8.01912	S	2	0.999308
Tb927.10.5880	445	Proteophosphoglycan, putative	-1.10212	-0.919424	-0.233413	-0.236911	-0.49076	-0.30902	-0.129466	-0.0960979	7.95978	8.11737	7.64459	7.65015	7.43099	7.44458	7.95764	7.86064	S	3	0.999752
Tb927.10.5880	477	Proteophosphoglycan, putative	-0.470909	NaN	NaN	NaN	NaN	NaN	NaN	NaN	7.09391	NaN	NaN	NaN	NaN	NaN	NaN	NaN	S	3	0.999998
Tb927.10.5880	598	Proteophosphoglycan, putative	-0.837687	-1.03357	NaN	NaN	NaN	NaN	-3.34771	-1.84664	7.23279	6.70436	NaN	NaN	NaN	NaN	7.2737	6.79656	S	2	0.999973
Tb927.10.5880	600	Proteophosphoglycan, putative	-0.407191	-1.44513	0.297133	1.20038	-0.479251	-0.341885	-0.222683	-0.719566	7.56474	7.57672	7.28943	7.43049	7.48545	7.45734	7.80149	7.73381	S	2	0.999978
Tb927.10.5880	603	Proteophosphoglycan, putative	-0.30406	-0.925056	0.592732	1.20038	0.289126	0.189666	-0.81624	-0.857338	7.29257	7.66948	7.16915	7.43049	7.5487	7.48018	7.85961	7.85836	S	2	0.994451
Tb927.10.5880	604	Proteophosphoglycan, putative	NaN	-1.38045	NaN	NaN	1.02609	0.892197	-1.31743	-1.56243	6.5556	7.70218	NaN	NaN	6.97514	6.84625	7.77762	7.60085	S	2	0.985836
Tb927.10.5880	95	Proteophosphoglycan, putative	-0.827666	-0.822835	0.292782	0.676538	-0.192068	-0.235059	0.398569	0.539134	7.40514	7.38178	7.58102	7.14681	7.33634	7.55676	7.20298	7.16453	S	2	0.999633
Tb927.10.5880	110	Proteophosphoglycan, putative	0.504976	0.697151	-0.5425	-0.255856	0.158983	0.00388999	-0.0503082	-0.141144	7.79097	7.65078	7.12837	7.10785	7.49752	7.21168	7.2465	7.5175	S	2	0.999979
Tb927.10.5880	113	Proteophosphoglycan, putative	0.0941009	0.180148	0.163628	0.141825	-0.0968538	-0.199222	0.0692898	0.187134	8.06606	8.01364	7.83933	7.8429	7.78966	7.61346	7.90176	7.96277	S	2	0.999386
Tb927.10.5880	76	Proteophosphoglycan, putative	0.871607	1.34415	NaN	0.328607	NaN	-0.385903	NaN	-0.021365	6.98998	6.96154	NaN	6.87924	NaN	6.60843	NaN	7.11711	S	2	0.999941
Tb927.10.5880	80	Proteophosphoglycan, putative	-0.689357	-0.495614	0.378734	0.349139	-0.348464	-0.209028	NaN	0.335026	7.23073	7.52324	7.12736	7.13516	7.45361	7.2897	NaN	6.88171	S	2	1
Tb927.10.5880	335	Proteophosphoglycan, putative	NaN	-0.889102	0.274411	NaN	0.106214	-0.363438	0.31487	0.255924	NaN	6.70576	7.13675	NaN	7.42068	7.5314	7.16738	7.07628	S	3	0.999999
Tb927.10.5880	248	Proteophosphoglycan, putative	NaN	1.33611	NaN	NaN	NaN	NaN	NaN	NaN	NaN	7.02792	NaN	NaN	NaN	NaN	NaN	NaN	S	3	0.989056
Tb927.10.5880	268	Proteophosphoglycan, putative	-0.433818	-0.204416	0.207768	0.258338	-0.0354461	-0.0314889	-0.10036	-0.122994	7.40868	7.80799	7.49624	7.53025	7.4915	7.41754	7.52651	7.46782	S	2	1
Tb927.10.5880	123	Proteophosphoglycan, putative	-0.000259717	0.0277203	NaN	NaN	NaN	NaN	NaN	NaN	6.90672	7.00565	NaN	NaN	NaN	NaN	NaN	NaN	S	3	0.984393
Tb927.10.5880	178	Proteophosphoglycan, putative	-0.544056	-0.593115	0.108491	0.23842	-0.201294	-0.171222	0.00532815	-0.0328757	7.72809	7.79327	7.46619	7.74656	7.5774	7.48544	7.80537	7.78089	S	2	1
Tb927.10.5890	20	Galactose oxidase, central domain containing protein, putative	NaN	NaN	NaN	0.126444	NaN	NaN	NaN	0.31313	NaN	NaN	NaN	7.08091	NaN	NaN	NaN	7.35127	S	3	0.97046
Tb927.10.5890	316	Galactose oxidase, central domain containing protein, putative	0.349478	0.631803	-0.348464	0.0167816	NaN	NaN	NaN	-0.4518	7.21317	6.97192	6.57023	7.14067	NaN	NaN	NaN	6.65345	S	2	0.999942
Tb927.10.5890	317	Galactose oxidase, central domain containing protein, putative	0.167615	0.631803	-0.348464	-0.386336	NaN	NaN	NaN	-0.4518	6.64932	6.97192	6.57023	6.54825	NaN	NaN	NaN	6.65345	S	2	0.972049
Tb927.10.5910	22	Basal body protein	-0.865385	-0.830896	NaN	-0.427343	0.222681	0.279768	-0.675765	-0.599637	7.27791	7.31852	NaN	6.78941	6.9404	6.87645	7.19451	7.27841	S	2	0.992902
Tb927.10.5910	41	Basal body protein	-0.602219	-0.385036	NaN	NaN	-0.817384	NaN	0.928503	1.32308	7.32187	7.18461	NaN	NaN	7.05216	NaN	7.04324	7.11734	S	3	0.999676
Tb927.10.5910	195	Basal body protein	0.122871	0.415975	0.253384	0.563256	0.567351	0.297837	-0.0386582	0.185993	7.00779	7.02296	6.88132	6.77751	6.58973	6.75711	6.98801	6.93635	S	2	0.987279
Tb927.10.5910	201	Basal body protein	-1.14781	-1.026	NaN	-0.0266018	-0.665683	-0.582512	0.42707	0.485839	7.61694	7.59831	NaN	7.57441	7.44674	7.38625	7.81647	7.44138	S	2	0.99997
Tb927.10.5910	555	Basal body protein	NaN	0.00245056	NaN	NaN	NaN	-0.158816	0.088413	0.722291	NaN	7.58188	NaN	NaN	NaN	6.88435	7.21346	7.43364	S	2	0.989578
Tb927.10.5910	297	Basal body protein	-0.641559	-0.618296	-0.0734844	-0.100623	0.136191	0.221815	-0.553744	-0.541555	7.01783	7.06737	6.62807	6.68339	6.73228	6.67549	6.93815	6.96429	S	2	0.999903
Tb927.10.5910	299	Basal body protein	-0.0716941	-0.618296	-0.0734844	-0.100623	0.136191	0.221815	-0.553744	-0.541555	7.38516	7.06737	6.62807	6.68339	6.73228	6.67549	6.93815	6.96429	S	2	0.999711
Tb927.10.5910	208	Basal body protein	-0.374225	-0.617432	NaN	NaN	NaN	NaN	NaN	NaN	7.37789	7.42987	NaN	NaN	NaN	NaN	NaN	NaN	S	3	0.981573
Tb927.10.5910	256	Basal body protein	NaN	0.651408	NaN	NaN	NaN	NaN	NaN	0.377846	NaN	7.09107	NaN	NaN	NaN	NaN	NaN	7.21854	S	3	0.995147
Tb927.10.5920	275	hypothetical protein, conserved	-0.0192728	-0.190684	0.443607	0.496923	-0.0652646	-0.168171	0.709908	0.639232	8.45886	8.38324	8.32752	8.31614	8.53093	8.35228	8.24249	8.27305	S	2	1
Tb927.10.5920	284	hypothetical protein, conserved	NaN	0.0780633	NaN	NaN	NaN	NaN	1.04768	NaN	NaN	7.28578	NaN	NaN	NaN	NaN	7.04556	NaN	S	2	1
Tb927.10.5960	106	engulfment and cell motility domain 2, putative	-0.0235777	0.326652	NaN	NaN	0.0576928	NaN	0.253868	-1.35034	7.85017	7.72757	NaN	NaN	6.63247	NaN	7.09816	6.81684	S	3	1
Tb927.10.5960	107	engulfment and cell motility domain 2, putative	0.288181	0.204767	NaN	NaN	0.0576928	NaN	-0.780042	-0.940839	7.73838	7.95548	NaN	NaN	6.63247	NaN	7.56392	7.31515	S	3	1
Tb927.10.5960	110	engulfment and cell motility domain 2, putative	0.132248	0.204767	NaN	NaN	0.0576928	NaN	-0.780042	-0.940839	7.9187	7.95548	NaN	NaN	6.63247	NaN	7.56392	7.31515	S	3	1
Tb927.10.5960	19	engulfment and cell motility domain 2, putative	0.599984	0.257131	NaN	NaN	NaN	NaN	-0.349052	-0.477402	7.09479	7.08052	NaN	NaN	NaN	NaN	7.12431	7.23606	S	2	0.999326
Tb927.10.5960	448	engulfment and cell motility domain 2, putative	NaN	NaN	NaN	NaN	NaN	NaN	NaN	NaN	NaN	NaN	NaN	NaN	NaN	NaN	NaN	NaN	S	2	1
Tb927.10.5960	126	engulfment and cell motility domain 2, putative	0.437547	0.448267	-0.270747	-0.315864	-0.284722	-0.322	0.230941	0.265797	8.36342	8.37751	7.91898	7.82483	7.26534	7.731	8.24095	8.19783	S	2	1
Tb927.10.5960	129	engulfment and cell motility domain 2, putative	0.2949	0.448267	-0.270747	-0.315864	-0.284722	-0.322	0.112633	-0.0327281	8.39093	8.46246	7.91898	7.82483	7.26534	7.731	8.31336	8.28836	S	2	0.999955
Tb927.10.5960	131	engulfment and cell motility domain 2, putative	0.229588	0.468844	NaN	NaN	NaN	NaN	-0.287642	-0.416057	7.65445	7.99605	NaN	NaN	NaN	NaN	7.62828	7.65944	S	3	0.999552
Tb927.10.5980	295	leucine-rich repeat protein (LRRP), putative	-0.379526	-0.765891	0.166715	-0.110308	-0.39227	-0.296332	-0.0526854	0.363003	7.04415	7.09902	6.98276	7.03635	7.07159	7.09029	7.09566	7.16823	S	2	1
Tb927.10.6020	40	hypothetical protein, conserved	NaN	NaN	NaN	NaN	NaN	NaN	NaN	NaN	NaN	NaN	NaN	NaN	NaN	NaN	NaN	NaN	S	2	1
Tb927.10.6160	81	Sec34-like family, putative	0.0287106	NaN	-0.255081	NaN	-0.0567163	-0.283826	NaN	NaN	7.00303	NaN	7.36577	NaN	7.23822	7.19504	NaN	NaN	S	2	1
Tb927.10.6180	493	FLA1-like protein	NaN	NaN	NaN	NaN	NaN	NaN	NaN	NaN	NaN	NaN	NaN	NaN	NaN	NaN	NaN	NaN	S	2	1
Tb927.10.6210	156	TPR repeat, putative	0.162983	0.239276	0.138683	0.013498	NaN	0.860287	-0.337065	-0.0476963	7.51783	6.98623	6.84652	6.97619	NaN	6.94781	7.45553	7.09573	S	2	0.999961
Tb927.10.6210	157	TPR repeat, putative	0.162983	0.239276	0.138683	0.013498	NaN	0.860287	-0.337065	-0.0476963	7.51783	6.98623	6.84652	6.97619	NaN	6.94781	7.45553	7.09573	S	2	0.999802
Tb927.10.6230	534	MORN repeat containing protein	NaN	NaN	NaN	NaN	-0.0571965	-0.0724372	NaN	NaN	NaN	NaN	NaN	NaN	6.59401	6.7855	NaN	NaN	S	2	1
Tb927.10.6240	290	ras-like small GTPase, putative	0.0489336	-0.106017	0.236952	0.129217	-1.17785	-0.861133	1.07922	0.980318	7.11207	7.63557	7.20564	6.93769	7.26745	7.29012	7.61072	7.70972	S	2	0.999971
Tb927.10.6240	298	ras-like small GTPase, putative	0.0489336	-0.103565	0.393965	0.129217	-0.120937	-0.310039	1.07922	0.980318	7.11207	7.63557	7.20564	6.93769	7.06092	7.10332	7.61072	7.70972	S	2	1
Tb927.10.6240	367	ras-like small GTPase, putative	0.0691523	NaN	NaN	NaN	NaN	NaN	1.4019	0.140255	7.0798	NaN	NaN	NaN	NaN	NaN	6.94811	7.19579	S	3	1
Tb927.10.6240	369	ras-like small GTPase, putative	0.0691523	NaN	NaN	NaN	NaN	NaN	1.4019	0.140255	7.0798	NaN	NaN	NaN	NaN	NaN	6.94811	7.19579	S	3	1
Tb927.10.6260	8	ATP-dependent DEAD/H RNA helicase, putative	NaN	NaN	NaN	1.09761	-0.415172	-0.870545	NaN	NaN	NaN	NaN	NaN	6.82769	7.01279	6.92161	NaN	NaN	S	2	1
Tb927.10.630	615	hypothetical protein, conserved	-0.198361	0.00848693	NaN	-0.73262	-0.0529997	NaN	NaN	NaN	7.26916	7.13088	NaN	6.91166	6.74016	NaN	NaN	NaN	S	3	0.999997
Tb927.10.630	599	hypothetical protein, conserved	0.123931	NaN	NaN	NaN	NaN	-0.208594	NaN	-0.17643	6.06562	NaN	NaN	NaN	NaN	6.73733	6.41415	6.56766	S	2	1
Tb927.10.630	123	hypothetical protein, conserved	0.157949	0.150949	0.223299	0.0102069	0.435202	0.608715	-0.133242	-0.0718003	7.60793	7.20788	7.53729	7.51655	7.44666	7.08048	7.22324	7.52273	S	2	0.999069
Tb927.10.630	27	hypothetical protein, conserved	0.0953169	-0.00768112	NaN	NaN	-0.333316	-0.211682	NaN	NaN	6.79427	6.79578	NaN	NaN	7.29601	7.31044	NaN	NaN	S	2	0.99997
Tb927.10.630	72	hypothetical protein, conserved	0.611645	0.530271	0.248049	NaN	0.325156	NaN	NaN	NaN	7.15385	7.01355	7.12176	NaN	7.04044	NaN	NaN	NaN	S	2	0.992766
Tb927.10.630	392	hypothetical protein, conserved	NaN	NaN	NaN	NaN	0.738725	NaN	NaN	NaN	NaN	NaN	NaN	NaN	6.92083	NaN	NaN	NaN	S	2	0.999992
Tb927.10.6490	45	KIAA1430 homologue, putative	NaN	-0.102713	NaN	NaN	-0.360638	-0.412251	NaN	-0.338269	NaN	7.26515	NaN	NaN	7.13245	6.95764	NaN	7.2814	S	2	0.998589
Tb927.10.6550	151	Poly(ADP-ribose) polymerase and DNA-Ligase Zn-finger region/Zinc-finger (CX5CX6HX5H) motif containing protein, putative	0.841007	NaN	0.0878702	NaN	NaN	1.50279	NaN	-0.291504	7.2858	NaN	7.34205	NaN	NaN	6.65562	NaN	7.62946	S	2	0.99986
Tb927.10.6550	168	Poly(ADP-ribose) polymerase and DNA-Ligase Zn-finger region/Zinc-finger (CX5CX6HX5H) motif containing protein, putative	NaN	-0.265449	NaN	NaN	NaN	NaN	-1.1135	-1.19077	NaN	7.10428	NaN	NaN	NaN	NaN	7.57272	7.5218	S	2	0.998786
Tb927.10.6580	104	hypothetical protein	NaN	-0.34639	NaN	NaN	-0.970667	NaN	NaN	NaN	NaN	6.8004	NaN	NaN	6.8188	NaN	NaN	NaN	S	2	1
Tb927.10.6580	241	hypothetical protein	0.735089	0.595599	-0.935807	-0.921636	NaN	0.606158	-0.0499348	-0.440029	7.31269	7.30494	7.42632	7.57727	NaN	7.51657	7.5256	7.5839	S	2	0.999993
Tb927.10.6580	501	hypothetical protein	-1.65931	-1.57381	0.38648	0.60027	-0.632137	0.0880058	0.702569	0.133827	7.69489	7.66172	7.63955	7.62645	7.42555	7.47172	7.57758	7.6335	S	2	1
Tb927.10.6580	503	hypothetical protein	-1.65931	-1.57381	0.931078	1.02885	-0.632137	-0.612748	0.702569	0.824075	7.69489	7.66172	7.27688	7.31374	7.42555	7.31545	7.57758	7.57058	S	2	1
Tb927.10.6630	555	ATP-dependent RNA helicase DBP2A, putative	-1.18315	-1.07893	1.16427	1.10192	0.9855	0.777535	0.641084	0.841007	7.38648	8.25452	8.22084	8.19438	8.62311	8.61699	7.04591	8.16578	S	2	1
Tb927.10.6650	77	G10 protein homologue, putative	NaN	-0.0253972	0.00245056	NaN	0.123666	0.13606	NaN	-0.149745	NaN	7.57142	7.32094	NaN	7.31233	7.28776	NaN	7.34455	S	3	1
Tb927.10.6680	482	member of the NOL1/NOP2/sun family of proteins	-0.204931	NaN	NaN	NaN	-0.552093	-0.214173	NaN	1.3293	7.10428	NaN	NaN	NaN	7.2876	7.26326	NaN	7.29433	S	2	0.973117
Tb927.10.6870	250	short-chain dehydrogenase, putative	NaN	NaN	NaN	NaN	NaN	NaN	NaN	NaN	NaN	NaN	NaN	NaN	NaN	NaN	NaN	NaN	S	2	0.998712
Tb927.10.7000	42	hypothetical protein, conserved	NaN	NaN	NaN	NaN	NaN	NaN	-0.872235	NaN	NaN	NaN	NaN	NaN	NaN	NaN	6.91468	NaN	S	3	0.992847
Tb927.10.7120	236	hypothetical protein, conserved	-0.252088	-0.181771	-0.701834	NaN	NaN	NaN	NaN	NaN	7.55014	7.52302	7.15815	NaN	NaN	NaN	NaN	NaN	S	2	0.979917
Tb927.10.7120	240	hypothetical protein, conserved	-0.252088	-0.181771	-0.701834	NaN	NaN	NaN	NaN	NaN	7.55014	7.52302	7.15815	NaN	NaN	NaN	NaN	NaN	S	2	0.999924
Tb927.10.7130	667	hypothetical protein, conserved	0.136191	0.00633396	0.0388575	0.0569996	-0.131029	-0.0607734	-0.336701	NaN	7.52926	7.52881	7.59492	7.56772	7.59595	7.64923	7.6266	NaN	S	2	1
Tb927.10.7130	692	hypothetical protein, conserved	-0.189039	-0.777937	-0.0355644	-0.0190827	0.134615	NaN	0.561986	0.56179	8.1116	8.1052	7.39578	7.33486	7.32081	NaN	7.95266	8.01448	S	3	1
Tb927.10.7130	694	hypothetical protein, conserved	-0.189039	-0.777937	-0.0355644	-0.0190827	0.134615	NaN	-0.253773	0.56179	8.1116	8.1052	7.39578	7.33486	7.32081	NaN	7.8656	8.01448	S	3	1
Tb927.10.720	528	Flagellum attachment zone protein 24	0.0899048	0.289598	-0.221573	-0.398779	0.409255	NaN	-0.332789	0.0729976	6.96685	7.05641	7.0479	7.06599	7.11667	NaN	7.58268	7.79948	S	3	0.999999
Tb927.10.720	532	Flagellum attachment zone protein 24	NaN	NaN	NaN	NaN	0.409255	NaN	-0.354926	-0.185294	NaN	NaN	NaN	NaN	7.11667	NaN	7.43802	7.74568	S	3	0.996905
Tb927.10.720	544	Flagellum attachment zone protein 24	NaN	NaN	-0.0554113	-0.0968383	-0.226493	1.2584	1.25478	NaN	NaN	NaN	7.52546	7.50428	7.39969	6.62861	6.95931	NaN	S	2	0.993952
Tb927.10.720	546	Flagellum attachment zone protein 24	0.241962	0.371392	-0.120937	0.00733906	-0.0941254	0.190172	-0.0660648	0.53456	8.23694	8.29471	7.92253	7.96006	7.7865	8.00873	8.08891	8.18013	S	2	0.999968
Tb927.10.720	549	Flagellum attachment zone protein 24	0.249991	0.228603	-0.0554113	-0.0968383	-0.226493	NaN	-0.221438	-0.402989	7.71336	7.73671	7.52546	7.50428	7.39969	NaN	7.63455	7.58346	S	2	0.98356
Tb927.10.720	552	Flagellum attachment zone protein 24	NaN	NaN	NaN	NaN	NaN	NaN	NaN	NaN	NaN	NaN	NaN	NaN	NaN	NaN	NaN	NaN	S	2	0.96814
Tb927.10.7210	225	Flagellum attachment zone protein 17	NaN	NaN	NaN	NaN	NaN	NaN	NaN	NaN	NaN	NaN	NaN	NaN	NaN	NaN	NaN	NaN	S	2	0.999961
Tb927.10.7210	28	Flagellum attachment zone protein 17	NaN	NaN	NaN	NaN	NaN	NaN	NaN	2.26538	NaN	NaN	NaN	NaN	6.05827	NaN	NaN	6.65393	S	2	0.999998
Tb927.10.7230	2377	Flagellar Member 1	-0.140778	-0.344483	NaN	NaN	0.163499	NaN	NaN	-0.759332	7.47719	7.39768	NaN	NaN	6.97732	NaN	NaN	6.86709	S	3	1
Tb927.10.7230	2457	Flagellar Member 1	0.0840642	0.139601	-0.238596	-0.18277	0.0335111	0.0451634	-0.243028	0.902035	8.15088	8.14392	7.9779	8.13411	7.24704	8.47446	7.35351	7.72051	S	3	0.985857
Tb927.10.7230	2458	Flagellar Member 1	-0.00225232	0.0947765	-0.148353	-0.15457	0.0404014	0.0451634	-0.253085	-0.249719	8.22217	8.20442	8.20121	8.26811	8.42126	8.41461	8.25481	8.30835	S	3	0.984109
Tb927.10.7230	2451	Flagellar Member 1	0.299127	0.371057	0.0496307	-0.00895804	NaN	0.498353	-0.243028	-0.178045	8.02461	7.61287	7.41502	7.41116	NaN	7.44982	7.35351	7.61322	S	3	0.983901
Tb927.10.7270	407	hypothetical protein, conserved	0.147958	0.0629506	0.295841	NaN	0.0941009	0.114367	0.0192037	NaN	7.93463	7.9294	7.55399	NaN	7.61858	7.59496	7.88698	NaN	S	3	1
Tb927.10.7270	387	hypothetical protein, conserved	-0.212969	-0.216518	NaN	NaN	NaN	NaN	NaN	NaN	7.52778	7.8602	NaN	NaN	NaN	NaN	NaN	NaN	S	3	1
Tb927.10.7270	390	hypothetical protein, conserved	-0.664768	-0.222347	NaN	NaN	NaN	NaN	-0.223947	-0.260342	7.64653	8.15782	NaN	NaN	NaN	NaN	7.73978	7.74532	S	3	1
Tb927.10.7270	521	hypothetical protein, conserved	NaN	NaN	NaN	NaN	NaN	NaN	NaN	NaN	NaN	NaN	NaN	NaN	NaN	NaN	NaN	NaN	S	1	1
Tb927.10.7270	424	hypothetical protein, conserved	NaN	NaN	NaN	NaN	-0.0847163	-0.344557	NaN	NaN	NaN	NaN	NaN	NaN	6.84375	6.80128	NaN	NaN	S	2	1
Tb927.10.7290	1146	Flagellar Member 2	0.257131	0.299479	0.562572	0.685895	0.406754	0.404903	0.670478	0.670478	7.08959	7.02625	6.91272	6.89427	6.89812	6.97522	7.23259	7.22285	S	2	1
Tb927.10.7290	1150	Flagellar Member 2	0.257131	0.299479	0.562572	0.685895	0.406754	0.404903	0.670478	0.670478	7.08959	7.02625	6.91272	6.89427	6.89812	6.97522	7.23259	7.22285	S	2	1
Tb927.10.7290	52	Flagellar Member 2	0.945982	0.968496	-0.87644	-0.230838	1.07793	0.641916	-0.771742	-0.665272	7.7672	7.83833	6.97829	7.47336	7.27432	7.2394	7.58442	7.54202	S	2	1
Tb927.10.7290	61	Flagellar Member 2	1.23946	1.16665	0.262674	-0.248108	0.878529	1.09153	0.851039	-0.665272	7.81351	7.8771	7.17067	7.5271	7.33098	7.22034	7.64676	7.54202	S	2	1
Tb927.10.7290	126	Flagellar Member 2	0.54587	NaN	NaN	NaN	NaN	NaN	NaN	NaN	7.02971	NaN	NaN	NaN	NaN	NaN	NaN	NaN	S	2	0.980667
Tb927.10.7350	1549	hypothetical protein, conserved	0.0413831	0.118094	0.152897	0.258217	-0.0219508	-0.290586	0.278936	0.321235	7.37963	7.43329	7.3522	7.34151	7.06711	7.07306	7.20882	7.23378	S	3	1
Tb927.10.7360	182	ATP-binding cassette protein, putative	0.279768	0.314523	NaN	-0.201692	0.2929	0.365133	-0.76702	NaN	6.72702	6.70221	NaN	6.59993	6.85466	6.67981	6.66414	NaN	S	2	1
Tb927.10.740	2	structural maintenance of chromosome 4, putative	NaN	NaN	NaN	NaN	NaN	NaN	NaN	NaN	NaN	NaN	NaN	NaN	NaN	NaN	NaN	NaN	S	2	1
Tb927.10.740	5	structural maintenance of chromosome 4, putative	-0.532595	0.483055	NaN	NaN	-0.126565	0.19131	NaN	0.187768	7.08792	6.97701	NaN	NaN	7.02698	6.91778	NaN	7.21128	S	2	1
Tb927.10.740	1295	structural maintenance of chromosome 4, putative	NaN	NaN	NaN	NaN	-1.21652	-1.13981	NaN	NaN	NaN	NaN	NaN	NaN	7.1186	7.1231	NaN	NaN	S	2	0.999398
Tb927.10.7480	48	hypothetical protein, conserved	-0.126848	-0.0867831	-0.122366	-0.231295	0.0309717	0.0499095	-0.403008	-0.46544	8.15897	8.18486	7.89639	8.01578	7.96783	8.06618	7.99675	8.04123	S	3	1
Tb927.10.7630	398	transportin2- like protein	NaN	NaN	NaN	NaN	-1.62928	NaN	NaN	NaN	NaN	NaN	NaN	NaN	7.19926	NaN	NaN	NaN	S	2	0.990178
Tb927.10.7690	46	Component of motile flagella 4	-0.0563411	-0.114082	-0.457316	-0.271897	NaN	NaN	0.282262	-0.791083	7.41795	7.52207	7.18588	7.17883	NaN	NaN	7.16376	7.14476	S	3	0.976624
Tb927.10.7730	227	Domain of unknown function (DUF4496), putative	NaN	NaN	NaN	NaN	NaN	-0.0849764	-0.0235923	0.0461418	NaN	NaN	NaN	NaN	NaN	7.13818	7.07467	6.88646	S	2	1
Tb927.10.7770	194	hypothetical protein	NaN	NaN	0.919531	0.791356	-0.295376	-0.485943	-0.22334	NaN	NaN	NaN	6.96472	7.25091	7.32042	7.20623	7.22008	NaN	S	2	0.998597
Tb927.10.7770	196	hypothetical protein	NaN	NaN	NaN	NaN	NaN	NaN	NaN	NaN	NaN	NaN	NaN	NaN	NaN	NaN	6.70133	NaN	S	2	0.974621
Tb927.10.7770	34	hypothetical protein	0.00776951	-0.0145287	NaN	-0.349732	NaN	NaN	-0.189335	-0.274913	7.96573	7.86063	NaN	6.95575	NaN	NaN	7.2639	7.62184	S	3	0.999999
Tb927.10.7770	41	hypothetical protein	-0.20214	-0.131487	0.345623	0.135666	-0.100964	-0.116129	0.372061	0.427499	8.04786	8.17257	7.59859	7.6557	7.50069	7.44075	7.86659	7.96346	S	2	1
Tb927.10.7790	199	ubiquitin fusion degradation protein, putative	-0.0138294	0.0114957	0.306496	0.141825	0.366476	0.0100636	0.367483	0.148999	7.97992	7.94686	8.03491	7.91781	7.86853	7.78386	8.08368	8.08753	S	3	0.99959
Tb927.10.7790	203	ubiquitin fusion degradation protein, putative	0.0545011	0.0114957	0.306496	0.141825	0.021764	0.0150693	0.367483	0.148999	7.97992	7.94686	8.03491	7.91781	7.82336	7.47467	8.08368	8.08753	S	2	0.995808
Tb927.10.7810	134	Pre-rRNA-processing protein ESF1, putative	-0.287836	-0.274128	0.27858	0.419431	-0.0950497	-0.0900656	0.143655	0.142217	8.78392	8.81546	7.77379	7.13347	7.49791	6.47699	8.60481	8.48269	S	2	1
Tb927.10.7810	136	Pre-rRNA-processing protein ESF1, putative	-0.231549	-0.274128	-0.289316	-0.101815	-0.0317692	0.0425042	0.279887	0.142217	8.79272	8.81546	7.86242	7.43318	7.66727	7.27538	8.61343	8.48269	S	2	0.999998
Tb927.10.7810	406	Pre-rRNA-processing protein ESF1, putative	-0.153719	-0.413538	NaN	NaN	NaN	NaN	NaN	NaN	7.98266	7.8653	NaN	NaN	NaN	NaN	NaN	NaN	S	3	0.999986
Tb927.10.7810	407	Pre-rRNA-processing protein ESF1, putative	-0.153719	-0.413538	NaN	NaN	NaN	NaN	NaN	NaN	7.98266	7.8653	NaN	NaN	NaN	NaN	NaN	NaN	S	3	0.999983
Tb927.10.7830	460	hypothetical protein, conserved	NaN	NaN	NaN	NaN	NaN	-0.148017	NaN	NaN	NaN	NaN	NaN	NaN	NaN	7.12225	NaN	NaN	S	2	0.982253
Tb927.10.7830	95	hypothetical protein, conserved	NaN	NaN	-0.257442	NaN	-0.283843	-0.0655514	NaN	NaN	NaN	NaN	6.99009	NaN	7.04544	7.02061	NaN	NaN	S	2	0.955093
Tb927.10.7840	98	hypothetical protein, conserved	NaN	NaN	NaN	NaN	-0.149137	-0.176593	NaN	NaN	NaN	NaN	NaN	NaN	7.17011	7.09871	NaN	NaN	S	3	1
Tb927.10.7930	74	2,3-bisphosphoglycerate-independent phosphoglycerate mutase	0.306612	0.395282	-0.164933	-0.197947	0.040121	0.103665	-0.189466	-0.178894	8.50218	8.54104	8.55323	8.56178	8.55313	8.45823	8.28506	8.29032	S	3	1
Tb927.10.7960	81	hypothetical protein, conserved	NaN	NaN	NaN	NaN	NaN	-0.127967	NaN	NaN	NaN	NaN	NaN	NaN	NaN	6.76722	NaN	NaN	S	2	0.968618
Tb927.10.800	43	hypothetical protein, conserved	-0.0579322	-0.18354	0.509138	0.471031	-0.877235	-0.950063	0.383055	0.751635	7.22136	7.30931	7.32897	7.58146	7.31266	7.26167	7.288	7.2793	S	2	1
Tb927.10.800	132	hypothetical protein, conserved	-0.0589087	0.0840642	-0.148193	-0.223424	NaN	-0.853606	-0.0518178	-0.0369402	7.52811	7.58699	7.56117	7.60968	NaN	7.37424	7.42935	7.42695	S	2	1
Tb927.10.800	58	hypothetical protein, conserved	NaN	NaN	NaN	NaN	NaN	-0.98185	NaN	NaN	NaN	NaN	NaN	NaN	NaN	6.65077	NaN	NaN	S	2	0.998598
Tb927.10.8000	1054	hypothetical protein, conserved	-0.0823926	-0.10953	-0.0222145	0.205142	NaN	1.58164	0.251204	0.260989	8.54223	8.48669	7.42326	7.48834	NaN	7.16468	8.32582	8.27855	S	3	0.999964
Tb927.10.8000	1060	hypothetical protein, conserved	0.223175	0.0590784	-0.602482	-0.742603	0.490467	0.287472	-0.762387	-0.0754592	8.50122	8.44278	7.47328	7.61992	7.81487	7.32527	8.08418	8.24343	S	3	0.956125
Tb927.10.8060	237	SET domain containing protein, putative	NaN	-0.598675	NaN	NaN	NaN	NaN	-1.46156	-2.12413	NaN	7.07773	NaN	NaN	NaN	NaN	7.13653	7.1422	S	3	1
Tb927.10.8080	2	Uncharacterized conserved protein (DUF2042), putative	NaN	NaN	NaN	NaN	NaN	NaN	NaN	NaN	NaN	NaN	NaN	NaN	NaN	NaN	NaN	NaN	S	2	0.999971
Tb927.10.8140	8	EVE domain containing protein, putative	NaN	NaN	-0.231227	-0.00180454	0.542208	0.0301242	-0.172652	0.237808	NaN	NaN	7.24428	7.19223	8.01017	7.88859	7.54473	7.64366	S	2	1
Tb927.10.8180	1193	hypothetical protein, conserved	0.199248	0.186754	NaN	0.535157	0.366252	0.530171	1.02418	-0.210246	8.00255	8.02983	NaN	7.10599	8.01962	7.83404	8.03185	7.83514	S	2	1
Tb927.10.8180	1198	hypothetical protein, conserved	-0.0269398	-0.14401	0.49774	0.535157	0.421264	-0.273517	-0.330719	-0.802487	7.85375	7.90966	7.11564	7.10599	7.42718	7.42147	7.84929	7.75283	S	2	1
Tb927.10.8180	388	hypothetical protein, conserved	NaN	NaN	NaN	NaN	NaN	-1.0443	NaN	NaN	NaN	NaN	NaN	NaN	NaN	6.90512	NaN	NaN	S	2	0.999854
Tb927.10.8180	371	hypothetical protein, conserved	-0.624399	-0.750009	NaN	1.23818	-1.02204	-0.871575	1.12638	1.07293	7.48357	7.82072	NaN	7.32662	7.42048	7.39196	7.5461	7.87969	S	2	1
Tb927.10.8180	550	hypothetical protein, conserved	NaN	0.699818	NaN	0.793938	-0.355313	-0.417251	NaN	NaN	NaN	6.87238	NaN	7.04171	6.85654	6.85959	NaN	NaN	S	2	0.999992
Tb927.10.8180	551	hypothetical protein, conserved	-0.259426	0.699818	-0.656081	NaN	-0.355313	-0.417251	NaN	NaN	7.16551	6.87238	7.16587	NaN	6.85654	6.85959	NaN	NaN	S	3	0.99922
Tb927.10.8180	798	hypothetical protein, conserved	NaN	NaN	NaN	NaN	0.0676387	0.100036	NaN	NaN	NaN	NaN	NaN	NaN	7.2078	7.16988	NaN	NaN	S	2	0.999998
Tb927.10.8190	2	T-complex protein 1, theta subunit, putative	NaN	NaN	NaN	NaN	NaN	NaN	NaN	NaN	NaN	NaN	NaN	NaN	NaN	NaN	NaN	NaN	S	2	0.999999
Tb927.10.820	330	hypothetical protein, conserved	NaN	NaN	NaN	NaN	NaN	NaN	NaN	NaN	NaN	NaN	NaN	NaN	NaN	NaN	NaN	NaN	S	2	0.996476
Tb927.10.8240	64	hypothetical protein, conserved	-1.14083	-1.14915	0.304978	-0.454111	NaN	-0.806165	NaN	-0.525268	8.51742	8.55022	7.82185	7.88007	NaN	7.57019	NaN	8.13357	S	3	1
Tb927.10.8240	71	hypothetical protein, conserved	-2.12174	-1.95831	0.307195	-0.454111	NaN	-0.806165	NaN	-0.525268	8.51742	8.50734	7.82185	7.88007	NaN	7.57019	NaN	8.13357	S	3	0.991565
Tb927.10.8240	124	hypothetical protein, conserved	NaN	NaN	NaN	NaN	NaN	NaN	NaN	NaN	NaN	NaN	NaN	NaN	NaN	NaN	NaN	NaN	S	3	1
Tb927.10.8240	100	hypothetical protein, conserved	-0.0776346	0.768078	NaN	NaN	NaN	NaN	NaN	NaN	7.27473	7.20379	NaN	NaN	NaN	NaN	NaN	NaN	S	4	0.998441
Tb927.10.8240	42	hypothetical protein, conserved	-0.50945	-0.303935	NaN	NaN	NaN	NaN	-0.231464	-0.139919	7.81528	7.49046	NaN	NaN	NaN	NaN	7.07896	7.45981	S	3	0.952655
Tb927.10.8240	43	hypothetical protein, conserved	-0.566699	-0.303935	NaN	NaN	NaN	NaN	-0.231464	-0.139919	7.81528	7.49046	NaN	NaN	NaN	NaN	7.07896	7.45981	S	3	0.9526
Tb927.10.8240	50	hypothetical protein, conserved	0.306845	0.233765	NaN	NaN	NaN	NaN	-1.00683	-0.428372	7.3329	6.95878	NaN	NaN	NaN	NaN	7.26423	7.3266	S	2	0.987361
Tb927.10.8270	100	eukaryotic translation initiation factor 3 subunit c	-0.0338502	0.363003	-0.299933	-0.735764	NaN	NaN	-0.666553	NaN	6.8757	6.77139	6.65662	6.52812	NaN	NaN	6.76847	NaN	S	2	0.998702
Tb927.10.8330	81	S. cerevisiae PSP1 homologue, putative	NaN	NaN	0.735955	NaN	-1.06588	-1.1593	NaN	NaN	NaN	NaN	7.30518	NaN	7.4309	7.41961	NaN	NaN	S	3	0.996031
Tb927.10.8390	86	Concanavalin A-like lectin/glucanases superfamily/SPRY domain/HECT-domain (ubiquitin-transferase), putative	NaN	NaN	NaN	NaN	NaN	NaN	NaN	NaN	NaN	NaN	NaN	NaN	NaN	NaN	NaN	NaN	S	2	0.998008
Tb927.10.840	859	Flagellum attachment zone protein 6	0.217479	0.295958	-0.231888	NaN	0.602932	0.707436	-0.551289	-0.569265	8.06726	8.31266	7.58551	NaN	7.93256	7.75401	8.25069	8.27694	S	2	1
Tb927.10.840	864	Flagellum attachment zone protein 6	-1.32978	-1.35882	NaN	NaN	-0.4569	NaN	0.934781	0.902884	7.58383	8.11813	NaN	NaN	6.69727	NaN	7.88911	7.99826	S	2	0.999561
Tb927.10.840	1550	Flagellum attachment zone protein 6	NaN	NaN	NaN	NaN	NaN	NaN	0.764431	0.494569	NaN	NaN	NaN	NaN	NaN	NaN	6.56657	6.64569	S	2	0.997539
Tb927.10.840	1552	Flagellum attachment zone protein 6	NaN	NaN	NaN	NaN	NaN	NaN	0.764431	0.494569	NaN	NaN	NaN	NaN	NaN	NaN	6.56657	6.64569	S	2	0.977531
Tb927.10.840	1444	Flagellum attachment zone protein 6	-1.04638	-0.981366	1.04425	1.11303	NaN	-0.9039	1.22996	NaN	7.03906	7.11237	7.068	7.11634	NaN	7.33453	7.05204	NaN	S	2	1
Tb927.10.840	1156	Flagellum attachment zone protein 6	NaN	-0.179989	NaN	NaN	0.0321009	-0.12235	-0.405815	-0.00271481	NaN	7.15491	NaN	NaN	7.29099	7.52269	6.90874	7.04273	S	3	0.999813
Tb927.10.840	850	Flagellum attachment zone protein 6	-0.304612	-0.127195	0.10541	0.0738202	-0.463907	-0.321459	0.452174	0.183836	7.78534	7.82306	7.68804	7.65758	7.75132	7.75285	7.87848	7.84176	S	2	0.999894
Tb927.10.840	853	Flagellum attachment zone protein 6	-0.304612	-0.127195	-0.0335105	0.0738202	0.687061	0.904349	0.452174	0.183836	7.78534	7.82306	7.80125	7.65758	7.78914	7.79543	7.87848	7.84176	S	2	1
Tb927.10.840	1651	Flagellum attachment zone protein 6	0.306262	0.0385766	-0.224031	NaN	NaN	NaN	-0.00826141	-0.0599159	7.63903	7.56696	6.54789	NaN	NaN	NaN	7.23676	7.22634	S	3	1
Tb927.10.840	1652	Flagellum attachment zone protein 6	0.306262	0.373063	-0.507009	NaN	NaN	0.613815	-0.00826141	-0.298087	7.63903	7.69659	7.26188	NaN	NaN	7.37251	7.23676	7.43387	S	3	1
Tb927.10.840	1653	Flagellum attachment zone protein 6	0.306262	0.0385766	-0.224031	NaN	NaN	NaN	-0.00826141	-0.0599159	7.63903	7.56696	6.54789	NaN	NaN	NaN	7.23676	7.22634	S	3	1
Tb927.10.840	450	Flagellum attachment zone protein 6	-0.129639	-0.0598407	-0.211632	0.0482362	-0.186656	0.0422241	-0.701717	-0.186607	8.20363	8.22907	8.17748	8.13761	8.21762	8.25717	8.28452	8.28733	S	2	0.999987
Tb927.10.840	452	Flagellum attachment zone protein 6	NaN	NaN	NaN	NaN	NaN	NaN	0.55277	0.706818	NaN	NaN	NaN	NaN	NaN	NaN	7.00441	6.98013	S	2	0.999308
Tb927.10.840	1112	Flagellum attachment zone protein 6	NaN	-0.330683	NaN	NaN	-0.40463	-0.27535	-0.491937	-0.42777	NaN	7.55219	NaN	NaN	7.28069	7.1967	6.79528	6.7824	S	2	0.999757
Tb927.10.840	1114	Flagellum attachment zone protein 6	-0.000360693	NaN	0.243669	-0.358694	-0.217457	-0.203303	0.383718	-0.593659	7.82452	NaN	7.63455	7.54368	7.66933	7.91918	7.91677	7.78266	S	2	0.998932
Tb927.10.840	1118	Flagellum attachment zone protein 6	-0.365481	NaN	NaN	-0.380052	NaN	NaN	-0.430898	-0.283369	6.66975	NaN	NaN	7.22999	NaN	NaN	7.49593	7.02408	S	2	0.987909
Tb927.10.840	1686	Flagellum attachment zone protein 6	0.581303	0.49057	-0.240128	-0.429362	-0.651858	-0.785154	-0.900449	-0.2803	7.29217	7.38356	7.25351	7.30743	7.53357	7.43406	7.2785	7.34854	S	2	0.999999
Tb927.10.840	1687	Flagellum attachment zone protein 6	0.709026	0.630499	-0.810435	-0.727069	0.428571	0.446574	-1.16369	-0.985502	7.43452	7.51089	7.52454	7.57172	7.64908	7.57808	7.41427	7.47887	S	2	0.999985
Tb927.10.840	1689	Flagellum attachment zone protein 6	NaN	NaN	NaN	NaN	NaN	NaN	NaN	-1.00839	NaN	NaN	NaN	NaN	NaN	NaN	NaN	6.733	S	2	0.983587
Tb927.10.840	1692	Flagellum attachment zone protein 6	NaN	NaN	NaN	NaN	NaN	NaN	NaN	-1.00839	NaN	NaN	NaN	NaN	NaN	NaN	NaN	6.733	S	2	0.995262
Tb927.10.840	56	Flagellum attachment zone protein 6	0.185613	0.18954	-0.274337	-0.26873	NaN	NaN	NaN	-0.43817	7.51921	7.50389	7.52985	7.55758	NaN	NaN	NaN	7.49647	S	2	1
Tb927.10.840	461	Flagellum attachment zone protein 6	-0.404382	-0.263629	0.707525	0.564329	-0.376938	-0.441321	0.198997	0.1995	7.98083	8.13363	7.97521	7.88733	8.1648	8.1179	8.10016	8.14638	S	2	1
Tb927.10.840	1719	Flagellum attachment zone protein 6	0.250477	0.326307	-0.152324	-0.135222	0.529471	0.355129	-0.534642	-0.756039	8.36165	8.36549	8.32317	8.29325	8.12655	8.23757	8.13723	8.2163	S	3	0.999995
Tb927.10.840	1167	Flagellum attachment zone protein 6	0.240375	NaN	-0.546351	-0.588682	0.255924	0.251204	0.429428	NaN	7.26766	NaN	7.24662	7.27374	7.28246	7.23618	6.92748	NaN	S	2	0.999992
Tb927.10.840	1427	Flagellum attachment zone protein 6	NaN	NaN	NaN	NaN	-0.40855	NaN	NaN	NaN	NaN	NaN	NaN	NaN	6.5548	NaN	NaN	NaN	S	2	0.999933
Tb927.10.850	463	hook complex protein, conserved	0.126709	NaN	NaN	NaN	NaN	NaN	NaN	NaN	6.64298	NaN	NaN	NaN	NaN	NaN	NaN	NaN	S	3	0.999798
Tb927.10.850	1109	hook complex protein, conserved	NaN	0.0514416	NaN	-0.185228	0.200881	-0.302796	-0.229044	-0.555354	NaN	6.74563	NaN	6.69433	6.88372	6.79635	7.29684	6.93529	S	2	0.979705
Tb927.10.850	826	hook complex protein, conserved	NaN	0.245009	NaN	0.422986	0.962438	0.544485	NaN	0.0291349	NaN	6.77302	NaN	6.69683	6.78105	6.78461	NaN	6.68197	S	2	0.982364
Tb927.10.850	1489	hook complex protein, conserved	0.0371714	-0.0449105	-0.191129	0.0057592	NaN	NaN	-0.0280574	-0.415307	6.97072	7.0293	7.03358	7.10096	NaN	NaN	6.73082	6.87235	S	3	0.999527
Tb927.10.850	18	hook complex protein, conserved	0.314174	0.321466	0.230203	0.267116	-0.144249	-0.200714	0.348799	0.351063	8.14495	8.19324	7.95735	7.95304	7.95811	7.86262	8.07867	8.06401	S	2	0.998312
Tb927.10.850	21	hook complex protein, conserved	-0.792082	0.321466	-1.23135	0.267116	0.448372	0.326537	-0.856816	-1.46486	8.17641	8.19324	8.00488	7.95304	8.05392	7.96854	8.15884	8.11601	S	2	0.999992
Tb927.10.850	445	hook complex protein, conserved	NaN	-0.797413	NaN	NaN	NaN	NaN	NaN	NaN	NaN	7.2178	NaN	NaN	NaN	NaN	NaN	NaN	S	2	0.994952
Tb927.10.850	188	hook complex protein, conserved	-0.0467571	-0.153142	0.181293	0.158596	0.0820213	-0.0171543	0.032242	0.0184917	7.88772	7.80136	7.51067	7.39981	7.50247	7.44271	7.69678	7.7906	S	2	1
Tb927.10.8540	16	chaperone protein DnaJ, putative	NaN	-0.35124	NaN	NaN	0.0651587	NaN	NaN	NaN	NaN	7.154	NaN	NaN	6.66721	NaN	NaN	NaN	S	2	0.993408
Tb927.10.8570	439	hypothetical protein, conserved	-0.471989	-0.396859	NaN	NaN	-0.771692	NaN	0.867264	0.76774	7.16521	7.69836	NaN	NaN	7.03551	NaN	7.71606	7.66879	S	3	0.971475
Tb927.10.8590	737	flagellum transition zone component	NaN	NaN	NaN	NaN	NaN	NaN	-0.543614	-1.12105	NaN	NaN	NaN	NaN	NaN	NaN	7.12846	7.26439	S	2	0.998315
Tb927.10.8590	740	flagellum transition zone component	NaN	NaN	-0.538283	-0.622821	-0.690801	NaN	-1.34	-1.38934	NaN	NaN	7.39695	7.41797	7.42724	NaN	7.3994	7.46491	S	2	0.962267
Tb927.10.8590	114	flagellum transition zone component	NaN	NaN	NaN	NaN	NaN	NaN	-0.507419	NaN	NaN	NaN	NaN	NaN	NaN	NaN	6.96375	NaN	S	2	0.996458
Tb927.10.870	1079	Furrow 1 protein	NaN	-0.433272	-0.122648	-0.277481	NaN	NaN	NaN	NaN	NaN	7.09985	6.81964	6.85208	NaN	NaN	NaN	NaN	S	2	0.997137
Tb927.10.870	53	Furrow 1 protein	NaN	-0.467833	NaN	NaN	-0.825798	NaN	NaN	NaN	NaN	6.52975	NaN	NaN	6.39914	NaN	NaN	NaN	S	2	0.995504
Tb927.10.8780	971	AAA domain containing protein, putative	-0.418022	-0.315612	0.363339	0.440527	-0.397106	-0.559877	0.520146	0.494774	7.94812	8.20189	8.21471	8.00268	8.21872	7.85312	8.15603	7.99559	S	2	1
Tb927.10.8780	986	AAA domain containing protein, putative	0.239642	0.147958	-0.131155	-0.253739	0.556699	0.591584	-0.449119	-0.460429	8.2819	8.46321	8.41133	8.35509	8.32968	8.32932	8.42178	8.28939	S	2	1
Tb927.10.8780	2159	AAA domain containing protein, putative	NaN	0.32987	NaN	-0.249857	0.0395595	0.209141	-0.289122	-0.467314	NaN	7.19474	NaN	7.09989	7.20672	7.2305	6.99869	6.97551	S	2	0.999703
Tb927.10.8820	493	hook complex protein, conserved	NaN	NaN	NaN	NaN	NaN	-1.16117	NaN	NaN	NaN	NaN	NaN	NaN	NaN	7.14752	NaN	NaN	S	2	0.976194
Tb927.10.8820	719	hook complex protein, conserved	-0.135475	-0.142943	0.350724	0.502331	-0.437721	-0.0449849	0.407733	0.368936	7.54352	7.7194	7.10068	7.1395	7.55784	7.5317	7.63554	7.65874	S	2	1
Tb927.10.8820	722	hook complex protein, conserved	-0.135475	-0.142943	0.350724	0.502331	-0.437721	0.0852886	0.407733	0.368936	7.54352	7.7194	7.10068	7.1395	7.55784	7.49801	7.63554	7.65874	S	2	1
Tb927.10.8820	636	hook complex protein, conserved	NaN	NaN	NaN	NaN	-1.13911	-1.02477	NaN	1.46587	NaN	NaN	NaN	NaN	6.65982	6.79351	NaN	6.67523	S	2	0.991728
Tb927.10.8820	399	hook complex protein, conserved	-1.55051	-1.07154	NaN	NaN	-0.959374	NaN	1.53426	1.93987	7.28919	7.48353	NaN	NaN	6.76983	NaN	7.20091	7.40593	S	2	1
Tb927.10.8820	409	hook complex protein, conserved	-1.55051	-1.04764	NaN	NaN	NaN	NaN	1.86521	2.11557	7.28919	7.62487	NaN	NaN	NaN	NaN	7.4726	7.56539	S	2	1
Tb927.10.8820	651	hook complex protein, conserved	-0.0856957	0.0514416	-0.233362	-0.315522	0.154324	0.186501	-0.378401	-0.417579	6.94608	6.99752	6.97384	6.83912	6.89733	7.26392	7.0548	7.0192	S	2	0.999769
Tb927.10.8820	709	hook complex protein, conserved	-0.96207	-0.968181	0.262193	0.35095	-0.193932	-0.173303	0.0543624	0.196481	7.1661	7.18839	7.04821	7.07994	7.43315	7.32783	7.30518	7.22978	S	2	0.99995
Tb927.10.8820	712	hook complex protein, conserved	NaN	NaN	NaN	NaN	-0.820285	NaN	0.423309	NaN	NaN	NaN	NaN	NaN	6.93947	NaN	6.80601	NaN	S	2	0.999996
Tb927.10.8820	543	hook complex protein, conserved	-0.502362	-0.540526	0.212383	0.618802	-0.263975	-0.108659	0.582845	1.42718	7.92071	8.24301	7.84773	8.01737	7.9296	7.97072	8.01064	8.067	S	2	0.999999
Tb927.10.8820	546	hook complex protein, conserved	-0.363104	-0.0999583	0.504264	0.380619	-0.10757	-0.168415	0.575603	0.652876	7.9605	8.03659	7.27559	7.978	7.31553	7.50633	7.48008	7.73357	S	2	0.989002
Tb927.10.8820	547	hook complex protein, conserved	-0.679111	-0.729914	1.10883	NaN	-1.38466	-1.44022	1.35969	1.4368	8.01439	8.15767	7.62351	NaN	7.73668	7.74305	7.80377	7.79614	S	2	0.993886
Tb927.10.8830	408	Flagellum attachment zone protein 5	-0.030914	-0.115519	0.0690147	0.0316775	-0.159396	-0.0962984	NaN	-0.070209	7.59099	7.66987	7.73875	7.72682	7.84188	8.00582	NaN	7.5792	S	1	1
Tb927.10.8830	463	Flagellum attachment zone protein 5	-0.388034	-0.339802	0.104605	0.13014	0.436268	0.133827	-0.0467124	-0.618916	8.08661	8.34947	7.90877	7.93791	7.67915	7.68821	8.04953	8.10921	S	2	0.999933
Tb927.10.8830	465	Flagellum attachment zone protein 5	-0.32422	-0.370695	-0.0270427	0.13014	0.185613	-0.0349287	-1.10191	-0.960104	8.24115	7.8278	7.52897	7.73194	7.89043	7.59025	7.6523	7.97852	S	3	0.998654
Tb927.10.8830	466	Flagellum attachment zone protein 5	-0.384113	-0.445283	0.350384	0.0517201	-0.0799507	-0.0731352	-0.0274397	-0.00984383	8.3717	8.38632	7.94526	7.93791	8.11039	7.94954	8.2104	8.20898	S	2	0.999243
Tb927.10.8830	579	Flagellum attachment zone protein 5	-0.319586	-0.298549	-0.194988	-0.209678	-0.0971778	-0.124566	-0.260515	-0.236503	8.23626	8.24388	8.21349	8.22102	8.46334	8.44102	8.15146	8.16137	S	3	1
Tb927.10.8850	56	A distinct subfamily of CDD/CDA-like deaminases, putative	-0.541828	-0.448174	NaN	0.708849	-0.554019	NaN	-0.438092	0.107688	7.24586	7.43305	NaN	6.7079	6.93127	NaN	6.96284	7.19271	S	3	0.999696
Tb927.10.8910	1539	Nucleoporin NUP181	-0.893571	-1.16501	0.518434	0.478609	-0.460985	-0.545761	0.745194	0.828388	7.98053	7.96575	7.29605	7.50825	7.73217	7.37024	7.93717	7.88464	S	2	0.999976
Tb927.10.8910	932	Nucleoporin NUP181	NaN	NaN	NaN	NaN	-0.00411755	-0.567083	NaN	NaN	NaN	NaN	NaN	NaN	6.96264	6.87356	NaN	NaN	S	2	0.999398
Tb927.10.8910	1550	Nucleoporin NUP181	NaN	NaN	0.408494	0.457857	0.0592169	0.326767	0.590818	NaN	NaN	NaN	7.50953	7.82872	7.5313	7.58687	7.48054	NaN	S	2	0.996704
Tb927.10.8930	682	paraflagellar rod component, putative	0.133169	NaN	NaN	NaN	NaN	NaN	NaN	NaN	6.82919	NaN	NaN	NaN	NaN	NaN	NaN	NaN	S	2	1
Tb927.10.8930	686	paraflagellar rod component, putative	-0.362325	0.200504	NaN	NaN	-0.279336	-0.0119662	NaN	NaN	7.04509	6.60582	NaN	NaN	6.71387	6.63092	NaN	NaN	S	2	1
Tb927.10.8940	406	flagellum targeting protein kharon1, putative	-0.783018	-0.861186	0.875859	0.925392	-1.11322	NaN	1.36205	1.75069	7.59412	7.70504	7.85605	7.83017	6.70479	NaN	7.17624	7.24957	S	1	0.998313
Tb927.10.8940	407	flagellum targeting protein kharon1, putative	-0.783018	-0.861186	0.875859	0.925392	-1.11322	NaN	1.36205	1.75069	7.59412	7.70504	7.85605	7.83017	6.70479	NaN	7.17624	7.24957	S	2	0.996153
Tb927.10.8940	196	flagellum targeting protein kharon1, putative	-0.659404	-0.623865	0.579373	0.599794	-1.70172	-1.7642	0.239642	0.109427	7.69218	7.70097	7.64727	7.76777	7.83319	7.82805	7.34606	7.31804	S	3	1
Tb927.10.8940	31	flagellum targeting protein kharon1, putative	0.764261	0.788602	0.212134	0.182184	0.00302647	0.0211954	0.590147	0.645702	9.07081	8.99169	8.99335	8.9934	9.12441	9.08332	8.87231	8.88633	S	2	0.954032
Tb927.10.8940	226	flagellum targeting protein kharon1, putative	NaN	NaN	-0.024047	0.22033	-0.89167	-0.708444	-0.410409	-0.128077	6.94942	NaN	7.86552	7.91503	8.00873	8.02444	8.04029	8.01174	S	3	0.999924
Tb927.10.8940	229	flagellum targeting protein kharon1, putative	NaN	NaN	NaN	NaN	-0.651745	-0.276485	1.04005	1.64492	NaN	NaN	NaN	NaN	7.43992	7.13878	7.07871	6.87793	S	3	0.999933
Tb927.10.8940	309	flagellum targeting protein kharon1, putative	-0.123167	-0.0751704	0.210638	0.0769695	-0.178339	-0.188726	0.0858326	0.0723116	8.46504	8.4232	8.50868	8.48074	8.67806	8.60275	8.44604	8.44426	S	2	1
Tb927.10.8940	2	flagellum targeting protein kharon1, putative	0.0659859	0.450169	-0.0515636	-0.0397848	-0.0763868	-0.0781981	0.11023	0.0681893	8.38737	8.38691	8.40572	8.42506	8.4618	8.47989	8.22154	8.2545	S	2	0.999703
Tb927.10.8940	10	flagellum targeting protein kharon1, putative	-0.0228886	-0.0107593	0.49416	0.517225	-0.63693	-0.61105	0.86995	0.816723	8.3205	8.35077	8.49353	8.40059	8.70694	8.66247	8.3297	8.32315	S	2	0.986675
Tb927.10.8940	387	flagellum targeting protein kharon1, putative	-0.294456	-0.264738	0.268315	0.331705	NaN	NaN	0.766722	NaN	7.06487	7.08372	6.91007	6.9611	NaN	NaN	6.67421	NaN	S	2	0.999933
Tb927.10.8980	32	hypothetical protein, conserved	-1.70679	NaN	NaN	NaN	-0.226865	-0.399959	0.0903115	-0.472589	6.55366	NaN	NaN	NaN	6.83529	6.70886	6.64383	6.7093	S	2	0.999999
Tb927.10.9060	224	hypothetical protein, conserved	-0.125982	-0.290533	0.421264	0.542803	-0.298637	-0.516863	0.425137	0.631337	8.1547	7.9847	7.83627	8.00454	7.7154	7.70998	7.83571	7.75553	S	2	1
Tb927.10.9060	229	hypothetical protein, conserved	-0.261898	-0.266073	0.89817	0.589763	-0.599462	-0.649525	0.535456	0.509341	8.10329	7.90841	7.70527	7.89669	7.33885	7.39955	7.67521	7.60621	S	3	0.997156
Tb927.10.9060	307	hypothetical protein, conserved	NaN	0.173767	NaN	NaN	NaN	NaN	-0.0963292	-0.0716183	NaN	7.06993	NaN	NaN	NaN	NaN	7.1692	7.28305	S	2	0.994327
Tb927.10.9060	309	hypothetical protein, conserved	NaN	NaN	NaN	NaN	-1.11616	-0.966123	NaN	NaN	NaN	NaN	NaN	NaN	6.67591	6.61637	NaN	NaN	S	2	0.964166
Tb927.10.9060	310	hypothetical protein, conserved	NaN	0.173767	NaN	NaN	NaN	NaN	-0.0963292	-0.0716183	NaN	7.06993	NaN	NaN	NaN	NaN	7.1692	7.28305	S	2	0.985933
Tb927.10.9180	292	PRA1 family protein, putative	-0.182246	0.436482	NaN	NaN	NaN	NaN	NaN	0.740712	6.98424	7.07904	NaN	NaN	NaN	NaN	NaN	6.78259	S	3	0.998983
Tb927.10.9180	11	PRA1 family protein, putative	-0.193602	-0.23343	0.68428	0.142479	0.473008	0.510152	0.464564	0.291957	7.6001	7.69827	6.88747	7.16113	7.43125	7.50476	7.66307	7.70427	S	2	0.999993
Tb927.10.9180	344	PRA1 family protein, putative	NaN	-0.375328	NaN	NaN	NaN	NaN	NaN	1.07135	NaN	6.87729	NaN	NaN	NaN	NaN	NaN	6.7504	S	3	0.975909
Tb927.10.9180	346	PRA1 family protein, putative	-0.272245	-0.469929	NaN	0.727093	NaN	-0.487945	0.954941	1.0082	7.30233	7.34173	NaN	6.91706	NaN	6.75052	7.21205	7.22616	S	3	0.971661
Tb927.10.9180	348	PRA1 family protein, putative	-0.272245	-0.422636	NaN	0.727093	NaN	-0.487945	0.954941	1.03977	7.30233	7.46988	NaN	6.91706	NaN	6.75052	7.21205	7.35145	S	3	0.999622
Tb927.10.9240	126	Tir chaperone protein (CesT) family, putative	-0.404172	NaN	0.168	0.283803	NaN	-0.0227567	0.193456	-0.0270575	7.22678	NaN	7.32779	7.35073	NaN	7.32381	7.14314	7.19468	S	4	0.976878
Tb927.10.9240	111	Tir chaperone protein (CesT) family, putative	NaN	NaN	NaN	NaN	NaN	NaN	NaN	NaN	NaN	NaN	NaN	NaN	NaN	NaN	NaN	NaN	S	2	0.999103
Tb927.10.9240	112	Tir chaperone protein (CesT) family, putative	NaN	NaN	NaN	NaN	NaN	NaN	NaN	NaN	NaN	NaN	NaN	NaN	NaN	NaN	NaN	NaN	S	2	0.999115
Tb927.10.9240	114	Tir chaperone protein (CesT) family, putative	NaN	NaN	NaN	NaN	NaN	NaN	NaN	NaN	NaN	NaN	NaN	NaN	NaN	NaN	NaN	NaN	S	2	0.994399
Tb927.10.9240	94	Tir chaperone protein (CesT) family, putative	-0.153864	-0.0527154	NaN	NaN	-0.0607885	0.000865329	0.442121	0.382059	7.06341	6.95196	NaN	NaN	7.25753	7.10243	6.95243	6.98801	S	2	0.99782
Tb927.10.9240	100	Tir chaperone protein (CesT) family, putative	-0.0834775	-0.151618	0.349705	0.376846	0.0097772	0.0137839	0.161952	0.126841	7.64846	7.48574	7.38344	7.41644	7.62574	7.67987	7.4917	7.61374	S	3	0.999999
Tb927.10.9330	29	hypothetical protein, conserved	0.454492	0.373732	0.355806	0.307662	0.92372	NaN	0.653794	0.860128	7.74264	8.02625	7.01507	7.34171	6.88688	NaN	7.68858	7.15703	S	2	1
Tb927.10.9330	33	hypothetical protein, conserved	0.624148	0.682393	0.146394	0.0521377	-0.18254	-0.192348	0.352984	0.534161	8.56192	8.66317	8.30488	8.31328	8.34311	8.23867	8.46033	8.44702	S	2	1
Tb927.10.9330	36	hypothetical protein, conserved	-0.751125	0.650489	0.601982	0.836328	-0.326588	-0.612174	1.01899	0.191436	8.48616	8.61974	8.1682	8.18831	8.18876	8.06502	8.34974	8.35576	S	2	0.999919
Tb927.10.9330	61	hypothetical protein, conserved	-0.576734	-0.91061	0.532866	0.626299	-0.570786	-0.590875	0.377624	0.407407	8.51359	8.15746	7.85275	8.46546	8.12375	8.12205	8.41179	8.42519	S	2	0.999974
Tb927.10.9330	65	hypothetical protein, conserved	0.537346	0.570949	0.439676	0.45628	-0.331808	-0.31199	1.01257	1.15153	8.49992	8.12833	7.77129	8.44652	7.98511	7.9862	8.0892	8.14541	S	2	0.991727
Tb927.10.9330	139	hypothetical protein, conserved	-0.00670966	0.16221	0.122739	0.0972062	-0.321279	-0.323823	-0.0114425	-0.0340569	7.52161	7.64257	7.09719	7.16755	7.7687	7.77098	7.78721	7.79319	S	2	1
Tb927.10.9330	142	hypothetical protein, conserved	-0.172555	-0.168285	0.707702	NaN	-0.908253	-0.975397	0.835277	0.943509	7.30788	7.34594	6.62189	NaN	7.49449	7.45715	7.62161	7.59082	S	2	1
Tb927.10.9330	176	hypothetical protein, conserved	NaN	NaN	NaN	0.620211	NaN	NaN	0.786262	1.28066	NaN	NaN	NaN	7.11846	NaN	NaN	7.10061	7.05123	S	3	0.962074
Tb927.10.9330	113	hypothetical protein, conserved	0.214747	0.0820213	0.51652	0.385818	NaN	NaN	0.53665	0.184725	7.94711	8.08863	7.4316	7.37912	NaN	NaN	7.63296	7.44963	S	3	0.999648
Tb927.10.9330	116	hypothetical protein, conserved	0.903501	0.405121	0.765704	0.720979	NaN	NaN	0.475292	0.184725	8.16041	8.23312	7.66107	7.72021	NaN	NaN	7.94039	7.44963	S	3	0.959941
Tb927.10.9330	126	hypothetical protein, conserved	0.811882	0.935158	0.524665	0.720979	NaN	NaN	0.475292	NaN	8.22331	8.25638	7.52576	7.72021	NaN	NaN	7.94039	NaN	S	3	0.997977
Tb927.10.9330	130	hypothetical protein, conserved	0.568324	NaN	NaN	NaN	NaN	NaN	NaN	NaN	7.22484	NaN	NaN	NaN	NaN	NaN	NaN	NaN	S	3	0.995676
Tb927.10.9330	73	hypothetical protein, conserved	0.203264	NaN	NaN	NaN	-0.526847	-0.287202	NaN	NaN	7.00243	NaN	NaN	NaN	7.51259	7.51296	NaN	NaN	S	2	1
Tb927.10.9330	199	hypothetical protein, conserved	NaN	NaN	0.610417	0.182947	-0.187165	-0.366057	1.52406	1.32337	NaN	NaN	6.92001	7.01288	7.53129	7.32243	6.98135	7.1115	S	2	1
Tb927.10.9380	187	SEP domain/UBX domain containing protein, putative	NaN	-1.20653	NaN	NaN	-0.649706	-0.949394	1.40474	0.979001	NaN	7.23421	NaN	NaN	7.29455	6.90572	7.29237	7.08217	S	2	0.999989
Tb927.10.940	196	hypothetical protein, conserved	NaN	-1.71696	NaN	NaN	NaN	NaN	NaN	-0.806518	NaN	7.06536	NaN	NaN	NaN	NaN	NaN	7.03551	S	2	1
Tb927.10.940	200	hypothetical protein, conserved	NaN	-1.71696	NaN	NaN	NaN	NaN	NaN	-0.806518	NaN	7.06536	NaN	NaN	NaN	NaN	NaN	7.03551	S	2	1
Tb927.10.940	203	hypothetical protein, conserved	NaN	NaN	NaN	NaN	NaN	NaN	NaN	NaN	NaN	NaN	NaN	NaN	NaN	NaN	NaN	NaN	S	2	1
Tb927.10.940	180	hypothetical protein, conserved	-0.386827	-0.214424	-0.223643	-0.2502	-0.011588	-0.149905	-0.0133342	-0.0210868	7.72	7.91092	7.30591	6.93411	7.35183	7.12525	7.87799	7.89953	S	2	0.999999
Tb927.10.940	184	hypothetical protein, conserved	-0.874296	-1.15737	NaN	0.115433	0.107554	NaN	-0.0133342	0.28155	7.47959	7.39933	NaN	7.11167	6.73069	NaN	7.41385	7.46807	S	2	0.988263
Tb927.10.940	173	hypothetical protein, conserved	NaN	NaN	NaN	NaN	NaN	NaN	1.24355	0.7612	NaN	NaN	NaN	NaN	NaN	NaN	6.69476	6.58432	S	2	0.999885
Tb927.10.940	178	hypothetical protein, conserved	-0.074198	-0.297786	0.397036	0.115433	0.0601858	-0.0828356	-0.0841502	-0.0604725	7.12885	7.83593	6.98076	7.11167	7.22655	6.75683	7.791	7.84375	S	2	0.999984
Tb927.10.9570	215	paraflagellar rod component, putative	NaN	0.233029	-0.292687	NaN	NaN	NaN	-0.00343773	-0.318524	NaN	7.20564	7.01561	NaN	NaN	NaN	6.97687	7.35589	S	3	0.999998
Tb927.10.9570	1059	paraflagellar rod component, putative	NaN	-0.257097	0.157044	0.196103	-0.234737	-0.438542	0.0840642	0.204516	NaN	7.06423	7.36687	7.29132	7.09096	7.18056	7.01766	6.94171	S	2	1
Tb927.10.9570	452	paraflagellar rod component, putative	NaN	NaN	NaN	NaN	NaN	NaN	NaN	NaN	NaN	NaN	NaN	NaN	NaN	NaN	NaN	NaN	S	2	0.973634
Tb927.10.9570	460	paraflagellar rod component, putative	NaN	NaN	NaN	NaN	NaN	NaN	NaN	NaN	NaN	NaN	NaN	NaN	NaN	NaN	NaN	NaN	S	2	0.973633
Tb927.10.9640	16	hypothetical protein, conserved	0.142087	0.0851526	-0.216552	-0.248948	0.160662	0.0705267	-0.175957	-0.0255588	8.01557	8.4936	8.32697	8.18667	7.44056	8.21558	8.21582	8.25583	S	2	1
Tb927.10.9640	330	hypothetical protein, conserved	0.652509	0.171591	NaN	NaN	0.592636	0.548437	NaN	-0.638277	7.41187	7.92813	NaN	NaN	6.79716	7.24042	NaN	7.32864	S	3	1
Tb927.10.9650	1286	Nucleoporin NUP152	-0.625778	-0.295181	NaN	NaN	0.201634	0.283329	-0.670865	-0.397068	7.0289	7.01616	NaN	NaN	6.94905	7.02189	7.1357	7.12733	S	2	0.999999
Tb927.10.9670	734	ADP-ribosylation factor family, putative	NaN	0.267236	NaN	NaN	NaN	0.6124	0.157173	NaN	NaN	7.4035	NaN	NaN	NaN	7.11564	7.38121	NaN	S	2	0.994475
Tb927.10.9670	737	ADP-ribosylation factor family, putative	NaN	0.267236	NaN	NaN	NaN	0.6124	0.157173	NaN	NaN	7.4035	NaN	NaN	NaN	7.11564	7.38121	NaN	S	2	0.99981
Tb927.10.970	589	Tetratricopeptide repeat, putative	NaN	NaN	NaN	NaN	NaN	NaN	-1.16049	-0.788988	NaN	NaN	NaN	NaN	NaN	NaN	7.54705	7.37763	S	2	1
Tb927.10.970	714	Tetratricopeptide repeat, putative	-0.191673	-0.199007	-0.470189	-0.249153	NaN	-0.0348696	0.126841	0.081476	7.96086	7.83434	7.69626	7.66831	NaN	7.62963	7.68783	7.7175	S	3	0.999505
Tb927.10.970	428	Tetratricopeptide repeat, putative	-0.317265	-0.467673	0.123269	-0.368868	-0.0214968	-0.588877	0.0777899	-0.185901	7.8226	8.05626	7.36248	7.87607	7.61802	7.27476	7.86453	8.02049	S	3	0.999612
Tb927.10.970	449	Tetratricopeptide repeat, putative	NaN	0.142217	NaN	-0.410083	-0.237064	-0.588877	-0.977043	-0.488249	NaN	7.61719	NaN	7.39099	7.20585	7.27476	7.63294	7.51124	S	3	0.956382
Tb927.10.970	704	Tetratricopeptide repeat, putative	0.0244615	0.0227584	-0.639849	0.339137	-0.173677	-0.121659	-0.197435	0.298541	8.29411	8.37574	8.14529	8.16032	8.10336	8.05427	8.37849	8.35139	S	2	1
Tb927.10.970	707	Tetratricopeptide repeat, putative	-0.132973	0.0227584	0.279531	NaN	-0.36036	-0.387204	0.41565	-0.120796	8.13017	8.37574	8.13284	NaN	8.07788	8.03234	8.3735	8.2399	S	2	0.997228
Tb927.10.970	567	Tetratricopeptide repeat, putative	-0.601365	-0.406216	0.864176	1.02446	NaN	0.652876	0.379399	NaN	7.39863	7.35187	7.13865	7.18744	NaN	6.67587	7.47653	NaN	S	2	1
Tb927.10.970	570	Tetratricopeptide repeat, putative	-0.601365	-0.406216	0.864176	1.02446	NaN	-0.223306	0.379399	0.781066	7.39863	7.35187	7.13865	7.18744	NaN	7.04774	7.47653	6.60324	S	2	1
Tb927.10.970	572	Tetratricopeptide repeat, putative	-0.464743	-0.196426	NaN	NaN	0.250719	0.373843	-0.541765	-0.37574	6.80637	6.7141	NaN	NaN	7.0434	6.77903	7.2849	6.98816	S	2	1
Tb927.10.970	671	Tetratricopeptide repeat, putative	-0.252518	-0.234143	NaN	NaN	NaN	NaN	0.453544	0.416732	7.21056	7.03222	NaN	NaN	NaN	NaN	7.18401	6.77281	S	2	1
Tb927.10.970	672	Tetratricopeptide repeat, putative	-0.252518	0.696172	0.570171	0.599318	0.108223	0.00662125	0.453544	0.416732	7.21056	7.16017	6.82369	6.77375	6.74493	6.82914	7.18401	6.77281	S	2	1
Tb927.10.970	676	Tetratricopeptide repeat, putative	NaN	NaN	NaN	NaN	NaN	NaN	0.886589	NaN	NaN	NaN	NaN	NaN	NaN	NaN	6.90571	NaN	S	2	1
Tb927.10.970	752	Tetratricopeptide repeat, putative	0.65764	0.130667	-0.240503	-0.18922	NaN	NaN	NaN	NaN	7.15755	7.82847	7.56491	7.11099	NaN	NaN	NaN	NaN	S	3	1
Tb927.10.970	754	Tetratricopeptide repeat, putative	NaN	-0.0372956	0.376068	NaN	NaN	NaN	NaN	NaN	NaN	7.72322	7.39806	NaN	NaN	NaN	NaN	NaN	S	3	1
Tb927.10.970	477	Tetratricopeptide repeat, putative	0.518837	0.266277	NaN	NaN	NaN	NaN	NaN	NaN	7.56637	7.09346	NaN	NaN	NaN	NaN	NaN	NaN	S	3	0.993192
Tb927.10.970	603	Tetratricopeptide repeat, putative	NaN	NaN	NaN	NaN	-0.439618	NaN	NaN	-0.249874	NaN	NaN	NaN	NaN	6.68907	NaN	NaN	6.70317	S	2	1
Tb927.10.970	605	Tetratricopeptide repeat, putative	NaN	NaN	NaN	NaN	-0.439618	NaN	NaN	-0.249874	NaN	NaN	NaN	NaN	6.68907	NaN	NaN	6.70317	S	2	1
Tb927.10.970	627	Tetratricopeptide repeat, putative	NaN	NaN	NaN	0.331591	-0.655149	NaN	NaN	NaN	NaN	NaN	NaN	6.73457	7.15128	NaN	NaN	NaN	S	2	0.994875
Tb927.10.970	511	Tetratricopeptide repeat, putative	-0.154667	0.211635	0.0454429	0.140517	0.308594	0.102591	0.0788831	-0.073287	7.17664	7.47792	7.07766	7.15363	7.17803	7.16829	7.2236	7.12558	S	2	1
Tb927.10.970	10	Tetratricopeptide repeat, putative	0.396817	0.343123	-0.437232	0.00762616	-0.37516	-0.344795	0.0104934	0.148218	7.63936	7.71269	7.79875	7.68872	7.77228	7.7084	7.44596	7.48504	S	3	0.999561
Tb927.10.970	636	Tetratricopeptide repeat, putative	0.533663	0.83285	NaN	-0.932884	0.238665	NaN	NaN	-0.546646	7.31871	7.23251	NaN	7.14888	7.12441	NaN	NaN	7.17794	S	2	1
Tb927.10.970	644	Tetratricopeptide repeat, putative	0.533663	0.83285	NaN	-0.932884	0.238665	NaN	NaN	-0.546646	7.31871	7.23251	NaN	7.14888	7.12441	NaN	NaN	7.17794	S	2	1
Tb927.10.970	608	Tetratricopeptide repeat, putative	-0.370657	-0.894027	-0.125825	-0.457019	0.416407	0.318577	-1.15377	-0.7859	7.83132	7.90206	7.24719	7.29541	7.6737	7.52183	7.88146	7.85347	S	2	0.999808
Tb927.10.970	612	Tetratricopeptide repeat, putative	-1.29793	-1.29903	0.196481	-0.340569	0.416407	0.343806	-1.32323	-0.58502	7.44387	7.63903	6.9497	6.89953	7.6737	7.40255	7.84658	7.81704	S	2	0.999581
Tb927.10.970	658	Tetratricopeptide repeat, putative	0.726744	NaN	NaN	NaN	NaN	NaN	NaN	NaN	7.18081	NaN	NaN	NaN	NaN	NaN	NaN	NaN	S	3	0.965
Tb927.10.970	462	Tetratricopeptide repeat, putative	-0.474733	-0.387978	NaN	0.171207	-0.0906032	-0.0240177	-0.203851	-0.569115	7.28747	7.42511	NaN	7.01005	7.32593	7.17681	7.47353	7.6284	S	3	0.965007
Tb927.10.9700	13	Flagellum attachment zone protein 22	0.959622	0.509949	0.521352	0.0526941	0.460376	0.181802	-0.131503	-0.170914	7.14095	7.53583	6.87025	6.9118	6.90427	6.8573	7.11451	7.29732	S	2	0.999801
Tb927.10.9700	16	Flagellum attachment zone protein 22	0.959622	0.833821	0.678252	0.0526941	0.53665	0.655901	0.336398	0.0487942	7.14095	7.77452	7.26228	6.9118	7.26124	7.2303	7.54465	7.58273	S	2	0.999948
Tb927.10.9700	17	Flagellum attachment zone protein 22	-0.722872	0.833821	0.678252	-0.299844	0.725174	0.00532815	-0.460806	-0.506004	7.44012	7.77452	7.26228	7.21609	7.42935	7.39229	7.73377	7.74136	S	2	0.999882
Tb927.10.9700	798	Flagellum attachment zone protein 22	-0.472069	NaN	NaN	NaN	NaN	NaN	NaN	NaN	7.63598	NaN	NaN	NaN	NaN	NaN	NaN	NaN	S	3	1
Tb927.10.9720	11	RNA-editing-associated protein 1	0.162468	0.0231843	NaN	-0.419739	0.0308304	0.0308304	-0.176544	-0.247645	7.6417	7.96023	NaN	7.08059	7.66356	7.4847	7.24724	7.30096	S	3	0.994827
Tb927.10.9720	554	RNA-editing-associated protein 1	NaN	NaN	NaN	NaN	0.228357	-0.278584	NaN	NaN	NaN	NaN	NaN	NaN	6.53647	6.55771	NaN	NaN	S	2	1
Tb927.10.9720	89	RNA-editing-associated protein 1	-0.510478	-0.353635	-0.0133634	NaN	0.0255958	-0.103379	-0.478246	-0.450873	7.62556	8.01284	7.37225	NaN	7.2124	7.21368	7.59091	7.65592	S	2	1
Tb927.10.9840	84	chaperone protein DnaJ, putative	NaN	NaN	NaN	NaN	NaN	NaN	1.55675	NaN	NaN	NaN	NaN	NaN	NaN	NaN	6.68591	NaN	S	2	0.950511
Tb927.10.9850	36	amino acid transporter, putative	NaN	NaN	NaN	NaN	-1.54679	-1.65772	NaN	NaN	NaN	NaN	NaN	NaN	7.31931	7.24242	NaN	NaN	S	2	1
Tb927.10.9850	3	amino acid transporter, putative	-0.0465634	0.365692	-0.143309	0.182947	0.148609	0.44615	0.330329	0.497331	7.61645	7.76547	7.19468	7.28974	7.45788	7.47955	7.62931	7.35091	S	2	1
Tb927.10.9850	7	amino acid transporter, putative	-0.0465634	0.365692	-0.143309	0.182947	0.148609	0.44615	0.330329	0.497331	7.61645	7.76547	7.19468	7.28974	7.45788	7.47955	7.62931	7.35091	S	2	1
Tb927.10.9850	440	amino acid transporter, putative	0.14991	0.0756011	0.796266	0.567643	0.33674	0.36793	-0.497506	-0.119134	7.63281	7.66247	7.2782	7.13497	7.37832	7.56559	7.24532	7.65264	S	2	0.996642
Tb927.10.9850	446	amino acid transporter, putative	-0.271914	-0.267496	-0.166325	-0.312921	0.097476	0.148088	0.0806577	-0.17197	7.55641	7.55224	6.77584	6.86863	7.28957	7.53039	7.12375	7.62142	S	2	1
Tb927.10.9910	145	PSP1 C-terminal conserved region, putative	-0.125337	-0.211097	-0.183589	NaN	-0.556988	-0.650408	0.336969	0.254594	8.54879	8.52012	7.00779	NaN	7.51934	7.13688	8.40293	8.36586	S	3	0.958583
Tb927.10.9910	87	PSP1 C-terminal conserved region, putative	-0.606891	NaN	NaN	NaN	NaN	NaN	NaN	NaN	6.86671	NaN	NaN	NaN	NaN	NaN	NaN	NaN	S	2	0.999999
Tb927.10.9980	187	hypothetical protein, conserved	NaN	0.167872	NaN	NaN	NaN	NaN	NaN	NaN	NaN	6.88465	NaN	NaN	NaN	NaN	NaN	NaN	S	2	1
Tb927.10.9980	7	hypothetical protein, conserved	NaN	NaN	NaN	NaN	NaN	NaN	NaN	NaN	NaN	NaN	NaN	NaN	NaN	NaN	NaN	NaN	S	2	0.981427
Tb927.10.9990	10	non-canonical purine NTP pyrophosphatase, RdgB/HAM1 family, putative	NaN	NaN	NaN	NaN	NaN	NaN	NaN	NaN	NaN	NaN	NaN	NaN	NaN	NaN	NaN	NaN	S	2	0.999945
Tb927.11.10000	203	Charged multivesicular body protein 3, putative	NaN	NaN	-0.21063	0.0640551	-0.458208	-0.521991	0.448372	NaN	NaN	NaN	7.44844	6.98068	7.09618	6.88515	6.94744	NaN	S	2	1
Tb927.11.10090	50	hypothetical protein, conserved	-0.522489	-0.550592	0.268195	0.278223	NaN	NaN	0.291014	0.314407	8.2783	8.18213	7.76868	7.80996	NaN	NaN	8.00195	8.12146	S	3	0.955822
Tb927.11.10090	7	hypothetical protein, conserved	NaN	NaN	NaN	NaN	NaN	NaN	NaN	NaN	NaN	NaN	NaN	NaN	NaN	NaN	NaN	NaN	S	2	0.999939
Tb927.11.10090	10	hypothetical protein, conserved	0.289716	0.350497	-0.279529	-0.370023	0.476122	0.50924	-0.321676	-0.131424	7.98853	8.0636	7.75169	7.85761	7.85654	8.06036	8.26098	8.19137	S	2	0.999967
Tb927.11.10090	254	hypothetical protein, conserved	-0.220665	0.0928839	NaN	NaN	0.0589399	NaN	0.453755	NaN	6.68279	6.6987	NaN	NaN	6.47461	NaN	6.79353	NaN	S	2	1
Tb927.11.10120	193	hypothetical protein, conserved	1.36373	2.40909	0.0528332	0.0729976	0.179766	-0.0433039	0.0302654	-0.511917	7.38308	7.47583	7.0271	7.2697	7.27889	7.29883	6.89439	7.10826	S	2	0.990999
Tb927.11.10120	194	hypothetical protein, conserved	0.524164	NaN	-0.350044	NaN	NaN	0.204767	NaN	-0.511917	7.74112	NaN	7.55415	NaN	NaN	7.67303	NaN	7.10826	S	2	0.960104
Tb927.11.10120	177	hypothetical protein, conserved	NaN	NaN	NaN	NaN	-0.883742	-0.676595	0.661294	1.14228	NaN	NaN	NaN	NaN	7.55775	7.29367	7.12979	7.37672	S	2	0.973319
Tb927.11.10120	180	hypothetical protein, conserved	NaN	NaN	NaN	NaN	-0.768813	-0.938791	NaN	1.4499	NaN	NaN	NaN	NaN	7.14239	7.1357	NaN	7.10486	S	2	0.999769
Tb927.11.10120	207	hypothetical protein, conserved	0.564622	0.480265	-0.093956	-0.104713	-0.19861	-0.301764	-0.300413	-0.278811	7.83455	7.91344	7.98587	8.1088	8.05023	7.98448	7.83845	7.86912	S	2	1
Tb927.11.10120	128	hypothetical protein, conserved	0.407733	0.354791	-0.0363188	-0.126533	-0.0251036	-0.000187559	-0.202755	-0.245933	8.19287	8.20145	8.20175	8.20572	8.20284	8.24358	8.0267	8.1303	S	2	1
Tb927.11.10120	789	hypothetical protein, conserved	0.640898	0.651683	NaN	NaN	0.205142	0.211386	-0.586363	-0.721801	7.87722	7.93188	NaN	NaN	7.94684	7.98117	7.75202	7.78818	S	2	1
Tb927.11.10120	351	hypothetical protein, conserved	-0.063771	-0.10855	-0.0623392	-0.0794018	0.10165	0.0993626	-0.1376	-0.141669	7.67501	7.71066	7.69985	7.6763	7.89895	7.77984	7.60323	7.75141	S	2	1
Tb927.11.10130	180	hypothetical protein, conserved	NaN	NaN	0.20201	0.601126	NaN	NaN	-0.293253	NaN	NaN	NaN	6.78179	6.76586	NaN	NaN	6.86451	NaN	S	2	1
Tb927.11.10200	23	hypothetical protein, conserved	-0.0133342	0.00776951	-0.284757	-0.148625	-0.27666	-0.169063	-0.585431	-0.430334	8.65038	8.66717	8.41365	8.41008	8.0773	8.1365	8.46418	8.46144	S	2	1
Tb927.11.10200	28	hypothetical protein, conserved	-0.0561912	-0.0244725	-0.171417	-0.167248	-0.0186003	-0.0082179	-0.595642	-0.436354	8.5428	8.54738	8.24336	8.23664	8.00398	8.00565	8.30339	8.36754	S	2	1
Tb927.11.10200	118	hypothetical protein, conserved	0.421479	0.506703	-0.426528	-0.45799	-0.3363	-0.1551	-0.464206	-0.363475	8.11634	8.11153	8.06356	8.13618	7.92318	7.95328	8.00996	7.97718	S	2	0.999946
Tb927.11.10200	130	hypothetical protein, conserved	NaN	NaN	NaN	NaN	NaN	NaN	NaN	-0.433643	NaN	NaN	NaN	NaN	NaN	NaN	NaN	7.13001	S	3	0.952155
Tb927.11.10200	72	hypothetical protein, conserved	0.870266	0.615228	-0.862155	-0.732812	-0.331463	-0.48219	-0.279301	-0.245386	8.37144	8.37506	7.97349	8.24475	7.75389	7.94118	8.21397	8.28894	S	2	0.993484
Tb927.11.10200	73	hypothetical protein, conserved	-0.167847	-0.223121	-0.361416	-0.563497	0.00446549	-0.0312383	-0.729172	-0.77285	8.09715	8.2136	7.5717	7.87046	7.58852	7.82923	8.08146	8.12759	S	2	0.99994
Tb927.11.10200	76	hypothetical protein, conserved	0.75745	0.941632	-0.643563	-0.716932	-0.27521	-0.181575	-0.225245	-0.367825	8.19176	8.25166	7.89899	7.98479	7.71228	7.71472	8.01094	8.00522	S	2	1
Tb927.11.10200	263	hypothetical protein, conserved	NaN	NaN	NaN	NaN	NaN	NaN	-1.42725	NaN	NaN	NaN	NaN	NaN	NaN	NaN	6.5368	NaN	S	2	0.999938
Tb927.11.10200	37	hypothetical protein, conserved	NaN	NaN	NaN	NaN	0.269153	NaN	NaN	-0.219841	NaN	NaN	NaN	NaN	7.00299	NaN	NaN	7.32948	S	2	0.999548
Tb927.11.10200	39	hypothetical protein, conserved	0.287236	0.218595	NaN	NaN	NaN	0.422125	NaN	-0.4057	7.68132	7.72472	NaN	NaN	NaN	6.90452	NaN	7.69509	S	2	0.991952
Tb927.11.10210	943	hypothetical protein, conserved	NaN	NaN	0.519441	0.493647	-0.0844256	-0.0929402	NaN	NaN	NaN	NaN	6.81896	6.76087	7.05042	7.02882	NaN	NaN	S	2	0.999918
Tb927.11.10210	118	hypothetical protein, conserved	-0.39121	NaN	NaN	-0.331772	0.0719	NaN	-0.832128	-0.70282	7.12801	NaN	NaN	6.44308	6.59531	NaN	7.15567	7.20623	S	2	1
Tb927.11.10210	121	hypothetical protein, conserved	-0.284581	-0.344044	NaN	-0.331772	0.0402613	NaN	-0.211298	-0.278286	7.31374	6.9453	NaN	6.44308	6.9034	NaN	7.3223	7.24438	S	2	1
Tb927.11.10210	122	hypothetical protein, conserved	-0.284581	-0.344044	NaN	NaN	0.0402613	NaN	-0.211298	-0.278286	7.1788	6.9453	NaN	NaN	6.60932	NaN	7.17534	7.38412	S	2	1
Tb927.11.10210	920	hypothetical protein, conserved	0.369606	0.521151	0.255561	0.275365	-0.328453	-0.578219	-0.00340876	0.0339339	7.65218	7.50011	7.5954	7.4924	7.60866	7.4878	7.46072	7.59948	S	3	0.999043
Tb927.11.10210	922	hypothetical protein, conserved	0.142609	NaN	-0.0315479	0.10809	-0.539939	-0.592049	NaN	0.188401	7.1024	NaN	7.28026	6.93497	7.24645	7.38835	NaN	6.94803	S	3	0.999043
Tb927.11.10210	709	hypothetical protein, conserved	NaN	0.230695	0.187134	-0.0553214	NaN	NaN	0.19711	NaN	NaN	7.38151	7.18896	7.23241	NaN	NaN	7.37304	NaN	S	2	0.954472
Tb927.11.10210	711	hypothetical protein, conserved	0.328147	0.19131	0.158208	0.044464	-0.334353	-0.424552	0.231801	0.170438	7.77647	7.56116	7.3367	7.30177	7.48187	7.19709	7.67163	7.70545	S	3	0.999801
Tb927.11.10260	301	hypothetical protein, conserved	-0.501218	NaN	NaN	NaN	NaN	NaN	-0.680035	0.0333701	7.60138	NaN	NaN	NaN	NaN	NaN	7.61446	7.25914	S	3	0.999948
Tb927.11.10260	305	hypothetical protein, conserved	-0.491571	-0.577616	NaN	NaN	-0.290692	-0.330538	-0.128898	-0.246806	8.01072	7.31178	NaN	NaN	7.55531	7.44143	7.48845	7.66337	S	3	0.999993
Tb927.11.10280	303	metallo-peptidase, Clan MC, Family M14, putative	NaN	NaN	NaN	NaN	-0.11641	-0.875831	NaN	NaN	NaN	NaN	NaN	NaN	6.89983	6.89052	NaN	NaN	S	2	0.998381
Tb927.11.1030	54	kinetoplastid kinetochore protein 7	-0.410984	-0.361101	NaN	NaN	NaN	NaN	NaN	NaN	6.93189	6.94658	NaN	NaN	NaN	NaN	NaN	NaN	S	3	0.98634
Tb927.11.1030	453	kinetoplastid kinetochore protein 7	-0.6986	-0.581022	1.15698	NaN	-0.901392	-0.701717	1.20251	0.893828	6.62809	7.08232	7.15324	NaN	6.88124	6.77379	6.73784	6.77977	S	3	1
Tb927.11.1030	426	kinetoplastid kinetochore protein 7	NaN	-0.742579	0.599984	1.0554	NaN	NaN	NaN	1.36664	NaN	6.95665	6.93895	6.87406	NaN	NaN	NaN	6.63414	S	2	0.999777
Tb927.11.10300	399	hypothetical protein, conserved	-0.615287	-0.907251	NaN	NaN	NaN	NaN	NaN	NaN	7.16504	7.09486	NaN	NaN	NaN	NaN	NaN	NaN	S	2	0.957363
Tb927.11.10300	367	hypothetical protein, conserved	-0.402607	-0.393122	1.16189	1.26718	-2.16663	-1.0998	NaN	1.13757	7.8381	7.63649	7.68235	7.68565	6.3295	7.22253	NaN	7.62906	S	2	0.996317
Tb927.11.10300	369	hypothetical protein, conserved	-0.511937	NaN	0.978635	0.94875	-2.16663	-1.34839	1.48094	1.49677	7.37832	NaN	7.53365	7.75915	6.70501	7.11224	7.44138	6.68755	S	2	0.978998
Tb927.11.10320	315	TatD related DNase, putative	-0.241492	-0.31865	-0.334353	-0.236809	-0.00108243	0.134352	-0.796461	-0.748239	7.87749	7.8894	7.61548	7.71049	7.67951	7.73846	7.99375	7.95055	S	2	0.999975
Tb927.11.10320	325	TatD related DNase, putative	-0.0700879	-0.496366	NaN	NaN	-0.678695	-0.844588	0.902498	0.990011	7.41619	7.29203	NaN	NaN	6.7241	6.79223	6.94385	7.22812	S	2	0.987921
Tb927.11.10320	329	TatD related DNase, putative	-0.0700879	-0.419102	NaN	NaN	NaN	NaN	0.902498	0.990011	7.31211	7.12094	NaN	NaN	NaN	NaN	6.94385	7.22812	S	2	0.999317
Tb927.11.10330	615	regulator of chromosome condensation 1-like protein	-0.094495	-0.2508	0.489543	0.618051	-0.03292	NaN	0.0529723	0.0835197	8.45367	8.40993	7.79902	7.46722	7.76968	NaN	8.18353	7.34017	S	2	0.999835
Tb927.11.10330	587	regulator of chromosome condensation 1-like protein	-0.166843	-0.214826	-0.166713	0.71396	0.110764	0.157044	-0.84187	-0.779323	7.85156	7.74206	7.451	7.47359	7.77009	7.62885	7.93363	7.67906	S	3	0.998602
Tb927.11.10330	589	regulator of chromosome condensation 1-like protein	0.0992279	0.273814	-0.0820565	-0.173954	1.29555	1.58688	0.194213	0.243913	7.61273	7.53916	7.55536	7.21431	7.31171	7.20858	8.02808	7.84785	S	3	0.999768
Tb927.11.10350	338	hypothetical protein, conserved	NaN	NaN	NaN	NaN	NaN	NaN	NaN	NaN	NaN	NaN	NaN	NaN	NaN	NaN	NaN	NaN	S	2	0.959993
Tb927.11.10350	240	hypothetical protein, conserved	0.0901759	0.262313	-0.473731	NaN	NaN	0.121944	NaN	NaN	6.98365	7.19056	7.04328	NaN	NaN	6.67034	NaN	NaN	S	3	0.999998
Tb927.11.10360	334	hypothetical protein, conserved	NaN	NaN	NaN	NaN	-0.75755	-0.725327	NaN	NaN	NaN	NaN	NaN	NaN	6.70603	6.68168	NaN	NaN	S	2	0.992628
Tb927.11.10430	307	hypothetical protein, conserved	0.271784	0.353549	-0.0359785	0.0354831	-0.045357	0.0432045	-0.226746	-0.173856	8.18563	8.14098	8.2116	8.1919	8.13338	8.08814	8.12185	8.1637	S	2	1
Tb927.11.10430	308	hypothetical protein, conserved	0.260628	0.283685	-0.0687103	0.0738202	-0.46951	-0.686754	-0.198957	-0.157576	7.91573	7.794	7.78385	7.64098	7.63728	7.44472	7.88575	7.84224	S	2	1
Tb927.11.10430	283	hypothetical protein, conserved	0.0592169	0.0507454	-0.0123153	-0.0118498	0.0988237	-0.0463101	-0.116379	-0.0207941	8.18161	8.22269	8.18061	8.32296	8.23525	8.19973	8.23674	8.1858	S	2	0.99994
Tb927.11.10490	407	hypothetical protein, conserved	NaN	NaN	NaN	NaN	NaN	NaN	NaN	NaN	NaN	NaN	NaN	NaN	NaN	NaN	NaN	NaN	S	2	1
Tb927.11.10490	510	hypothetical protein, conserved	-0.118617	0.0842003	0.191689	-0.0582927	-0.143739	0.0550568	0.719052	0.00848693	7.70485	7.84342	7.13277	7.41741	7.49083	7.34082	7.01317	7.4758	S	3	1
Tb927.11.10490	516	hypothetical protein, conserved	0.373509	0.444561	NaN	0.473527	-0.162751	NaN	0.719052	0.944259	7.52037	7.6805	NaN	7.20101	7.04536	NaN	7.01317	7.34842	S	3	0.99998
Tb927.11.10490	354	hypothetical protein, conserved	NaN	NaN	NaN	NaN	NaN	NaN	NaN	NaN	NaN	NaN	NaN	NaN	NaN	NaN	NaN	NaN	S	2	0.99996
Tb927.11.10490	357	hypothetical protein, conserved	NaN	NaN	NaN	NaN	NaN	NaN	NaN	NaN	NaN	NaN	NaN	NaN	NaN	NaN	NaN	NaN	S	2	0.999996
Tb927.11.10520	856	kinetoplastid kinetochore protein 2	NaN	-0.593028	NaN	0.55031	NaN	NaN	NaN	NaN	NaN	7.17187	NaN	7.1625	NaN	NaN	NaN	NaN	S	2	0.999859
Tb927.11.10520	556	kinetoplastid kinetochore protein 2	-0.61741	NaN	NaN	NaN	NaN	NaN	NaN	NaN	7.11301	NaN	NaN	NaN	NaN	NaN	NaN	NaN	S	2	0.998524
Tb927.11.10520	5	kinetoplastid kinetochore protein 2	NaN	-1.04059	NaN	NaN	NaN	NaN	NaN	NaN	NaN	7.43396	NaN	NaN	NaN	NaN	NaN	NaN	S	2	1
Tb927.11.10520	8	kinetoplastid kinetochore protein 2	NaN	-1.04059	NaN	NaN	NaN	NaN	NaN	NaN	NaN	7.43396	NaN	NaN	NaN	NaN	NaN	NaN	S	2	1
Tb927.11.10520	562	kinetoplastid kinetochore protein 2	NaN	NaN	NaN	NaN	-1.2906	NaN	NaN	NaN	NaN	NaN	NaN	NaN	6.79564	NaN	NaN	NaN	S	2	1
Tb927.11.10520	828	kinetoplastid kinetochore protein 2	-0.971487	-0.910773	0.547548	0.437334	-0.993235	-0.493114	0.724039	0.513996	6.97936	7.18896	7.3552	7.58296	7.40444	7.53953	7.88529	7.1465	S	2	0.997477
Tb927.11.10520	922	kinetoplastid kinetochore protein 2	NaN	-1.00338	NaN	NaN	NaN	NaN	0.715015	NaN	NaN	7.20298	NaN	NaN	NaN	NaN	7.16113	NaN	S	2	1
Tb927.11.10520	924	kinetoplastid kinetochore protein 2	NaN	-1.00338	NaN	NaN	NaN	NaN	0.715015	NaN	NaN	7.20298	NaN	NaN	NaN	NaN	7.16113	NaN	S	2	1
Tb927.11.10520	507	kinetoplastid kinetochore protein 2	-0.810283	-0.667561	0.685716	0.594549	NaN	NaN	1.44774	1.4098	7.61596	7.67123	7.47106	7.4616	NaN	NaN	7.60974	7.60922	S	2	1
Tb927.11.10520	508	kinetoplastid kinetochore protein 2	-0.810283	-0.667561	0.685716	0.594549	NaN	NaN	1.44774	1.4098	7.61596	7.67123	7.47106	7.4616	NaN	NaN	7.60974	7.60922	S	2	1
Tb927.11.10540	122	hypothetical protein, conserved	NaN	NaN	NaN	NaN	NaN	NaN	-0.985645	-0.494698	NaN	NaN	NaN	NaN	NaN	NaN	6.96287	6.62521	S	3	1
Tb927.11.10540	125	hypothetical protein, conserved	NaN	NaN	NaN	NaN	NaN	NaN	-0.985645	-0.494698	NaN	NaN	NaN	NaN	NaN	NaN	6.96287	6.62521	S	3	1
Tb927.11.10540	787	hypothetical protein, conserved	NaN	NaN	NaN	NaN	NaN	-0.217541	NaN	NaN	NaN	NaN	NaN	NaN	NaN	6.75454	NaN	NaN	S	2	0.999938
Tb927.11.10550	170	hypothetical protein, conserved	-0.945026	-1.84234	-0.495552	-0.729053	0.192194	0.0263043	-0.13622	-0.324744	8.40981	8.39999	8.1178	8.07463	7.43457	7.72567	7.57937	7.6417	S	3	1
Tb927.11.10560	416	eukaryotic translation initiation factor 4 gamma 4	NaN	NaN	NaN	-0.48754	-1.30622	-1.16978	0.985063	NaN	NaN	NaN	NaN	7.2964	7.3479	7.43148	6.52524	NaN	S	2	0.999928
Tb927.11.10560	418	eukaryotic translation initiation factor 4 gamma 4	1.43403	2.883	0.941707	0.975337	2.17546	0.825786	0.113701	NaN	7.8509	7.8674	7.57101	7.63597	7.70817	7.50903	7.84227	NaN	S	2	0.982994
Tb927.11.10560	79	eukaryotic translation initiation factor 4 gamma 4	NaN	NaN	NaN	NaN	-0.282526	-0.370303	NaN	NaN	NaN	NaN	NaN	NaN	7.25137	7.27059	NaN	NaN	S	2	0.995745
Tb927.11.10560	82	eukaryotic translation initiation factor 4 gamma 4	NaN	NaN	NaN	NaN	0.0812032	0.135404	NaN	NaN	NaN	NaN	NaN	NaN	6.77007	6.60932	NaN	NaN	S	2	0.999988
Tb927.11.10560	401	eukaryotic translation initiation factor 4 gamma 4	0.231678	0.131853	-0.0811711	-0.0395772	0.067501	-0.0480542	-0.0643441	0.2444	7.69036	8.19587	7.8367	7.89354	8.16017	8.12649	7.41461	7.73924	S	2	1
Tb927.11.10560	427	eukaryotic translation initiation factor 4 gamma 4	-0.269217	-0.160589	0.328032	0.298776	-0.308752	-0.392024	0.0739573	-0.0207209	7.77761	7.78445	7.26993	7.44011	7.5646	7.18367	7.73546	7.72928	S	2	1
Tb927.11.1060	340	Vasohibin, putative	-0.640659	-0.662095	0.796681	0.864652	-0.88542	-1.21558	1.14867	0.821057	6.91212	6.91245	6.97584	7.00225	7.06172	7.08983	7.13628	7.05223	S	2	1
Tb927.11.10650	914	Adaptor protein complex AP-3 subunit beta-3	0.0706641	0.0483758	0.256286	0.206268	0.012068	0.0604624	0.367371	0.367259	7.95711	7.96502	7.85683	7.8409	7.58259	7.60291	7.86325	7.90211	S	2	0.999999
Tb927.11.10650	276	Adaptor protein complex AP-3 subunit beta-3	-0.600927	-1.45012	-0.171433	-0.25689	0.331132	NaN	0.296663	-1.73006	8.14891	8.24554	7.22601	7.55262	7.03419	NaN	7.98618	7.75921	S	2	1
Tb927.11.10650	278	Adaptor protein complex AP-3 subunit beta-3	-0.292793	-0.317049	0.207768	-0.25689	-0.413038	-0.341756	-1.39335	-1.0386	8.20631	8.31549	7.46328	7.55262	7.46519	7.19866	8.13094	8.00415	S	2	1
Tb927.11.10650	279	Adaptor protein complex AP-3 subunit beta-3	-0.292793	-0.317049	-1.30269	0.157044	0.331132	NaN	-1.39335	-1.3193	8.23007	8.29508	7.37506	7.4294	7.03419	NaN	8.13094	8.04747	S	2	0.999999
Tb927.11.10650	781	Adaptor protein complex AP-3 subunit beta-3	0.240864	0.107956	NaN	NaN	NaN	0.57415	0.514804	-0.959065	7.32004	7.39243	NaN	NaN	NaN	6.73765	7.42612	6.91339	S	2	1
Tb927.11.10650	783	Adaptor protein complex AP-3 subunit beta-3	NaN	0.472384	NaN	NaN	NaN	NaN	-0.441321	NaN	NaN	6.84828	NaN	NaN	NaN	NaN	6.65079	NaN	S	2	1
Tb927.11.10650	33	Adaptor protein complex AP-3 subunit beta-3	NaN	NaN	NaN	NaN	-0.0032931	-0.107259	-0.446757	-0.864334	NaN	NaN	NaN	NaN	7.21184	6.82552	6.94002	6.92686	S	3	0.999986
Tb927.11.10650	822	Adaptor protein complex AP-3 subunit beta-3	NaN	NaN	-0.0170375	0.1995	0.288299	NaN	NaN	NaN	NaN	NaN	6.78482	6.64805	6.76523	NaN	NaN	NaN	S	2	1
Tb927.11.10650	897	Adaptor protein complex AP-3 subunit beta-3	-0.142783	0.0199154	NaN	0.0464211	-0.238493	-0.366634	0.393855	0.274053	6.56664	6.74335	NaN	6.74931	6.7015	6.69861	7.13561	7.06483	S	2	0.999797
Tb927.11.10650	902	Adaptor protein complex AP-3 subunit beta-3	-0.627092	-0.337011	-0.144489	-0.108176	0.0760118	0.0780633	-0.57293	-0.76869	7.00217	7.09937	6.87488	7.10948	7.2861	7.28682	7.3684	7.33248	S	2	1
Tb927.11.10660	5248	Basal body protein	NaN	NaN	NaN	NaN	NaN	NaN	NaN	NaN	NaN	NaN	NaN	NaN	NaN	NaN	NaN	NaN	S	2	1
Tb927.11.10660	1791	Basal body protein	NaN	NaN	NaN	0.581592	-0.892794	-1.36502	1.725	1.45733	NaN	NaN	NaN	6.7343	7.24871	7.16873	7.00629	7.23114	S	3	0.999936
Tb927.11.10660	355	Basal body protein	-0.358879	NaN	NaN	NaN	NaN	NaN	NaN	NaN	6.97186	NaN	NaN	NaN	NaN	NaN	NaN	NaN	S	3	0.994677
Tb927.11.10770	433	VHS domain containing protein, putative	NaN	NaN	NaN	NaN	NaN	NaN	NaN	NaN	NaN	NaN	NaN	NaN	NaN	NaN	6.49032	NaN	S	2	0.995054
Tb927.11.1080	484	Nucleolar protein 60	-0.414057	-0.406503	-0.233888	-0.423043	-0.256563	-0.0973784	-0.942501	-0.763391	8.30688	8.47054	8.15342	8.24334	7.5621	6.98546	8.06696	7.96041	S	2	1
Tb927.11.1080	487	Nucleolar protein 60	-0.375216	-0.369762	-0.141764	-0.228858	-0.256563	-0.0973784	-0.636369	-0.445264	8.3611	8.5139	8.19207	8.27598	7.5621	6.98546	8.1249	8.03495	S	2	1
Tb927.11.1080	490	Nucleolar protein 60	0.179893	-0.0112681	0.0226164	-0.0346923	-0.256563	-0.0973784	-0.330229	-0.127148	8.24986	8.42333	8.07653	8.24886	7.5621	6.98546	8.0786	7.98133	S	2	1
Tb927.11.1080	469	Nucleolar protein 60	NaN	0.559932	NaN	NaN	NaN	NaN	NaN	NaN	NaN	7.24	NaN	NaN	NaN	NaN	NaN	NaN	S	3	0.951868
Tb927.11.10800	222	Domain of unknown function (DUF4496), putative	NaN	NaN	-0.280457	-0.193899	NaN	-0.544877	NaN	-0.215211	NaN	NaN	7.05998	7.01515	NaN	7.08041	NaN	6.92544	S	2	0.99998
Tb927.11.10800	260	Domain of unknown function (DUF4496), putative	NaN	NaN	NaN	NaN	NaN	NaN	NaN	NaN	NaN	NaN	NaN	NaN	NaN	NaN	NaN	NaN	S	1	0.999999
Tb927.11.10800	252	Domain of unknown function (DUF4496), putative	0.00360232	-0.129734	-0.00615901	0.0661237	0.0939657	0.0630888	-0.229247	-0.212233	8.29462	8.22565	8.12672	7.91265	8.03197	7.98884	8.18842	8.23512	S	2	1
Tb927.11.10810	546	pumillio/PUF RNA binding protein 11	-0.164415	NaN	0.310689	0.312084	-0.892339	NaN	NaN	NaN	7.06837	NaN	7.16376	7.23244	7.16926	NaN	NaN	NaN	S	3	0.953151
Tb927.11.10810	150	pumillio/PUF RNA binding protein 11	-0.321892	-0.449001	0.456175	0.609377	-1.07449	-0.833079	1.0467	1.18561	7.89749	7.83084	7.71121	7.78556	7.65625	7.73406	7.73432	7.78312	S	2	0.999994
Tb927.11.10810	153	pumillio/PUF RNA binding protein 11	-0.589225	-0.449001	0.30381	0.346872	-1.15872	-1.02362	0.882839	NaN	7.7592	7.83084	7.87084	7.81981	7.56194	7.63776	7.8758	NaN	S	2	0.971431
Tb927.11.10820	11	Casein kinase II subunit beta, putative	NaN	NaN	NaN	NaN	-0.382777	0.13606	NaN	NaN	NaN	NaN	NaN	NaN	6.74679	6.59261	NaN	NaN	S	2	0.999938
Tb927.11.10860	188	20S-pre-rRNA D-site endonuclease NOB1	-0.497323	-0.93531	0.510152	0.583904	-0.628029	-0.0442259	0.638213	-0.251985	8.25734	8.27985	7.8341	7.81031	8.11042	8.1248	8.32428	8.33282	S	3	0.999961
Tb927.11.10860	193	20S-pre-rRNA D-site endonuclease NOB1	-1.27226	-1.31628	0.0648829	0.1038	-0.182475	-0.690102	-0.240759	-0.0965144	8.31406	8.31979	7.90139	7.87876	8.18182	8.07943	8.38989	8.43355	S	3	1
Tb927.11.1090	1664	calpain-like protein, putative	0.328262	0.24062	NaN	NaN	NaN	NaN	-0.518536	-0.571257	8.67515	8.83874	NaN	NaN	NaN	NaN	8.31211	8.35145	S	2	1
Tb927.11.1090	1676	calpain-like protein, putative	-0.100206	0.431463	NaN	NaN	NaN	NaN	NaN	NaN	7.39745	7.85947	NaN	NaN	NaN	NaN	NaN	NaN	S	2	1
Tb927.11.1090	1936	calpain-like protein, putative	0.115699	0.137372	NaN	NaN	NaN	NaN	-0.359231	-0.816342	8.4824	8.49741	NaN	NaN	NaN	NaN	7.91482	7.98334	S	3	1
Tb927.11.1090	4787	calpain-like protein, putative	-0.161734	-0.083401	-0.0177675	-0.639737	NaN	0.799916	-1.04216	-1.12759	8.30554	8.59009	8.01072	8.04575	NaN	7.85041	8.09479	7.10534	S	2	0.965661
Tb927.11.1090	4789	calpain-like protein, putative	0.388024	0.393416	-0.668593	-0.639737	NaN	0.799916	-1.04216	-1.30768	8.56967	8.31498	7.96575	8.04575	NaN	7.85041	8.13485	7.27295	S	2	0.955623
Tb927.11.1090	1609	calpain-like protein, putative	-0.357382	-0.185868	-0.09562	-0.0897432	0.0301242	-0.0732263	-0.122507	-0.0103233	7.78872	8.05892	7.86867	7.68597	7.19681	7.086	7.84613	7.73676	S	2	0.998083
Tb927.11.1090	1227	calpain-like protein, putative	0.206143	0.221444	0.00115371	0.10809	-0.0447913	-0.717667	0.064469	0.0299829	8.15984	8.52043	7.22554	7.37232	7.09747	6.86705	8.18321	8.18099	S	2	0.999999
Tb927.11.1090	1232	calpain-like protein, putative	0.680414	0.489851	NaN	NaN	NaN	NaN	NaN	NaN	7.2259	7.50573	NaN	NaN	NaN	NaN	NaN	NaN	S	3	0.999932
Tb927.11.1090	1638	calpain-like protein, putative	0.125387	0.2529	-0.255408	-0.32009	0.378845	0.335712	-0.486206	-0.587078	8.083	8.03189	7.6291	7.59046	6.97464	6.96106	7.77314	7.60958	S	2	1
Tb927.11.1090	1432	calpain-like protein, putative	0.45586	0.380064	NaN	-0.182933	NaN	0.40174	-0.597387	NaN	7.38466	7.40533	NaN	7.3478	NaN	7.22984	7.01845	NaN	S	2	0.999876
Tb927.11.1090	1244	calpain-like protein, putative	-0.0188196	-0.0965144	NaN	NaN	NaN	NaN	NaN	NaN	7.27254	7.3816	NaN	NaN	NaN	NaN	NaN	NaN	S	2	0.9999
Tb927.11.11000	324	Calponin homology (CH) domain containing protein, putative	NaN	NaN	NaN	NaN	-1.36431	NaN	NaN	NaN	NaN	NaN	NaN	NaN	6.37214	NaN	NaN	NaN	S	2	0.962392
Tb927.11.11010	307	hypothetical protein, conserved	NaN	NaN	NaN	NaN	0.108357	0.013355	NaN	NaN	NaN	NaN	NaN	NaN	6.86298	6.95115	NaN	NaN	S	2	1
Tb927.11.11075	127	hypothetical protein	NaN	NaN	NaN	-0.0374435	0.109695	0.0712136	-0.0435864	-0.167556	NaN	NaN	NaN	7.02869	7.05408	7.086	6.96682	6.98529	S	2	1
Tb927.11.11080	2	Nucleoporin NUP149	NaN	NaN	NaN	NaN	-0.360712	NaN	NaN	NaN	NaN	NaN	NaN	NaN	7.12642	NaN	NaN	NaN	S	2	0.999976
Tb927.11.1110.1-p1	485	calpain, putative	-0.161734	-0.083401	-0.0177675	-0.639737	NaN	0.799916	-1.04216	NaN	8.30554	8.34145	8.01072	8.04575	NaN	7.85041	8.09479	NaN	S	2	0.965661
Tb927.11.1110.1-p1	487	calpain, putative	0.388024	0.393416	-0.668593	-0.639737	NaN	0.799916	-1.04216	NaN	8.27846	8.31498	7.96575	8.04575	NaN	7.85041	8.09479	NaN	S	2	0.955623
Tb927.11.1110.1-p1	1491	calpain, putative	0.0174944	0.143916	NaN	NaN	NaN	NaN	NaN	NaN	6.74889	6.94195	NaN	NaN	NaN	NaN	NaN	NaN	S	3	1
Tb927.11.11135	55	hypothetical protein	-0.726114	NaN	NaN	NaN	NaN	NaN	0.625177	0.696439	7.24	NaN	NaN	NaN	NaN	NaN	7.39347	7.38014	S	2	1
Tb927.11.11210	226	paraflagellar rod component, putative	NaN	NaN	NaN	NaN	NaN	NaN	-0.634531	NaN	NaN	NaN	NaN	NaN	NaN	NaN	6.55623	NaN	S	2	0.999996
Tb927.11.11210	230	paraflagellar rod component, putative	NaN	NaN	-0.681747	NaN	NaN	0.289834	-0.634531	NaN	NaN	NaN	6.71747	NaN	NaN	7.05702	6.55623	NaN	S	2	0.953133
Tb927.11.11210	78	paraflagellar rod component, putative	0.357271	0.546265	NaN	NaN	NaN	NaN	-0.616569	-0.616437	7.929	7.91207	NaN	NaN	NaN	NaN	7.46297	7.22989	S	3	0.999456
Tb927.11.11220	187	dynein heavy chain, putative	-0.23613	-0.155518	-0.247046	-0.0155783	-0.310486	-0.100778	-0.139633	-0.11034	7.12905	7.08225	7.16056	7.35172	7.147	7.15909	7.30505	7.53227	S	2	1
Tb927.11.11220	480	dynein heavy chain, putative	0.460376	NaN	NaN	NaN	NaN	0.0551957	NaN	NaN	6.8544	NaN	NaN	NaN	NaN	7.33463	NaN	NaN	S	2	0.998411
Tb927.11.11220	483	dynein heavy chain, putative	0.76086	NaN	NaN	0.0576928	-0.470409	NaN	NaN	NaN	7.08969	NaN	NaN	7.33047	6.8845	NaN	NaN	NaN	S	2	0.95675
Tb927.11.11250	122	cytosolic malate dehydrogenase	NaN	NaN	NaN	NaN	NaN	NaN	NaN	NaN	NaN	NaN	NaN	NaN	NaN	NaN	NaN	NaN	S	2	1
Tb927.11.11260	4	hypothetical protein, conserved	-0.0014001	0.140386	-0.416211	0.0473989	0.259664	0.301822	-0.0490987	-0.0588186	7.33766	7.36515	7.0228	7.08586	7.0408	6.90538	7.45173	7.29796	S	2	1
Tb927.11.11260	8	hypothetical protein, conserved	0.324695	0.283092	-0.315307	-0.361861	0.448372	0.417164	-0.492058	-0.62451	7.75971	7.81541	7.78651	7.85282	7.93753	7.91213	7.82564	7.76465	S	2	1
Tb927.11.11260	33	hypothetical protein, conserved	NaN	NaN	0.734482	NaN	NaN	NaN	NaN	NaN	NaN	NaN	6.74427	NaN	NaN	NaN	NaN	NaN	S	2	0.999962
Tb927.11.11260	42	hypothetical protein, conserved	NaN	NaN	NaN	NaN	NaN	0.680234	-0.365054	-0.471089	NaN	NaN	NaN	NaN	NaN	6.85481	6.49201	6.49425	S	2	0.999954
Tb927.11.11270	321	conserved protein	-0.669396	NaN	NaN	NaN	NaN	NaN	NaN	0.621243	7.42311	NaN	NaN	NaN	NaN	NaN	NaN	7.37627	S	3	0.999064
Tb927.11.11290	631	heat shock protein 70, putative	-0.0422042	-0.251608	0.176195	-0.0441665	0.0859685	NaN	-0.396745	-0.127258	7.65832	7.65322	7.12349	7.24566	7.01528	NaN	7.46622	7.5129	S	3	1
Tb927.11.11290	641	heat shock protein 70, putative	-0.0422042	-0.251608	0.176195	-0.0441665	0.0859685	NaN	-0.396745	-0.127258	7.65832	7.65322	7.12349	7.24566	7.01528	NaN	7.46622	7.5129	S	3	1
Tb927.11.11290	442	heat shock protein 70, putative	-0.492302	NaN	-0.252827	-0.346922	0.11703	NaN	NaN	NaN	7.24541	NaN	7.48535	7.19072	6.78547	NaN	NaN	NaN	S	3	0.999998
Tb927.11.1130	2761	calpain-like cysteine peptidase, putative	NaN	NaN	NaN	NaN	-0.188907	NaN	NaN	NaN	NaN	NaN	NaN	NaN	6.96477	NaN	NaN	NaN	S	3	0.99986
Tb927.11.11460	505	Mitochondrial import receptor subunit ATOM69	NaN	NaN	0.521553	NaN	-0.0916943	0.0935602	-0.0278514	-0.282632	NaN	NaN	7.16426	NaN	7.18526	7.29857	7.59808	7.54438	S	3	0.992888
Tb927.11.11480	578	Trichohyalin, putative	-0.00258472	NaN	NaN	NaN	NaN	NaN	NaN	NaN	7.21701	NaN	NaN	NaN	NaN	NaN	NaN	NaN	S	2	1
Tb927.11.11500	45	cyclin dependent kinase-binding protein, putative	-0.0917712	-0.474031	-0.623554	-0.680613	NaN	-0.405413	-0.353063	-0.919261	7.5549	7.69239	6.87621	7.42002	NaN	6.94324	7.03318	7.26764	S	2	1
Tb927.11.11500	52	cyclin dependent kinase-binding protein, putative	-0.0917712	-0.474031	-0.623554	-0.680613	0.503654	0.40163	-1.28167	-0.919261	7.5549	7.69239	6.87621	7.42002	7.02102	7.22657	7.24279	7.26764	S	2	1
Tb927.11.11500	229	cyclin dependent kinase-binding protein, putative	NaN	NaN	NaN	NaN	NaN	NaN	NaN	-0.593594	NaN	NaN	NaN	NaN	NaN	NaN	NaN	6.24485	S	2	1
Tb927.11.11500	288	cyclin dependent kinase-binding protein, putative	-0.142513	NaN	0.304628	0.362666	NaN	NaN	NaN	0.397584	7.23644	NaN	7.25959	7.12655	NaN	NaN	NaN	6.81804	S	2	0.99867
Tb927.11.11570	758	Translation initiation factor eIF-2B subunit epsilon, putative	NaN	NaN	NaN	NaN	NaN	-0.911207	-0.190207	NaN	NaN	NaN	NaN	NaN	NaN	6.87584	6.97745	NaN	S	2	1
Tb927.11.11570	214	Translation initiation factor eIF-2B subunit epsilon, putative	2.42274	1.886	0.503043	0.429107	-0.101676	-0.136268	NaN	1.30883	7.88385	7.7467	7.36652	7.34232	7.50465	7.48384	NaN	7.61875	S	2	1
Tb927.11.11580	171	hypothetical protein, conserved	NaN	NaN	NaN	NaN	0.0157831	-0.237115	0.0942361	NaN	NaN	NaN	NaN	NaN	6.98294	6.94496	6.74465	NaN	S	2	0.987733
Tb927.11.11580	250	hypothetical protein, conserved	-0.184605	-0.31793	NaN	0.062398	NaN	NaN	NaN	-0.0869364	7.30348	7.25689	NaN	7.19598	NaN	NaN	NaN	7.57968	S	2	0.999681
Tb927.11.1160	5	Region in Clathrin and VPS, putative	NaN	NaN	NaN	NaN	NaN	NaN	NaN	NaN	NaN	NaN	NaN	NaN	NaN	NaN	NaN	NaN	S	2	1
Tb927.11.1160	8	Region in Clathrin and VPS, putative	NaN	NaN	NaN	NaN	NaN	NaN	NaN	NaN	NaN	NaN	NaN	NaN	NaN	NaN	NaN	NaN	S	2	1
Tb927.11.1160	11	Region in Clathrin and VPS, putative	NaN	NaN	NaN	NaN	NaN	NaN	NaN	NaN	NaN	NaN	NaN	NaN	NaN	NaN	NaN	NaN	S	2	1
Tb927.11.1160	16	Region in Clathrin and VPS, putative	-0.236265	-0.382457	-0.0323739	0.0900404	-0.238681	-0.296279	0.0538064	0.0190613	7.46204	7.54848	7.61911	7.59015	7.64447	7.63056	7.49209	7.45954	S	2	1
Tb927.11.1160	151	Region in Clathrin and VPS, putative	1.48254	1.58439	0.259664	0.0831112	0.269632	0.352871	0.1644	0.428357	7.29221	7.17415	7.29596	7.05173	6.99271	7.19137	6.96689	6.82921	S	3	1
Tb927.11.11600	498	hypothetical protein, conserved	-0.997953	-0.124377	-0.180561	-0.119416	-0.221035	-0.142449	-0.641559	-0.804224	8.50501	8.83299	7.96674	8.0951	8.82809	8.57145	8.91947	8.92288	S	2	1
Tb927.11.11600	501	hypothetical protein, conserved	-1.18909	-0.980796	-0.180561	-0.170686	0.259303	0.0659859	-0.719305	-0.314392	8.53061	8.8241	7.96674	8.06269	8.82496	8.59028	8.91052	8.93307	S	2	1
Tb927.11.11600	504	hypothetical protein, conserved	-1.18909	-0.699818	-0.525102	-0.663808	-0.486772	-0.538995	-0.523069	-0.1955	8.24773	8.73357	7.67484	7.78114	8.63094	8.10102	8.73576	8.75459	S	2	1
Tb927.11.11600	639	hypothetical protein, conserved	-0.969396	-0.970554	0.106482	0.0846086	0.00129789	0.081067	-0.679457	0.0586628	8.17569	8.00424	7.44838	7.50046	7.78721	7.50133	8.28592	7.79582	S	2	1
Tb927.11.11600	642	hypothetical protein, conserved	-1.40347	-1.23555	0.106482	0.0846086	0.00129789	0.081067	-1.31047	-1.48241	8.24601	8.18041	7.44838	7.50046	7.78721	7.50133	8.43546	8.11687	S	2	1
Tb927.11.11600	645	hypothetical protein, conserved	-0.697546	-1.58545	0.170951	0.129085	-0.312026	NaN	-1.2225	-0.450617	8.00762	7.82504	7.1122	7.18015	7.48772	NaN	8.24207	8.00009	S	2	1
Tb927.11.11600	580	hypothetical protein, conserved	-0.883848	-0.880259	0.143785	0.111566	-0.0410905	-0.0883161	-0.493378	-0.465859	8.13675	8.15048	7.68504	7.25254	8.03419	7.86514	8.25268	8.16829	S	3	1
Tb927.11.11600	583	hypothetical protein, conserved	-1.31908	-1.60117	0.143785	0.111566	-0.0410905	-0.0883161	-0.526597	-1.78627	8.18749	8.26505	7.68504	7.25254	7.9926	7.86514	8.30068	8.24944	S	3	1
Tb927.11.11600	586	hypothetical protein, conserved	-1.67715	-1.19486	-0.280703	-0.187773	0.378068	-0.547046	-1.59418	-1.71061	7.88862	7.98547	7.13723	6.80383	7.80818	7.67964	8.12597	8.19148	S	3	1
Tb927.11.11600	480	hypothetical protein, conserved	-1.56247	-1.48718	0.147697	0.191563	0.296545	0.385486	-1.58597	-1.53024	9.132	9.31264	8.65767	8.70956	9.04387	8.73821	9.21811	8.96215	S	3	1
Tb927.11.11600	483	hypothetical protein, conserved	-0.979174	-1.06121	0.130799	-0.0160159	-0.136918	-0.252484	-0.99827	-0.890706	9.19692	9.32389	8.7384	8.72587	9.11025	8.78634	9.23213	9.01924	S	3	1
Tb927.11.11600	486	hypothetical protein, conserved	-0.716576	-1.26185	0.429428	0.553557	0.867817	-0.627159	0.48388	0.364685	9.04399	9.23045	8.56736	8.52326	8.99612	8.7546	9.09667	8.83134	S	2	1
Tb927.11.11600	259	hypothetical protein, conserved	NaN	NaN	NaN	NaN	NaN	NaN	-2.83362	NaN	NaN	NaN	NaN	NaN	NaN	NaN	6.9581	NaN	S	3	0.958672
Tb927.11.11600	323	hypothetical protein, conserved	-0.00225232	-0.0306339	0.0747794	-0.275297	-0.688962	-0.731637	-0.00771017	0.016639	7.73149	7.81924	6.97026	6.98183	7.14968	6.82661	7.45471	7.42172	S	2	1
Tb927.11.11600	324	hypothetical protein, conserved	-0.00225232	-0.894215	0.197236	0.240742	-0.262954	NaN	0.395063	0.016639	7.73149	7.96853	7.29598	7.24497	6.77065	NaN	7.58151	7.42172	S	2	1
Tb927.11.11600	326	hypothetical protein, conserved	-0.00225232	-0.444419	0.0747794	-0.275297	-0.262954	NaN	-0.00771017	0.016639	7.73149	7.91724	6.97026	6.98183	6.77065	NaN	7.45471	7.42172	S	2	1
Tb927.11.11650	498	Centrosomal protein of 164 kDa, putative	-0.530489	NaN	-0.081568	-0.228283	-0.642302	-0.458208	-0.321261	-0.403446	7.06378	NaN	6.78896	6.94798	6.81394	6.74398	7.00766	7.00501	S	2	0.999139
Tb927.11.1170	638	hypothetical protein, conserved	0.714839	NaN	NaN	NaN	NaN	NaN	NaN	NaN	6.89016	NaN	NaN	NaN	NaN	NaN	NaN	6.86236	S	3	0.999479
Tb927.11.11770	65	Eukaryotic translation initiation factor 4E-3	NaN	NaN	NaN	NaN	-1.10603	NaN	NaN	NaN	NaN	NaN	NaN	NaN	6.7973	NaN	NaN	NaN	S	2	1
[truncated: 5,842 more rows]
